# Supplementary material for: Exploring NCATS in-house biomedical data for evidence-based drug repurposing
Source: PLoS One. 2024 Jan 25;19(1):e0289518. doi: 10.1371/journal.pone.0289518 (PMC10810548; doi:10.1371/journal.pone.0289518)
Supplement: S1 Data — (XLSX) [file pone.0289518.s001.xlsx]

## Sheet: enrichment_analysis_results_7_2
	cluster	target_gene	approved_name	TruePos	FalsePos	FalseNeg	TrueNeg	TotalCmpdsTested	OddsRatio	p_val	significant
1	1	ABCB1	ATP binding cassette subfamily B member 1	1	24	26	1778	1829	2.84936	0.312219	FALSE
2	1	ACHE	acetylcholinesterase (Cartwright blood group)	1	62	26	1740	1829	1.0794	0.614543	FALSE
3	1	ADRA1A	adrenoceptor alpha 1A	4	79	23	1723	1829	3.79307	0.0311738	FALSE
4	1	ADRA1B	adrenoceptor alpha 1B	4	56	23	1746	1829	5.42236	0.0104397	FALSE
5	1	ADRA1D	adrenoceptor alpha 1D	8	64	19	1738	1829	11.4342	4.7514e-06	TRUE
6	1	ADRA2A	adrenoceptor alpha 2A	6	76	21	1726	1829	6.48872	0.000938586	TRUE
7	1	ADRA2B	adrenoceptor alpha 2B	7	72	20	1730	1829	8.40972	9.48951e-05	TRUE
8	1	ADRA2C	adrenoceptor alpha 2C	5	71	22	1731	1829	5.54097	0.00427449	TRUE
9	1	ADRB1	adrenoceptor beta 1	1	50	26	1752	1829	1.34769	0.536582	FALSE
10	1	ADRB2	adrenoceptor beta 2	1	51	26	1751	1829	1.32051	0.543619	FALSE
11	1	ADRB3	adrenoceptor beta 3	1	20	26	1782	1829	3.42692	0.269517	FALSE
12	1	ANO1	anoctamin 1	1	5	26	1797	1829	13.8231	0.0854804	FALSE
13	1	AOX1	aldehyde oxidase 1	2	10	25	1792	1829	14.336	0.0126481	FALSE
14	1	CACNA1A	calcium voltage-gated channel subunit alpha1 A	1	5	26	1797	1829	13.8231	0.0854804	FALSE
15	1	CACNA1C	calcium voltage-gated channel subunit alpha1 C	1	17	26	1785	1829	4.03846	0.235827	FALSE
16	1	CALM1	calmodulin 1	4	8	23	1794	1829	39	1.72367e-05	TRUE
17	1	CHRM1	cholinergic receptor muscarinic 1	8	92	19	1710	1829	7.82609	5.64757e-05	TRUE
18	1	CHRM2	cholinergic receptor muscarinic 2	5	71	22	1731	1829	5.54097	0.00427449	TRUE
19	1	CHRM3	cholinergic receptor muscarinic 3	6	78	21	1724	1829	6.31502	0.00106773	TRUE
20	1	CHRM4	cholinergic receptor muscarinic 4	6	68	21	1734	1829	7.28571	0.000538354	TRUE
21	1	CHRM5	cholinergic receptor muscarinic 5	7	51	20	1751	1829	12.0167	1.21035e-05	TRUE
22	1	CYP1A2	cytochrome P450 family 1 subfamily A member 2	6	92	21	1710	1829	5.31056	0.00239929	TRUE
23	1	CYP2C19	cytochrome P450 family 2 subfamily C member 19	3	77	24	1725	1829	2.80032	0.11103	FALSE
24	1	CYP2D6	cytochrome P450 family 2 subfamily D member 6	17	142	10	1660	1829	19.8732	1.60421e-12	TRUE
25	1	CYP3A4	cytochrome P450 family 3 subfamily A member 4	3	94	24	1708	1829	2.27128	0.169197	FALSE
26	1	DRD1	dopamine receptor D1	8	48	19	1754	1829	15.386	6.56611e-07	TRUE
27	1	DRD2	dopamine receptor D2	10	92	17	1710	1829	10.9335	7.16349e-07	TRUE
28	1	DRD3	dopamine receptor D3	7	72	20	1730	1829	8.40972	9.48951e-05	TRUE
29	1	DRD4	dopamine receptor D4	4	51	23	1751	1829	5.97101	0.00768083	TRUE
30	1	DRD5	dopamine receptor D5	3	35	24	1767	1829	6.31071	0.0171617	FALSE
31	1	GFER	growth factor, augmenter of liver regeneration	1	4	26	1798	1829	17.2885	0.0717397	FALSE
32	1	GSTP1	glutathione S-transferase pi 1	1	4	26	1798	1829	17.2885	0.0717397	FALSE
33	1	HRH1	histamine receptor H1	13	88	14	1714	1829	18.086	2.17608e-10	TRUE
34	1	HRH2	histamine receptor H2	1	15	26	1787	1829	4.58205	0.212541	FALSE
35	1	HRH4	histamine receptor H4	2	9	25	1793	1829	15.9378	0.0106365	FALSE
36	1	HTR1A	5-hydroxytryptamine receptor 1A	4	79	23	1723	1829	3.79307	0.0311738	FALSE
37	1	HTR1B	5-hydroxytryptamine receptor 1B	2	42	25	1760	1829	3.35238	0.136024	FALSE
38	1	HTR1D	5-hydroxytryptamine receptor 1D	2	41	25	1761	1829	3.4361	0.130996	FALSE
39	1	HTR1E	5-hydroxytryptamine receptor 1E	1	23	26	1779	1829	2.97492	0.301775	FALSE
40	1	HTR1F	5-hydroxytryptamine receptor 1F	1	15	26	1787	1829	4.58205	0.212541	FALSE
41	1	HTR2A	5-hydroxytryptamine receptor 2A	14	104	13	1698	1829	17.5828	1.00007e-10	TRUE
42	1	HTR2B	5-hydroxytryptamine receptor 2B	11	71	16	1731	1829	16.7614	5.46411e-09	TRUE
43	1	HTR2C	5-hydroxytryptamine receptor 2C	14	75	13	1727	1829	24.7979	1.79282e-12	TRUE
44	1	HTR5A	5-hydroxytryptamine receptor 5A	1	15	26	1787	1829	4.58205	0.212541	FALSE
45	1	HTR6	5-hydroxytryptamine receptor 6	10	40	17	1762	1829	25.9118	5.45331e-10	TRUE
46	1	HTR7	5-hydroxytryptamine receptor 7	5	45	22	1757	1829	8.87374	0.000638932	TRUE
47	1	KCNA1	potassium voltage-gated channel subfamily A member 1	1	9	26	1793	1829	7.66239	0.13851	FALSE
48	1	KCNC1	potassium voltage-gated channel subfamily C member 1	1	10	26	1792	1829	6.89231	0.151298	FALSE
49	1	KCND2	potassium voltage-gated channel subfamily D member 2	1	9	26	1793	1829	7.66239	0.13851	FALSE
50	1	KCND3	potassium voltage-gated channel subfamily D member 3	1	12	26	1790	1829	5.73718	0.176326	FALSE
51	1	KCNH2	potassium voltage-gated channel subfamily H member 2	12	118	15	1684	1829	11.4169	7.01896e-08	TRUE
52	1	KCNJ5	potassium inwardly rectifying channel subfamily J member 5	2	9	25	1793	1829	15.9378	0.0106365	FALSE
53	1	KCNJ6	potassium inwardly rectifying channel subfamily J member 6	2	13	25	1789	1829	11.0092	0.0195809	FALSE
54	1	KCNK2	potassium two pore domain channel subfamily K member 2	2	12	25	1790	1829	11.9333	0.0171249	FALSE
55	1	KCNQ2	potassium voltage-gated channel subfamily Q member 2	1	8	26	1794	1829	8.625	0.125537	FALSE
56	1	KCNQ3	potassium voltage-gated channel subfamily Q member 3	1	9	26	1793	1829	7.66239	0.13851	FALSE
57	1	NFKB1	nuclear factor kappa B subunit 1	1	2	26	1800	1829	34.6154	0.0436595	FALSE
58	1	NTRK1	neurotrophic receptor tyrosine kinase 1	1	2	26	1800	1829	34.6154	0.0436595	FALSE
59	1	NTRK2	neurotrophic receptor tyrosine kinase 2	1	1	26	1801	1829	69.2692	0.0293144	FALSE
60	1	OPRD1	opioid receptor delta 1	2	13	25	1789	1829	11.0092	0.0195809	FALSE
61	1	OPRK1	opioid receptor kappa 1	2	23	25	1779	1829	6.18783	0.0511102	FALSE
62	1	OPRM1	opioid receptor mu 1	2	24	25	1778	1829	5.92667	0.0548734	FALSE
63	1	ORM1	orosomucoid 1	1	1	26	1801	1829	69.2692	0.0293144	FALSE
64	1	ORM2	orosomucoid 2	1	1	26	1801	1829	69.2692	0.0293144	FALSE
65	1	POMC	proopiomelanocortin	1	0	26	1802	1829	Inf	0.0147622	FALSE
66	1	PRKAA1	protein kinase AMP-activated catalytic subunit alpha 1	1	3	26	1799	1829	23.0641	0.0578003	FALSE
67	1	SCN2A	sodium voltage-gated channel alpha subunit 2	1	33	26	1769	1829	2.06177	0.399689	FALSE
68	1	SCN5A	sodium voltage-gated channel alpha subunit 5	3	61	24	1741	1829	3.56762	0.0657463	FALSE
69	1	SCN9A	sodium voltage-gated channel alpha subunit 9	1	28	26	1774	1829	2.43681	0.352512	FALSE
70	1	SIGMAR1	sigma non-opioid intracellular receptor 1	11	82	16	1720	1829	14.4207	2.16929e-08	TRUE
71	1	SLC29A4	solute carrier family 29 member 4	1	8	26	1794	1829	8.625	0.125537	FALSE
72	1	SLC6A2	solute carrier family 6 member 2	7	62	20	1740	1829	9.82258	3.89799e-05	TRUE
73	1	SLC6A3	solute carrier family 6 member 3	4	52	23	1750	1829	5.85284	0.00818831	TRUE
74	1	SLC6A4	solute carrier family 6 member 4	9	88	18	1714	1829	9.73864	4.8585e-06	TRUE
75	1	SLC6A9	solute carrier family 6 member 9	1	1	26	1801	1829	69.2692	0.0293144	FALSE
76	1	SLCO1B1	solute carrier organic anion transporter family member 1B1	1	18	26	1784	1829	3.81197	0.24722	FALSE
77	1	SLCO1B3	solute carrier organic anion transporter family member 1B3	1	13	26	1789	1829	5.2929	0.188572	FALSE
78	1	SMPD1	sphingomyelin phosphodiesterase 1	1	2	26	1800	1829	34.6154	0.0436595	FALSE
79	1	TACR1	tachykinin receptor 1	1	2	26	1800	1829	34.6154	0.0436595	FALSE
80	1	TMEM97	transmembrane protein 97	1	8	26	1794	1829	8.625	0.125537	FALSE
81	1	TRPC5	transient receptor potential cation channel subfamily C member 5	1	10	26	1792	1829	6.89231	0.151298	FALSE
82	2	ABCB1	ATP binding cassette subfamily B member 1	3	22	10	1794	1829	24.4636	0.000590101	TRUE
83	2	ABCG2	ATP binding cassette subfamily G member 2 (Junior blood group)	1	7	12	1809	1829	21.5357	0.0555708	FALSE
84	2	ADORA3	adenosine A3 receptor	1	22	12	1794	1829	6.79545	0.152157	FALSE
85	2	ADRA1A	adrenoceptor alpha 1A	2	81	11	1735	1829	3.8945	0.114817	FALSE
86	2	ADRA1B	adrenoceptor alpha 1B	2	58	11	1758	1829	5.51097	0.0654528	FALSE
87	2	ADRA1D	adrenoceptor alpha 1D	2	70	11	1746	1829	4.53506	0.0901002	FALSE
88	2	ADRA2A	adrenoceptor alpha 2A	2	80	11	1736	1829	3.94545	0.112497	FALSE
89	2	ADRA2B	adrenoceptor alpha 2B	2	77	11	1739	1829	4.10626	0.105621	FALSE
90	2	ADRA2C	adrenoceptor alpha 2C	2	74	11	1742	1829	4.2801	0.0988755	FALSE
91	2	ADRB1	adrenoceptor beta 1	3	48	10	1768	1829	11.05	0.00479801	TRUE
92	2	ADRB2	adrenoceptor beta 2	1	51	12	1765	1829	2.88399	0.313542	FALSE
93	2	ADRB3	adrenoceptor beta 3	1	20	12	1796	1829	7.48333	0.139828	FALSE
94	2	CACNA1B	calcium voltage-gated channel subunit alpha1 B	1	7	12	1809	1829	21.5357	0.0555708	FALSE
95	2	CACNA1C	calcium voltage-gated channel subunit alpha1 C	1	17	12	1799	1829	8.81863	0.121025	FALSE
96	2	CACNA1D	calcium voltage-gated channel subunit alpha1 D	1	7	12	1809	1829	21.5357	0.0555708	FALSE
97	2	CACNA1G	calcium voltage-gated channel subunit alpha1 G	1	12	12	1804	1829	12.5278	0.0888401	FALSE
98	2	CACNA1H	calcium voltage-gated channel subunit alpha1 H	3	10	10	1806	1829	54.18	7.71023e-05	TRUE
99	2	CACNA1I	calcium voltage-gated channel subunit alpha1 I	1	11	12	1805	1829	13.6742	0.0822741	FALSE
100	2	CACNA2D2	calcium voltage-gated channel auxiliary subunit alpha2delta 2	2	2	11	1814	1829	164.909	0.000277711	TRUE
101	2	CALM1	calmodulin 1	1	11	12	1805	1829	13.6742	0.0822741	FALSE
102	2	CHRM1	cholinergic receptor muscarinic 1	1	99	12	1717	1829	1.44529	0.519735	FALSE
103	2	CHRM2	cholinergic receptor muscarinic 2	1	75	12	1741	1829	1.93444	0.425116	FALSE
104	2	CHRM3	cholinergic receptor muscarinic 3	1	83	12	1733	1829	1.73996	0.458415	FALSE
105	2	CHRM4	cholinergic receptor muscarinic 4	1	73	12	1743	1829	1.98973	0.416501	FALSE
106	2	CHRM5	cholinergic receptor muscarinic 5	1	57	12	1759	1829	2.57164	0.343169	FALSE
107	2	CYP11B1	cytochrome P450 family 11 subfamily B member 1	1	5	12	1811	1829	30.1833	0.041952	FALSE
108	2	CYP11B2	cytochrome P450 family 11 subfamily B member 2	1	5	12	1811	1829	30.1833	0.041952	FALSE
109	2	CYP17A1	cytochrome P450 family 17 subfamily A member 1	1	8	12	1808	1829	18.8333	0.0623131	FALSE
110	2	CYP2C9	cytochrome P450 family 2 subfamily C member 9	3	41	10	1775	1829	12.9878	0.00314117	TRUE
111	2	CYP3A4	cytochrome P450 family 3 subfamily A member 4	2	95	11	1721	1829	3.29378	0.148596	FALSE
112	2	DRD1	dopamine receptor D1	2	54	11	1762	1829	5.93266	0.0578648	FALSE
113	2	DRD2	dopamine receptor D2	3	99	10	1717	1829	5.20303	0.0319982	FALSE
114	2	DRD3	dopamine receptor D3	2	77	11	1739	1829	4.10626	0.105621	FALSE
115	2	DRD4	dopamine receptor D4	2	53	11	1763	1829	6.04803	0.0560216	FALSE
116	2	DRD5	dopamine receptor D5	2	36	11	1780	1829	8.9899	0.0283874	FALSE
117	2	EBP	EBP cholestenol delta-isomerase	2	16	11	1800	1829	20.4545	0.00669421	TRUE
118	2	EGFR	epidermal growth factor receptor	2	13	11	1803	1829	25.2168	0.00464976	TRUE
119	2	ERBB2	erb-b2 receptor tyrosine kinase 2	2	4	11	1812	1829	82.3636	0.000688716	TRUE
120	2	ERBB4	erb-b2 receptor tyrosine kinase 4	1	3	12	1813	1829	50.3611	0.028152	FALSE
121	2	GAK	cyclin G associated kinase	1	3	12	1813	1829	50.3611	0.028152	FALSE
122	2	GLRA1	glycine receptor alpha 1	1	20	12	1796	1829	7.48333	0.139828	FALSE
123	2	H1F0	NA	1	7	12	1809	1829	21.5357	0.0555708	FALSE
124	2	HRH1	histamine receptor H1	2	99	11	1717	1829	3.15335	0.158634	FALSE
125	2	HTR1A	5-hydroxytryptamine receptor 1A	2	81	11	1735	1829	3.8945	0.114817	FALSE
126	2	HTR1B	5-hydroxytryptamine receptor 1B	1	43	12	1773	1829	3.43605	0.27212	FALSE
127	2	HTR1D	5-hydroxytryptamine receptor 1D	1	42	12	1774	1829	3.51984	0.266783	FALSE
128	2	HTR1E	5-hydroxytryptamine receptor 1E	1	23	12	1793	1829	6.49638	0.15826	FALSE
129	2	HTR2A	5-hydroxytryptamine receptor 2A	2	116	11	1700	1829	2.66458	0.202738	FALSE
130	2	HTR2B	5-hydroxytryptamine receptor 2B	2	80	11	1736	1829	3.94545	0.112497	FALSE
131	2	HTR2C	5-hydroxytryptamine receptor 2C	2	87	11	1729	1829	3.61338	0.129012	FALSE
132	2	HTR3A	5-hydroxytryptamine receptor 3A	1	28	12	1788	1829	5.32143	0.188171	FALSE
133	2	HTR6	5-hydroxytryptamine receptor 6	2	48	11	1768	1829	6.69697	0.0471462	FALSE
134	2	HTR7	5-hydroxytryptamine receptor 7	2	48	11	1768	1829	6.69697	0.0471462	FALSE
135	2	KCNA10	potassium voltage-gated channel subfamily A member 10	1	8	12	1808	1829	18.8333	0.0623131	FALSE
136	2	KCNA7	potassium voltage-gated channel subfamily A member 7	2	15	11	1801	1829	21.8303	0.00597436	TRUE
137	2	KCNH2	potassium voltage-gated channel subfamily H member 2	7	123	6	1693	1829	16.0583	9.37182e-06	TRUE
138	2	KCNJ6	potassium inwardly rectifying channel subfamily J member 6	1	14	12	1802	1829	10.7262	0.101842	FALSE
139	2	KCNK10	potassium two pore domain channel subfamily K member 10	1	4	12	1812	1829	37.75	0.0350748	FALSE
140	2	KCNK2	potassium two pore domain channel subfamily K member 2	2	12	11	1804	1829	27.3333	0.00404601	TRUE
141	2	PTGS1	prostaglandin-endoperoxide synthase 1	1	65	12	1751	1829	2.24487	0.380837	FALSE
142	2	PTGS2	prostaglandin-endoperoxide synthase 2	1	66	12	1750	1829	2.2096	0.385402	FALSE
143	2	RIPK2	receptor interacting serine/threonine kinase 2	1	2	12	1814	1829	75.5833	0.0211834	FALSE
144	2	RYR2	ryanodine receptor 2	1	5	12	1811	1829	30.1833	0.041952	FALSE
145	2	SCN1A	sodium voltage-gated channel alpha subunit 1	1	34	12	1782	1829	4.36765	0.222768	FALSE
146	2	SCN3A	sodium voltage-gated channel alpha subunit 3	1	31	12	1785	1829	4.79839	0.205643	FALSE
147	2	SCN5A	sodium voltage-gated channel alpha subunit 5	3	61	10	1755	1829	8.63115	0.00909519	FALSE
148	2	SIGMAR1	sigma non-opioid intracellular receptor 1	2	91	11	1725	1829	3.44655	0.138716	FALSE
149	2	SLC29A1	solute carrier family 29 member 1 (Augustine blood group)	1	2	12	1814	1829	75.5833	0.0211834	FALSE
150	2	SLC6A2	solute carrier family 6 member 2	1	68	12	1748	1829	2.14216	0.39444	FALSE
151	2	SLC6A3	solute carrier family 6 member 3	1	55	12	1761	1829	2.66818	0.333427	FALSE
152	2	SLC6A4	solute carrier family 6 member 4	2	95	11	1721	1829	3.29378	0.148596	FALSE
153	2	TACR1	tachykinin receptor 1	1	2	12	1814	1829	75.5833	0.0211834	FALSE
154	4	ADAM17	ADAM metallopeptidase domain 17	1	0	35	1793	1829	Inf	0.0196829	FALSE
155	4	AKR1C1	aldo-keto reductase family 1 member C1	1	10	35	1783	1829	5.09429	0.196901	FALSE
156	4	AKR1C3	aldo-keto reductase family 1 member C3	1	11	35	1782	1829	4.62857	0.212804	FALSE
157	4	ANXA1	annexin A1	2	0	34	1793	1829	Inf	0.000376861	TRUE
158	4	AR	androgen receptor	1	34	35	1759	1829	1.47815	0.504599	FALSE
159	4	CYP2C9	cytochrome P450 family 2 subfamily C member 9	1	43	35	1750	1829	1.16279	0.587384	FALSE
160	4	CYP2D6	cytochrome P450 family 2 subfamily D member 6	1	158	35	1635	1829	0.29566	0.963385	FALSE
161	4	CYP3A4	cytochrome P450 family 3 subfamily A member 4	1	96	35	1697	1829	0.50506	0.862108	FALSE
162	4	CYP3A5	cytochrome P450 family 3 subfamily A member 5	1	9	35	1784	1829	5.66349	0.180686	FALSE
163	4	ESR1	estrogen receptor 1	1	46	35	1747	1829	1.08509	0.611862	FALSE
164	4	GLUL	glutamate-ammonia ligase	1	3	35	1790	1829	17.0476	0.0764983	FALSE
165	4	HSD11B1	hydroxysteroid 11-beta dehydrogenase 1	1	6	35	1787	1829	8.50952	0.130107	FALSE
166	4	IL6	interleukin 6	1	1	35	1792	1829	51.2	0.0389889	FALSE
167	4	NCOA1	nuclear receptor coactivator 1	1	1	35	1792	1829	51.2	0.0389889	FALSE
168	4	NOS2	nitric oxide synthase 2	2	6	34	1787	1829	17.5196	0.00979273	FALSE
169	4	NR0B1	nuclear receptor subfamily 0 group B member 1	1	3	35	1790	1829	17.0476	0.0764983	FALSE
170	4	NR1I2	nuclear receptor subfamily 1 group I member 2	1	19	35	1774	1829	2.66767	0.329468	FALSE
171	4	NR3C1	nuclear receptor subfamily 3 group C member 1	35	24	1	1769	1829	2579.79	7.32207e-57	TRUE
172	4	NR3C2	nuclear receptor subfamily 3 group C member 2	6	10	30	1783	1829	35.66	2.62384e-07	TRUE
173	4	PGR	progesterone receptor	3	22	33	1771	1829	7.31818	0.0119664	FALSE
174	4	PLA2G1B	phospholipase A2 group IB	4	6	32	1787	1829	37.2292	2.44543e-05	TRUE
175	4	PLA2G4A	phospholipase A2 group IVA	1	1	35	1792	1829	51.2	0.0389889	FALSE
176	4	SERPINA6	serpin family A member 6	9	9	27	1784	1829	66.0741	6.55225e-12	TRUE
177	4	SHBG	sex hormone binding globulin	3	28	33	1765	1829	5.73052	0.021571	FALSE
178	4	SLC22A3	solute carrier family 22 member 3	1	4	35	1789	1829	12.7786	0.0947153	FALSE
179	4	SMO	smoothened, frizzled class receptor	1	1	35	1792	1829	51.2	0.0389889	FALSE
180	4	TRPC5	transient receptor potential cation channel subfamily C member 5	1	10	35	1783	1829	5.09429	0.196901	FALSE
181	5	ACACB	acetyl-CoA carboxylase beta	1	3	10	1815	1829	60.5	0.0238601	FALSE
182	5	ALOX5	arachidonate 5-lipoxygenase	1	17	10	1801	1829	10.5941	0.103352	FALSE
183	5	CHRM1	cholinergic receptor muscarinic 1	1	99	10	1719	1829	1.73636	0.462181	FALSE
184	5	CHRM2	cholinergic receptor muscarinic 2	1	75	10	1743	1829	2.324	0.373845	FALSE
185	5	CHRM3	cholinergic receptor muscarinic 3	1	83	10	1735	1829	2.09036	0.404656	FALSE
186	5	GABRA1	gamma-aminobutyric acid type A receptor subunit alpha1	1	34	10	1784	1829	5.24706	0.191946	FALSE
187	5	GABRA2	gamma-aminobutyric acid type A receptor subunit alpha2	1	20	10	1798	1829	8.99	0.119601	FALSE
188	5	GABRA3	gamma-aminobutyric acid type A receptor subunit alpha3	1	21	10	1797	1829	8.55714	0.124957	FALSE
189	5	GABRB2	gamma-aminobutyric acid type A receptor subunit beta2	1	23	10	1795	1829	7.80435	0.135581	FALSE
190	5	GABRB3	gamma-aminobutyric acid type A receptor subunit beta3	1	29	10	1789	1829	6.16897	0.166754	FALSE
191	5	GABRG2	gamma-aminobutyric acid type A receptor subunit gamma2	1	25	10	1793	1829	7.172	0.146088	FALSE
192	5	KCNH1	potassium voltage-gated channel subfamily H member 1	1	12	10	1806	1829	15.05	0.0756644	FALSE
193	5	KCNH2	potassium voltage-gated channel subfamily H member 2	1	129	10	1689	1829	1.3093	0.556623	FALSE
194	5	KCNJ12	potassium inwardly rectifying channel subfamily J member 12	1	1	10	1817	1829	181.7	0.0119955	FALSE
195	5	KCNK2	potassium two pore domain channel subfamily K member 2	1	13	10	1805	1829	13.8846	0.0812634	FALSE
196	5	MT-ND1	mitochondrially encoded NADH:ubiquinone oxidoreductase core subunit 1	1	1	10	1817	1829	181.7	0.0119955	FALSE
197	5	MT-ND2	mitochondrially encoded NADH:ubiquinone oxidoreductase core subunit 2	1	1	10	1817	1829	181.7	0.0119955	FALSE
198	5	MT-ND3	mitochondrially encoded NADH:ubiquinone oxidoreductase core subunit 3	1	1	10	1817	1829	181.7	0.0119955	FALSE
199	5	MT-ND4	mitochondrially encoded NADH:ubiquinone oxidoreductase core subunit 4	1	2	10	1816	1829	90.8	0.0179441	FALSE
200	5	MT-ND4L	mitochondrially encoded NADH:ubiquinone oxidoreductase core subunit 4L	1	1	10	1817	1829	181.7	0.0119955	FALSE
201	5	MT-ND5	mitochondrially encoded NADH:ubiquinone oxidoreductase core subunit 5	1	1	10	1817	1829	181.7	0.0119955	FALSE
202	5	MT-ND6	mitochondrially encoded NADH:ubiquinone oxidoreductase core subunit 6	1	1	10	1817	1829	181.7	0.0119955	FALSE
203	5	NDUFA1	NADH:ubiquinone oxidoreductase subunit A1	1	1	10	1817	1829	181.7	0.0119955	FALSE
204	5	NDUFA10	NADH:ubiquinone oxidoreductase subunit A10	1	1	10	1817	1829	181.7	0.0119955	FALSE
205	5	NDUFA11	NADH:ubiquinone oxidoreductase subunit A11	1	1	10	1817	1829	181.7	0.0119955	FALSE
206	5	NDUFA12	NADH:ubiquinone oxidoreductase subunit A12	1	1	10	1817	1829	181.7	0.0119955	FALSE
207	5	NDUFA13	NADH:ubiquinone oxidoreductase subunit A13	1	1	10	1817	1829	181.7	0.0119955	FALSE
208	5	NDUFA2	NADH:ubiquinone oxidoreductase subunit A2	1	1	10	1817	1829	181.7	0.0119955	FALSE
209	5	NDUFA3	NADH:ubiquinone oxidoreductase subunit A3	1	1	10	1817	1829	181.7	0.0119955	FALSE
210	5	NDUFA4	NDUFA4 mitochondrial complex associated	1	1	10	1817	1829	181.7	0.0119955	FALSE
211	5	NDUFA4L2	NDUFA4 mitochondrial complex associated like 2	1	1	10	1817	1829	181.7	0.0119955	FALSE
212	5	NDUFA5	NADH:ubiquinone oxidoreductase subunit A5	1	1	10	1817	1829	181.7	0.0119955	FALSE
213	5	NDUFA6	NADH:ubiquinone oxidoreductase subunit A6	1	1	10	1817	1829	181.7	0.0119955	FALSE
214	5	NDUFA7	NADH:ubiquinone oxidoreductase subunit A7	1	1	10	1817	1829	181.7	0.0119955	FALSE
215	5	NDUFA8	NADH:ubiquinone oxidoreductase subunit A8	1	1	10	1817	1829	181.7	0.0119955	FALSE
216	5	NDUFA9	NADH:ubiquinone oxidoreductase subunit A9	1	1	10	1817	1829	181.7	0.0119955	FALSE
217	5	NDUFAB1	NADH:ubiquinone oxidoreductase subunit AB1	1	1	10	1817	1829	181.7	0.0119955	FALSE
218	5	NDUFAF1	NADH:ubiquinone oxidoreductase complex assembly factor 1	1	1	10	1817	1829	181.7	0.0119955	FALSE
219	5	NDUFAF2	NADH:ubiquinone oxidoreductase complex assembly factor 2	1	1	10	1817	1829	181.7	0.0119955	FALSE
220	5	NDUFAF3	NADH:ubiquinone oxidoreductase complex assembly factor 3	1	1	10	1817	1829	181.7	0.0119955	FALSE
221	5	NDUFAF4	NADH:ubiquinone oxidoreductase complex assembly factor 4	1	1	10	1817	1829	181.7	0.0119955	FALSE
222	5	NDUFB1	NADH:ubiquinone oxidoreductase subunit B1	1	1	10	1817	1829	181.7	0.0119955	FALSE
223	5	NDUFB10	NADH:ubiquinone oxidoreductase subunit B10	1	1	10	1817	1829	181.7	0.0119955	FALSE
224	5	NDUFB11	NADH:ubiquinone oxidoreductase subunit B11	1	1	10	1817	1829	181.7	0.0119955	FALSE
225	5	NDUFB2	NADH:ubiquinone oxidoreductase subunit B2	1	1	10	1817	1829	181.7	0.0119955	FALSE
226	5	NDUFB3	NADH:ubiquinone oxidoreductase subunit B3	1	1	10	1817	1829	181.7	0.0119955	FALSE
227	5	NDUFB4	NADH:ubiquinone oxidoreductase subunit B4	1	1	10	1817	1829	181.7	0.0119955	FALSE
228	5	NDUFB5	NADH:ubiquinone oxidoreductase subunit B5	1	1	10	1817	1829	181.7	0.0119955	FALSE
229	5	NDUFB6	NADH:ubiquinone oxidoreductase subunit B6	1	1	10	1817	1829	181.7	0.0119955	FALSE
230	5	NDUFB7	NADH:ubiquinone oxidoreductase subunit B7	1	1	10	1817	1829	181.7	0.0119955	FALSE
231	5	NDUFB8	NADH:ubiquinone oxidoreductase subunit B8	1	1	10	1817	1829	181.7	0.0119955	FALSE
232	5	NDUFB9	NADH:ubiquinone oxidoreductase subunit B9	1	1	10	1817	1829	181.7	0.0119955	FALSE
233	5	NDUFC1	NADH:ubiquinone oxidoreductase subunit C1	1	1	10	1817	1829	181.7	0.0119955	FALSE
234	5	NDUFC2	NADH:ubiquinone oxidoreductase subunit C2	1	1	10	1817	1829	181.7	0.0119955	FALSE
235	5	NDUFS1	NADH:ubiquinone oxidoreductase core subunit S1	1	1	10	1817	1829	181.7	0.0119955	FALSE
236	5	NDUFS2	NADH:ubiquinone oxidoreductase core subunit S2	1	1	10	1817	1829	181.7	0.0119955	FALSE
237	5	NDUFS3	NADH:ubiquinone oxidoreductase core subunit S3	1	1	10	1817	1829	181.7	0.0119955	FALSE
238	5	NDUFS4	NADH:ubiquinone oxidoreductase subunit S4	1	1	10	1817	1829	181.7	0.0119955	FALSE
239	5	NDUFS5	NADH:ubiquinone oxidoreductase subunit S5	1	1	10	1817	1829	181.7	0.0119955	FALSE
240	5	NDUFS6	NADH:ubiquinone oxidoreductase subunit S6	1	1	10	1817	1829	181.7	0.0119955	FALSE
241	5	NDUFS7	NADH:ubiquinone oxidoreductase core subunit S7	1	1	10	1817	1829	181.7	0.0119955	FALSE
242	5	NDUFS8	NADH:ubiquinone oxidoreductase core subunit S8	1	1	10	1817	1829	181.7	0.0119955	FALSE
243	5	NDUFV1	NADH:ubiquinone oxidoreductase core subunit V1	1	1	10	1817	1829	181.7	0.0119955	FALSE
244	5	NDUFV2	NADH:ubiquinone oxidoreductase core subunit V2	1	1	10	1817	1829	181.7	0.0119955	FALSE
245	5	NDUFV3	NADH:ubiquinone oxidoreductase subunit V3	1	1	10	1817	1829	181.7	0.0119955	FALSE
246	5	NR3C1	nuclear receptor subfamily 3 group C member 1	4	55	7	1763	1829	18.3169	0.000272501	TRUE
247	5	PRKAB1	protein kinase AMP-activated non-catalytic subunit beta 1	1	3	10	1815	1829	60.5	0.0238601	FALSE
248	5	PTGS1	prostaglandin-endoperoxide synthase 1	2	64	9	1754	1829	6.09028	0.0571807	FALSE
249	5	PTGS2	prostaglandin-endoperoxide synthase 2	1	66	10	1752	1829	2.65455	0.337455	FALSE
250	5	SLC12A1	solute carrier family 12 member 1	1	10	10	1808	1829	18.08	0.0643733	FALSE
251	5	SLC12A2	solute carrier family 12 member 2	1	3	10	1815	1829	60.5	0.0238601	FALSE
252	6	ADRA2B	adrenoceptor alpha 2B	1	78	12	1738	1829	1.85684	0.437819	FALSE
253	6	ADRB1	adrenoceptor beta 1	1	50	12	1766	1829	2.94333	0.308486	FALSE
254	6	ADRB3	adrenoceptor beta 3	1	20	12	1796	1829	7.48333	0.139828	FALSE
255	6	CA1	carbonic anhydrase 1	1	49	12	1767	1829	3.0051	0.303396	FALSE
256	6	CA4	carbonic anhydrase 4	1	36	12	1780	1829	4.12037	0.233995	FALSE
257	6	CTNS	cystinosin, lysosomal cystine transporter	1	0	12	1816	1829	Inf	0.00710771	TRUE
258	6	CYP2C19	cytochrome P450 family 2 subfamily C member 19	1	79	12	1737	1829	1.83228	0.441995	FALSE
259	6	CYP2D6	cytochrome P450 family 2 subfamily D member 6	1	158	12	1658	1829	0.874473	0.694674	FALSE
260	6	GABRA1	gamma-aminobutyric acid type A receptor subunit alpha1	1	34	12	1782	1829	4.36765	0.222768	FALSE
261	6	GABRB2	gamma-aminobutyric acid type A receptor subunit beta2	1	23	12	1793	1829	6.49638	0.15826	FALSE
262	6	GABRG2	gamma-aminobutyric acid type A receptor subunit gamma2	1	25	12	1791	1829	5.97	0.170344	FALSE
263	6	HTR1A	5-hydroxytryptamine receptor 1A	1	82	12	1734	1829	1.7622	0.454352	FALSE
264	6	HTR2A	5-hydroxytryptamine receptor 2A	1	117	12	1699	1829	1.21011	0.581025	FALSE
265	6	HTR2C	5-hydroxytryptamine receptor 2C	1	88	12	1728	1829	1.63636	0.478313	FALSE
266	6	HTR7	5-hydroxytryptamine receptor 7	1	49	12	1767	1829	3.0051	0.303396	FALSE
267	6	NAPRT	nicotinate phosphoribosyltransferase	1	21	12	1795	1829	7.12302	0.146013	FALSE
268	6	OPRD1	opioid receptor delta 1	1	14	12	1802	1829	10.7262	0.101842	FALSE
269	6	OPRK1	opioid receptor kappa 1	1	24	12	1792	1829	6.22222	0.164322	FALSE
270	6	OPRM1	opioid receptor mu 1	1	25	12	1791	1829	5.97	0.170344	FALSE
271	6	PTGS1	prostaglandin-endoperoxide synthase 1	1	65	12	1751	1829	2.24487	0.380837	FALSE
272	6	PTGS2	prostaglandin-endoperoxide synthase 2	1	66	12	1750	1829	2.2096	0.385402	FALSE
273	6	SLC3A1	solute carrier family 3 member 1	1	0	12	1816	1829	Inf	0.00710771	TRUE
274	6	SLC6A2	solute carrier family 6 member 2	1	68	12	1748	1829	2.14216	0.39444	FALSE
275	6	SLC6A3	solute carrier family 6 member 3	1	55	12	1761	1829	2.66818	0.333427	FALSE
276	6	SLC6A4	solute carrier family 6 member 4	1	96	12	1720	1829	1.49306	0.50875	FALSE
277	6	SLC7A11	solute carrier family 7 member 11	1	5	12	1811	1829	30.1833	0.041952	FALSE
278	6	SLC7A9	solute carrier family 7 member 9	1	0	12	1816	1829	Inf	0.00710771	TRUE
279	7	ACHE	acetylcholinesterase (Cartwright blood group)	1	62	24	1742	1829	1.1707	0.586133	FALSE
280	7	ADORA3	adenosine A3 receptor	1	22	24	1782	1829	3.375	0.272747	FALSE
281	7	ADRB1	adrenoceptor beta 1	1	50	24	1754	1829	1.46167	0.509217	FALSE
282	7	ADRB2	adrenoceptor beta 2	2	50	23	1754	1829	3.05043	0.157278	FALSE
283	7	BCHE	butyrylcholinesterase	1	16	24	1788	1829	4.65625	0.209435	FALSE
284	7	CASP3	caspase 3	1	1	24	1803	1829	75.125	0.0271579	FALSE
285	7	CCKAR	cholecystokinin A receptor	1	8	24	1796	1829	9.35417	0.116744	FALSE
286	7	CHRM1	cholinergic receptor muscarinic 1	5	95	20	1709	1829	4.49737	0.00978545	FALSE
287	7	CHRM2	cholinergic receptor muscarinic 2	2	74	23	1730	1829	2.0329	0.278759	FALSE
288	7	CHRM3	cholinergic receptor muscarinic 3	4	80	21	1724	1829	4.10476	0.025037	FALSE
289	7	CHRM4	cholinergic receptor muscarinic 4	4	70	21	1734	1829	4.71837	0.016379	FALSE
290	7	CHRM5	cholinergic receptor muscarinic 5	1	57	24	1747	1829	1.27705	0.555607	FALSE
291	7	CHRNA7	cholinergic receptor nicotinic alpha 7 subunit	2	18	23	1786	1829	8.62802	0.0293228	FALSE
292	7	CYP1A2	cytochrome P450 family 1 subfamily A member 2	1	97	24	1707	1829	0.733247	0.749958	FALSE
293	7	CYP2D6	cytochrome P450 family 2 subfamily D member 6	6	153	19	1651	1829	3.40764	0.0172537	FALSE
294	7	CYP3A4	cytochrome P450 family 3 subfamily A member 4	2	95	23	1709	1829	1.5643	0.386089	FALSE
295	7	GLRA1	glycine receptor alpha 1	1	20	24	1784	1829	3.71667	0.252204	FALSE
296	7	GLRA2	glycine receptor alpha 2	1	7	24	1797	1829	10.6964	0.104449	FALSE
297	7	GLRB	glycine receptor beta	1	9	24	1795	1829	8.31019	0.128877	FALSE
298	7	GPR18	G protein-coupled receptor 18	1	1	24	1803	1829	75.125	0.0271579	FALSE
299	7	HRH1	histamine receptor H1	9	92	16	1712	1829	10.4674	3.27287e-06	TRUE
300	7	HRH4	histamine receptor H4	1	10	24	1794	1829	7.475	0.140849	FALSE
301	7	HTR1A	5-hydroxytryptamine receptor 1A	2	81	23	1723	1829	1.8497	0.314901	FALSE
302	7	HTR2A	5-hydroxytryptamine receptor 2A	1	117	24	1687	1829	0.600783	0.813384	FALSE
303	7	HTR2B	5-hydroxytryptamine receptor 2B	1	81	24	1723	1829	0.886317	0.684786	FALSE
304	7	HTR2C	5-hydroxytryptamine receptor 2C	1	88	24	1716	1829	0.8125	0.715088	FALSE
305	7	HTR3A	5-hydroxytryptamine receptor 3A	1	28	24	1776	1829	2.64286	0.331176	FALSE
306	7	HTR3B	5-hydroxytryptamine receptor 3B	1	10	24	1794	1829	7.475	0.140849	FALSE
307	7	HTR4	5-hydroxytryptamine receptor 4	1	4	24	1800	1829	18.75	0.0665712	FALSE
308	7	HTR6	5-hydroxytryptamine receptor 6	1	49	24	1755	1829	1.49235	0.502222	FALSE
309	7	KCNH2	potassium voltage-gated channel subfamily H member 2	4	126	21	1678	1829	2.53666	0.0963481	FALSE
310	7	LPAR5	lysophosphatidic acid receptor 5	1	0	24	1804	1829	Inf	0.0136687	FALSE
311	7	PLA2G1B	phospholipase A2 group IB	1	9	24	1795	1829	8.31019	0.128877	FALSE
312	7	SCN10A	sodium voltage-gated channel alpha subunit 10	1	33	24	1771	1829	2.23611	0.376399	FALSE
313	7	SCN1A	sodium voltage-gated channel alpha subunit 1	1	34	24	1770	1829	2.16912	0.385084	FALSE
314	7	SCN4A	sodium voltage-gated channel alpha subunit 4	1	29	24	1775	1829	2.55029	0.340465	FALSE
315	7	SCN5A	sodium voltage-gated channel alpha subunit 5	1	63	24	1741	1829	1.15146	0.591992	FALSE
316	7	SCN9A	sodium voltage-gated channel alpha subunit 9	1	28	24	1776	1829	2.64286	0.331176	FALSE
317	7	SIGMAR1	sigma non-opioid intracellular receptor 1	4	89	21	1715	1829	3.67041	0.034858	FALSE
318	7	SLC6A2	solute carrier family 6 member 2	3	66	22	1738	1829	3.59091	0.0652997	FALSE
319	7	SLC6A3	solute carrier family 6 member 3	3	53	22	1751	1829	4.50515	0.0388105	FALSE
320	7	SLC6A4	solute carrier family 6 member 4	7	90	18	1714	1829	7.40617	0.000207966	TRUE
321	7	XIAP	X-linked inhibitor of apoptosis	1	0	24	1804	1829	Inf	0.0136687	FALSE
322	8	ABCB1	ATP binding cassette subfamily B member 1	1	24	32	1772	1829	2.30729	0.367596	FALSE
323	8	ADRA1A	adrenoceptor alpha 1A	2	81	31	1715	1829	1.36599	0.446629	FALSE
324	8	ADRA1B	adrenoceptor alpha 1B	1	59	32	1737	1829	0.920021	0.670647	FALSE
325	8	ADRA1D	adrenoceptor alpha 1D	3	69	30	1727	1829	2.5029	0.137793	FALSE
326	8	ADRA2A	adrenoceptor alpha 2A	2	80	31	1716	1829	1.38387	0.440355	FALSE
327	8	ADRA2B	adrenoceptor alpha 2B	2	77	31	1719	1829	1.4403	0.421322	FALSE
328	8	ADRA2C	adrenoceptor alpha 2C	3	73	30	1723	1829	2.36027	0.154854	FALSE
329	8	ADRB1	adrenoceptor beta 1	3	48	30	1748	1829	3.64167	0.0619436	FALSE
330	8	ADRB2	adrenoceptor beta 2	4	48	29	1748	1829	5.02299	0.0129209	FALSE
331	8	ADRB3	adrenoceptor beta 3	1	20	32	1776	1829	2.775	0.319196	FALSE
332	8	ARG1	arginase 1	1	1	32	1795	1829	56.0938	0.0357694	FALSE
333	8	CA2	carbonic anhydrase 2	2	64	31	1732	1829	1.74597	0.335811	FALSE
334	8	CA5A	carbonic anhydrase 5A	1	18	32	1778	1829	3.08681	0.293668	FALSE
335	8	CA5B	carbonic anhydrase 5B	1	17	32	1779	1829	3.27022	0.280559	FALSE
336	8	CHRM1	cholinergic receptor muscarinic 1	4	96	29	1700	1829	2.44253	0.10206	FALSE
337	8	CHRM2	cholinergic receptor muscarinic 2	4	72	29	1724	1829	3.30268	0.0451729	FALSE
338	8	CHRM3	cholinergic receptor muscarinic 3	3	81	30	1715	1829	2.11728	0.190862	FALSE
339	8	CHRM4	cholinergic receptor muscarinic 4	3	71	30	1725	1829	2.42958	0.146237	FALSE
340	8	CHRM5	cholinergic receptor muscarinic 5	2	56	31	1740	1829	2.00461	0.28162	FALSE
341	8	CTNNB1	catenin beta 1	1	1	32	1795	1829	56.0938	0.0357694	FALSE
342	8	CYP2B6	cytochrome P450 family 2 subfamily B member 6	1	16	32	1780	1829	3.47656	0.267213	FALSE
343	8	CYP2C9	cytochrome P450 family 2 subfamily C member 9	1	43	32	1753	1829	1.27398	0.555491	FALSE
344	8	CYP2D6	cytochrome P450 family 2 subfamily D member 6	4	155	29	1641	1829	1.46029	0.321402	FALSE
345	8	CYP3A4	cytochrome P450 family 3 subfamily A member 4	2	95	31	1701	1829	1.15518	0.53037	FALSE
346	8	DDC	dopa decarboxylase	1	6	32	1790	1829	9.32292	0.11985	FALSE
347	8	DNMT1	DNA methyltransferase 1	1	6	32	1790	1829	9.32292	0.11985	FALSE
348	8	DNMT3A	DNA methyltransferase 3 alpha	1	1	32	1795	1829	56.0938	0.0357694	FALSE
349	8	DRD1	dopamine receptor D1	1	55	32	1741	1829	0.989205	0.644919	FALSE
350	8	DRD2	dopamine receptor D2	2	100	31	1696	1829	1.09419	0.558262	FALSE
351	8	DRD3	dopamine receptor D3	1	78	32	1718	1829	0.688301	0.770134	FALSE
352	8	DRD4	dopamine receptor D4	1	54	32	1742	1829	1.0081	0.638188	FALSE
353	8	DRD5	dopamine receptor D5	1	37	32	1759	1829	1.48564	0.502939	FALSE
354	8	EBP	EBP cholestenol delta-isomerase	1	17	32	1779	1829	3.27022	0.280559	FALSE
355	8	GP9	glycoprotein IX platelet	1	2	32	1794	1829	28.0312	0.0531858	FALSE
356	8	GRIN1	glutamate ionotropic receptor NMDA type subunit 1	1	15	32	1781	1829	3.71042	0.253628	FALSE
357	8	GRIN2A	glutamate ionotropic receptor NMDA type subunit 2A	1	11	32	1785	1829	5.07102	0.196803	FALSE
358	8	GRIN2B	glutamate ionotropic receptor NMDA type subunit 2B	1	15	32	1781	1829	3.71042	0.253628	FALSE
359	8	HDAC1	histone deacetylase 1	1	5	32	1791	1829	11.1937	0.103624	FALSE
360	8	HDAC10	histone deacetylase 10	1	2	32	1794	1829	28.0312	0.0531858	FALSE
361	8	HDAC2	histone deacetylase 2	1	6	32	1790	1829	9.32292	0.11985	FALSE
362	8	HDAC3	histone deacetylase 3	1	2	32	1794	1829	28.0312	0.0531858	FALSE
363	8	HDAC6	histone deacetylase 6	1	4	32	1792	1829	14	0.0871079	FALSE
364	8	HDAC8	histone deacetylase 8	1	2	32	1794	1829	28.0312	0.0531858	FALSE
365	8	HRH1	histamine receptor H1	3	98	30	1698	1829	1.73265	0.273312	FALSE
366	8	HRH2	histamine receptor H2	1	15	32	1781	1829	3.71042	0.253628	FALSE
367	8	HRH3	histamine receptor H3	1	4	32	1792	1829	14	0.0871079	FALSE
368	8	HRH4	histamine receptor H4	1	10	32	1786	1829	5.58125	0.181953	FALSE
369	8	HTR1A	5-hydroxytryptamine receptor 1A	2	81	31	1715	1829	1.36599	0.446629	FALSE
370	8	HTR1B	5-hydroxytryptamine receptor 1B	1	43	32	1753	1829	1.27398	0.555491	FALSE
371	8	HTR1D	5-hydroxytryptamine receptor 1D	2	41	31	1755	1829	2.76161	0.180741	FALSE
372	8	HTR1E	5-hydroxytryptamine receptor 1E	1	23	32	1773	1829	2.40897	0.355818	FALSE
373	8	HTR2A	5-hydroxytryptamine receptor 2A	4	114	29	1682	1829	2.03509	0.159498	FALSE
374	8	HTR2B	5-hydroxytryptamine receptor 2B	3	79	30	1717	1829	2.17342	0.181648	FALSE
375	8	HTR2C	5-hydroxytryptamine receptor 2C	3	86	30	1710	1829	1.98837	0.214424	FALSE
376	8	HTR3A	5-hydroxytryptamine receptor 3A	1	28	32	1768	1829	1.97321	0.412651	FALSE
377	8	HTR6	5-hydroxytryptamine receptor 6	2	48	31	1748	1829	2.34946	0.227337	FALSE
378	8	KCNA4	potassium voltage-gated channel subfamily A member 4	1	5	32	1791	1829	11.1937	0.103624	FALSE
379	8	KCNA5	potassium voltage-gated channel subfamily A member 5	1	13	32	1783	1829	4.28606	0.22572	FALSE
380	8	KCNA7	potassium voltage-gated channel subfamily A member 7	1	16	32	1780	1829	3.47656	0.267213	FALSE
381	8	KCNB2	potassium voltage-gated channel subfamily B member 2	1	7	32	1789	1829	7.98661	0.135792	FALSE
382	8	KCND2	potassium voltage-gated channel subfamily D member 2	1	9	32	1787	1829	6.20486	0.166838	FALSE
383	8	KCNH1	potassium voltage-gated channel subfamily H member 1	1	12	32	1784	1829	4.64583	0.21139	FALSE
384	8	KCNH2	potassium voltage-gated channel subfamily H member 2	2	128	31	1668	1829	0.840726	0.693304	FALSE
385	8	KCNH5	potassium voltage-gated channel subfamily H member 5	1	5	32	1791	1829	11.1937	0.103624	FALSE
386	8	KCNK1	potassium two pore domain channel subfamily K member 1	1	2	32	1794	1829	28.0312	0.0531858	FALSE
387	8	KCNK6	potassium two pore domain channel subfamily K member 6	1	2	32	1794	1829	28.0312	0.0531858	FALSE
388	8	KCNN4	potassium calcium-activated channel subfamily N member 4	1	7	32	1789	1829	7.98661	0.135792	FALSE
389	8	KCNT1	potassium sodium-activated channel subfamily T member 1	1	4	32	1792	1829	14	0.0871079	FALSE
390	8	LYZ	lysozyme	1	5	32	1791	1829	11.1937	0.103624	FALSE
391	8	MAOA	monoamine oxidase A	1	33	32	1763	1829	1.66951	0.464609	FALSE
392	8	NR1I2	nuclear receptor subfamily 1 group I member 2	1	19	32	1777	1829	2.9227	0.306546	FALSE
393	8	OR51E2	olfactory receptor family 51 subfamily E member 2	1	10	32	1786	1829	5.58125	0.181953	FALSE
394	8	PAH	phenylalanine hydroxylase	1	5	32	1791	1829	11.1937	0.103624	FALSE
395	8	PNP	purine nucleoside phosphorylase	1	4	32	1792	1829	14	0.0871079	FALSE
396	8	PRCP	prolylcarboxypeptidase	1	1	32	1795	1829	56.0938	0.0357694	FALSE
397	8	SCN10A	sodium voltage-gated channel alpha subunit 10	3	31	30	1765	1829	5.69355	0.0218904	FALSE
398	8	SCN11A	sodium voltage-gated channel alpha subunit 11	2	19	31	1777	1829	6.03396	0.0535447	FALSE
399	8	SCN1A	sodium voltage-gated channel alpha subunit 1	4	31	29	1765	1829	7.85317	0.00310273	TRUE
400	8	SCN2A	sodium voltage-gated channel alpha subunit 2	4	30	29	1766	1829	8.11954	0.00278339	TRUE
401	8	SCN3A	sodium voltage-gated channel alpha subunit 3	4	28	29	1768	1829	8.70936	0.00221399	TRUE
402	8	SCN4A	sodium voltage-gated channel alpha subunit 4	2	28	31	1768	1829	4.07373	0.100378	FALSE
403	8	SCN5A	sodium voltage-gated channel alpha subunit 5	4	60	29	1736	1829	3.9908	0.0260404	FALSE
404	8	SCN7A	sodium voltage-gated channel alpha subunit 7	2	19	31	1777	1829	6.03396	0.0535447	FALSE
405	8	SCN8A	sodium voltage-gated channel alpha subunit 8	2	20	31	1776	1829	5.72903	0.0582465	FALSE
406	8	SCN9A	sodium voltage-gated channel alpha subunit 9	2	27	31	1769	1829	4.227	0.0947255	FALSE
407	8	SIGMAR1	sigma non-opioid intracellular receptor 1	9	84	24	1712	1829	7.64286	2.16443e-05	TRUE
408	8	SLC29A4	solute carrier family 29 member 4	1	8	32	1788	1829	6.98438	0.151453	FALSE
409	8	SLC6A2	solute carrier family 6 member 2	1	68	32	1728	1829	0.794118	0.722099	FALSE
410	8	SLC6A3	solute carrier family 6 member 3	1	55	32	1741	1829	0.989205	0.644919	FALSE
411	8	SLC6A4	solute carrier family 6 member 4	2	95	31	1701	1829	1.15518	0.53037	FALSE
412	8	SPTLC1	serine palmitoyltransferase long chain base subunit 1	1	1	32	1795	1829	56.0938	0.0357694	FALSE
413	8	SPTLC2	serine palmitoyltransferase long chain base subunit 2	1	1	32	1795	1829	56.0938	0.0357694	FALSE
414	8	TLR7	toll like receptor 7	1	2	32	1794	1829	28.0312	0.0531858	FALSE
415	8	TLR9	toll like receptor 9	1	0	32	1796	1829	Inf	0.0180426	FALSE
416	8	TMEM97	transmembrane protein 97	2	7	31	1789	1829	16.4885	0.0105027	FALSE
417	8	TOP2A	DNA topoisomerase II alpha	1	21	32	1775	1829	2.64137	0.331622	FALSE
418	9	CA2	carbonic anhydrase 2	1	65	4	1759	1829	6.76538	0.168037	FALSE
419	9	CYP2B6	cytochrome P450 family 2 subfamily B member 6	1	16	4	1808	1829	28.25	0.0456666	FALSE
420	9	FAAH	fatty acid amide hydrolase	1	3	4	1821	1829	151.75	0.0108991	FALSE
421	9	GABRA1	gamma-aminobutyric acid type A receptor subunit alpha1	1	34	4	1790	1829	13.1618	0.0921852	FALSE
422	9	GABRA2	gamma-aminobutyric acid type A receptor subunit alpha2	1	20	4	1804	1829	22.55	0.0561652	FALSE
423	9	GABRA3	gamma-aminobutyric acid type A receptor subunit alpha3	1	21	4	1803	1829	21.4643	0.0587754	FALSE
424	9	GABRA4	gamma-aminobutyric acid type A receptor subunit alpha4	1	15	4	1809	1829	30.15	0.0430274	FALSE
425	9	GABRA5	gamma-aminobutyric acid type A receptor subunit alpha5	1	19	4	1805	1829	23.75	0.0535493	FALSE
426	9	GABRA6	gamma-aminobutyric acid type A receptor subunit alpha6	1	14	4	1810	1829	32.3214	0.0403824	FALSE
427	9	GABRB1	gamma-aminobutyric acid type A receptor subunit beta1	1	15	4	1809	1829	30.15	0.0430274	FALSE
428	9	GABRB2	gamma-aminobutyric acid type A receptor subunit beta2	1	23	4	1801	1829	19.5761	0.0639784	FALSE
429	9	GABRB3	gamma-aminobutyric acid type A receptor subunit beta3	1	29	4	1795	1829	15.4741	0.0794495	FALSE
430	9	GABRD	gamma-aminobutyric acid type A receptor subunit delta	1	12	4	1812	1829	37.75	0.0350748	FALSE
431	9	GABRE	gamma-aminobutyric acid type A receptor subunit epsilon	1	11	4	1813	1829	41.2045	0.0324122	FALSE
432	9	GABRG1	gamma-aminobutyric acid type A receptor subunit gamma1	1	11	4	1813	1829	41.2045	0.0324122	FALSE
433	9	GABRG2	gamma-aminobutyric acid type A receptor subunit gamma2	1	25	4	1799	1829	17.99	0.0691583	FALSE
434	9	GABRG3	gamma-aminobutyric acid type A receptor subunit gamma3	1	14	4	1810	1829	32.3214	0.0403824	FALSE
435	9	GABRP	gamma-aminobutyric acid type A receptor subunit pi	1	11	4	1813	1829	41.2045	0.0324122	FALSE
436	9	GABRQ	gamma-aminobutyric acid type A receptor subunit theta	1	11	4	1813	1829	41.2045	0.0324122	FALSE
437	9	HCN1	hyperpolarization activated cyclic nucleotide gated potassium channel 1	1	5	4	1819	1829	90.95	0.0163129	FALSE
438	9	KCND3	potassium voltage-gated channel subfamily D member 3	1	12	4	1812	1829	37.75	0.0350748	FALSE
439	9	LYZ	lysozyme	1	5	4	1819	1829	90.95	0.0163129	FALSE
440	9	NR1I3	nuclear receptor subfamily 1 group I member 3	1	4	4	1820	1829	113.75	0.013609	FALSE
441	9	SCN2A	sodium voltage-gated channel alpha subunit 2	1	33	4	1791	1829	13.5682	0.0896494	FALSE
442	9	SCN4A	sodium voltage-gated channel alpha subunit 4	1	29	4	1795	1829	15.4741	0.0794495	FALSE
443	9	SLC6A2	solute carrier family 6 member 2	1	68	4	1756	1829	6.45588	0.1751	FALSE
444	9	SLC6A3	solute carrier family 6 member 3	1	55	4	1769	1829	8.04091	0.144145	FALSE
445	9	SLC6A4	solute carrier family 6 member 4	1	96	4	1728	1829	4.5	0.238732	FALSE
446	10	ACHE	acetylcholinesterase (Cartwright blood group)	10	53	10	1756	1829	33.1321	1.60231e-10	TRUE
447	10	ADRA1A	adrenoceptor alpha 1A	1	82	19	1727	1829	1.10847	0.606948	FALSE
448	10	APP	amyloid beta precursor protein	2	5	18	1804	1829	40.0889	0.00230949	TRUE
449	10	BACE1	beta-secretase 1	1	2	19	1807	1829	47.5526	0.032465	FALSE
450	10	BCHE	butyrylcholinesterase	6	11	14	1798	1829	70.0519	8.64919e-09	TRUE
451	10	CHRM1	cholinergic receptor muscarinic 1	7	93	13	1716	1829	9.93548	5.10689e-05	TRUE
452	10	CHRM2	cholinergic receptor muscarinic 2	7	69	13	1740	1829	13.5786	8.14443e-06	TRUE
453	10	CHRM3	cholinergic receptor muscarinic 3	5	79	15	1730	1829	7.29958	0.0016298	TRUE
454	10	CHRM4	cholinergic receptor muscarinic 4	5	69	15	1740	1829	8.4058	0.00091215	TRUE
455	10	CHRM5	cholinergic receptor muscarinic 5	3	55	17	1754	1829	5.62781	0.0235155	FALSE
456	10	CHRNA2	cholinergic receptor nicotinic alpha 2 subunit	2	13	18	1796	1829	15.3504	0.0109565	FALSE
457	10	CHRNA7	cholinergic receptor nicotinic alpha 7 subunit	1	19	19	1790	1829	4.95845	0.198331	FALSE
458	10	CHRNE	cholinergic receptor nicotinic epsilon subunit	2	3	18	1806	1829	66.8889	0.00111432	TRUE
459	10	CISD1	CDGSH iron sulfur domain 1	1	3	19	1806	1829	31.6842	0.0430623	FALSE
460	10	CYP1A2	cytochrome P450 family 1 subfamily A member 2	2	96	18	1713	1829	1.98264	0.29125	FALSE
461	10	CYP2D6	cytochrome P450 family 2 subfamily D member 6	4	155	16	1654	1829	2.66774	0.0888794	FALSE
462	10	CYSLTR1	cysteinyl leukotriene receptor 1	1	5	19	1804	1829	18.9895	0.063927	FALSE
463	10	CYSLTR2	cysteinyl leukotriene receptor 2	1	2	19	1807	1829	47.5526	0.032465	FALSE
464	10	FFAR1	free fatty acid receptor 1	1	3	19	1806	1829	31.6842	0.0430623	FALSE
465	10	HTR1A	5-hydroxytryptamine receptor 1A	1	82	19	1727	1829	1.10847	0.606948	FALSE
466	10	IL5	interleukin 5	1	0	19	1809	1829	Inf	0.0109349	FALSE
467	10	KCNH2	potassium voltage-gated channel subfamily H member 2	1	129	19	1680	1829	0.685435	0.772953	FALSE
468	10	MAOB	monoamine oxidase B	1	24	19	1785	1829	3.91447	0.241725	FALSE
469	10	MCOLN3	mucolipin TRP cation channel 3	1	0	19	1809	1829	Inf	0.0109349	FALSE
470	10	MME	membrane metalloendopeptidase	1	1	19	1808	1829	95.1579	0.0217562	FALSE
471	10	MUC2	mucin 2, oligomeric mucus/gel-forming	1	0	19	1809	1829	Inf	0.0109349	FALSE
472	10	NFKB1	nuclear factor kappa B subunit 1	1	2	19	1807	1829	47.5526	0.032465	FALSE
473	10	OPRK1	opioid receptor kappa 1	1	24	19	1785	1829	3.91447	0.241725	FALSE
474	10	OPRM1	opioid receptor mu 1	1	25	19	1784	1829	3.75579	0.250131	FALSE
475	10	PPARA	peroxisome proliferator activated receptor alpha	1	16	19	1793	1829	5.89803	0.171174	FALSE
476	10	PPARG	peroxisome proliferator activated receptor gamma	1	26	19	1783	1829	3.60931	0.258449	FALSE
477	10	RNASE3	ribonuclease A family member 3	1	3	19	1806	1829	31.6842	0.0430623	FALSE
478	10	SIGMAR1	sigma non-opioid intracellular receptor 1	2	91	18	1718	1829	2.09768	0.270485	FALSE
479	10	SLC22A2	solute carrier family 22 member 2	2	7	18	1802	1829	28.6032	0.0039074	TRUE
480	10	SLC6A2	solute carrier family 6 member 2	2	67	18	1742	1829	2.88889	0.172644	FALSE
481	10	TNF	tumor necrosis factor	1	9	19	1800	1829	10.5263	0.104367	FALSE
482	10	TRPC5	transient receptor potential cation channel subfamily C member 5	1	10	19	1799	1829	9.46842	0.114215	FALSE
483	10	TRPM3	transient receptor potential cation channel subfamily M member 3	1	9	19	1800	1829	10.5263	0.104367	FALSE
484	11	ACHE	acetylcholinesterase (Cartwright blood group)	3	60	30	1736	1829	2.89333	0.102198	FALSE
485	11	ADRA1A	adrenoceptor alpha 1A	2	81	31	1715	1829	1.36599	0.446629	FALSE
486	11	ADRA1B	adrenoceptor alpha 1B	2	58	31	1738	1829	1.93326	0.295218	FALSE
487	11	ADRA1D	adrenoceptor alpha 1D	2	70	31	1726	1829	1.59078	0.375811	FALSE
488	11	ADRA2A	adrenoceptor alpha 2A	3	79	30	1717	1829	2.17342	0.181648	FALSE
489	11	ADRA2B	adrenoceptor alpha 2B	3	76	30	1720	1829	2.26316	0.168083	FALSE
490	11	ADRA2C	adrenoceptor alpha 2C	3	73	30	1723	1829	2.36027	0.154854	FALSE
491	11	AOC1	amine oxidase copper containing 1	2	2	31	1794	1829	57.871	0.00185246	TRUE
492	11	ASIC1	acid sensing ion channel subunit 1	2	4	31	1792	1829	28.9032	0.00452724	TRUE
493	11	ASIC2	acid sensing ion channel subunit 2	2	1	31	1795	1829	115.806	0.000936817	TRUE
494	11	ASIC3	acid sensing ion channel subunit 3	2	6	31	1790	1829	19.2473	0.00826161	TRUE
495	11	ATP1A1	ATPase Na+/K+ transporting subunit alpha 1	1	8	32	1788	1829	6.98438	0.151453	FALSE
496	11	BCHE	butyrylcholinesterase	1	16	32	1780	1829	3.47656	0.267213	FALSE
497	11	CA1	carbonic anhydrase 1	1	49	32	1747	1829	1.11416	0.602637	FALSE
498	11	CA12	carbonic anhydrase 12	1	52	32	1744	1829	1.04808	0.624354	FALSE
499	11	CA2	carbonic anhydrase 2	1	65	32	1731	1829	0.832212	0.705881	FALSE
500	11	CA4	carbonic anhydrase 4	1	36	32	1760	1829	1.52778	0.493614	FALSE
501	11	CA9	carbonic anhydrase 9	1	51	32	1745	1829	1.06924	0.617246	FALSE
502	11	CHRM1	cholinergic receptor muscarinic 1	1	99	32	1697	1829	0.535669	0.846241	FALSE
503	11	CHRM3	cholinergic receptor muscarinic 3	1	83	32	1713	1829	0.644955	0.791028	FALSE
504	11	CHRNA1	cholinergic receptor nicotinic alpha 1 subunit	3	7	30	1789	1829	25.5571	0.000589701	TRUE
505	11	CHRNA2	cholinergic receptor nicotinic alpha 2 subunit	3	12	30	1784	1829	14.8667	0.00210203	TRUE
506	11	CHRNA7	cholinergic receptor nicotinic alpha 7 subunit	2	18	31	1778	1829	6.37276	0.0489887	FALSE
507	11	CHRNB1	cholinergic receptor nicotinic beta 1 subunit	3	3	30	1793	1829	59.7667	0.000103271	TRUE
508	11	CHRND	cholinergic receptor nicotinic delta subunit	3	3	30	1793	1829	59.7667	0.000103271	TRUE
509	11	CHRNE	cholinergic receptor nicotinic epsilon subunit	2	3	31	1793	1829	38.5591	0.00305258	TRUE
510	11	CHRNG	cholinergic receptor nicotinic gamma subunit	2	1	31	1795	1829	115.806	0.000936817	TRUE
511	11	CYP2C19	cytochrome P450 family 2 subfamily C member 19	1	79	32	1717	1829	0.679193	0.774469	FALSE
512	11	CYP2D6	cytochrome P450 family 2 subfamily D member 6	3	156	30	1640	1829	1.05128	0.557774	FALSE
513	11	CYP2J2	cytochrome P450 family 2 subfamily J member 2	1	6	32	1790	1829	9.32292	0.11985	FALSE
514	11	DRD1	dopamine receptor D1	5	51	28	1745	1829	6.10994	0.00276821	TRUE
515	11	DRD2	dopamine receptor D2	8	94	25	1702	1829	5.79404	0.000308335	TRUE
516	11	DRD3	dopamine receptor D3	7	72	26	1724	1829	6.44658	0.000369863	TRUE
517	11	DRD4	dopamine receptor D4	4	51	29	1745	1829	4.71941	0.0156688	FALSE
518	11	DRD5	dopamine receptor D5	3	35	30	1761	1829	5.03143	0.0293888	FALSE
519	11	EHMT2	euchromatic histone lysine methyltransferase 2	1	2	32	1794	1829	28.0312	0.0531858	FALSE
520	11	HRH2	histamine receptor H2	2	14	31	1782	1829	8.21198	0.0323563	FALSE
521	11	HTR1A	5-hydroxytryptamine receptor 1A	5	78	28	1718	1829	3.93315	0.0148469	FALSE
522	11	HTR1B	5-hydroxytryptamine receptor 1B	4	40	29	1756	1829	6.05517	0.00717293	TRUE
523	11	HTR1D	5-hydroxytryptamine receptor 1D	4	39	29	1757	1829	6.21397	0.00660438	TRUE
524	11	HTR1E	5-hydroxytryptamine receptor 1E	2	22	31	1774	1829	5.20235	0.068062	FALSE
525	11	HTR1F	5-hydroxytryptamine receptor 1F	2	14	31	1782	1829	8.21198	0.0323563	FALSE
526	11	HTR2A	5-hydroxytryptamine receptor 2A	6	112	27	1684	1829	3.34127	0.0166872	FALSE
527	11	HTR2B	5-hydroxytryptamine receptor 2B	6	76	27	1720	1829	5.02924	0.00282862	TRUE
528	11	HTR2C	5-hydroxytryptamine receptor 2C	6	83	27	1713	1829	4.58635	0.00428738	TRUE
529	11	HTR3A	5-hydroxytryptamine receptor 3A	3	26	30	1770	1829	6.80769	0.0142107	FALSE
530	11	HTR3B	5-hydroxytryptamine receptor 3B	3	8	30	1788	1829	22.35	0.000800876	TRUE
531	11	HTR3C	5-hydroxytryptamine receptor 3C	1	1	32	1795	1829	56.0938	0.0357694	FALSE
532	11	HTR3D	5-hydroxytryptamine receptor 3D	1	1	32	1795	1829	56.0938	0.0357694	FALSE
533	11	HTR3E	5-hydroxytryptamine receptor 3E	1	1	32	1795	1829	56.0938	0.0357694	FALSE
534	11	HTR4	5-hydroxytryptamine receptor 4	2	3	31	1793	1829	38.5591	0.00305258	TRUE
535	11	HTR5A	5-hydroxytryptamine receptor 5A	2	14	31	1782	1829	8.21198	0.0323563	FALSE
536	11	HTR6	5-hydroxytryptamine receptor 6	3	47	30	1749	1829	3.72128	0.0590104	FALSE
537	11	HTR7	5-hydroxytryptamine receptor 7	1	49	32	1747	1829	1.11416	0.602637	FALSE
538	11	KCNH2	potassium voltage-gated channel subfamily H member 2	2	128	31	1668	1829	0.840726	0.693304	FALSE
539	11	KCNMA1	potassium calcium-activated channel subfamily M alpha 1	1	7	32	1789	1829	7.98661	0.135792	FALSE
540	11	MPO	myeloperoxidase	1	7	32	1789	1829	7.98661	0.135792	FALSE
541	11	MRGPRX1	MAS related GPR family member X1	1	0	32	1796	1829	Inf	0.0180426	FALSE
542	11	OPRD1	opioid receptor delta 1	1	14	32	1782	1829	3.97768	0.239798	FALSE
543	11	OPRK1	opioid receptor kappa 1	1	24	32	1772	1829	2.30729	0.367596	FALSE
544	11	OPRM1	opioid receptor mu 1	3	23	30	1773	1829	7.7087	0.0104906	FALSE
545	11	PAX8	paired box 8	1	3	32	1793	1829	18.6771	0.0702969	FALSE
546	11	PDE11A	phosphodiesterase 11A	1	4	32	1792	1829	14	0.0871079	FALSE
547	11	PDE5A	phosphodiesterase 5A	1	16	32	1780	1829	3.47656	0.267213	FALSE
548	11	PDE6C	phosphodiesterase 6C	1	5	32	1791	1829	11.1937	0.103624	FALSE
549	11	PKD2	polycystin 2, transient receptor potential cation channel	2	0	31	1796	1829	Inf	0.000315845	TRUE
550	11	PKD2L1	polycystin 2 like 1, transient receptor potential cation channel	2	6	31	1790	1829	19.2473	0.00826161	TRUE
551	11	PLAU	plasminogen activator, urokinase	2	2	31	1794	1829	57.871	0.00185246	TRUE
552	11	PTGS2	prostaglandin-endoperoxide synthase 2	1	66	32	1730	1829	0.819129	0.711386	FALSE
553	11	SCN10A	sodium voltage-gated channel alpha subunit 10	1	33	32	1763	1829	1.66951	0.464609	FALSE
554	11	SCN11A	sodium voltage-gated channel alpha subunit 11	1	20	32	1776	1829	2.775	0.319196	FALSE
555	11	SCN1A	sodium voltage-gated channel alpha subunit 1	1	34	32	1762	1829	1.61949	0.474452	FALSE
556	11	SCN2A	sodium voltage-gated channel alpha subunit 2	1	33	32	1763	1829	1.66951	0.464609	FALSE
557	11	SCN3A	sodium voltage-gated channel alpha subunit 3	1	31	32	1765	1829	1.77923	0.444384	FALSE
558	11	SCN4A	sodium voltage-gated channel alpha subunit 4	1	29	32	1767	1829	1.90409	0.423419	FALSE
559	11	SCN5A	sodium voltage-gated channel alpha subunit 5	1	63	32	1733	1829	0.859623	0.694563	FALSE
560	11	SCN7A	sodium voltage-gated channel alpha subunit 7	1	20	32	1776	1829	2.775	0.319196	FALSE
561	11	SCN8A	sodium voltage-gated channel alpha subunit 8	1	21	32	1775	1829	2.64137	0.331622	FALSE
562	11	SCN9A	sodium voltage-gated channel alpha subunit 9	1	28	32	1768	1829	1.97321	0.412651	FALSE
563	11	SCNN1A	sodium channel epithelial 1 subunit alpha	2	1	31	1795	1829	115.806	0.000936817	TRUE
564	11	SCNN1B	sodium channel epithelial 1 subunit beta	2	1	31	1795	1829	115.806	0.000936817	TRUE
565	11	SCNN1D	sodium channel epithelial 1 subunit delta	2	1	31	1795	1829	115.806	0.000936817	TRUE
566	11	SCNN1G	sodium channel epithelial 1 subunit gamma	2	1	31	1795	1829	115.806	0.000936817	TRUE
567	11	SIGMAR1	sigma non-opioid intracellular receptor 1	3	90	30	1706	1829	1.89556	0.233741	FALSE
568	11	SLC12A1	solute carrier family 12 member 1	2	9	31	1787	1829	12.81	0.0156876	FALSE
569	11	SLC12A3	solute carrier family 12 member 3	2	13	31	1783	1829	8.84864	0.0286312	FALSE
570	11	SLC9A1	solute carrier family 9 member A1	2	1	31	1795	1829	115.806	0.000936817	TRUE
571	11	SLC9A3	solute carrier family 9 member A3	2	0	31	1796	1829	Inf	0.000315845	TRUE
572	11	SLC9A5	solute carrier family 9 member A5	2	0	31	1796	1829	Inf	0.000315845	TRUE
573	11	TMEM97	transmembrane protein 97	1	8	32	1788	1829	6.98438	0.151453	FALSE
574	11	TRPA1	transient receptor potential cation channel subfamily A member 1	2	44	31	1752	1829	2.56891	0.20054	FALSE
575	11	TRPC6	transient receptor potential cation channel subfamily C member 6	2	1	31	1795	1829	115.806	0.000936817	TRUE
576	11	TRPC7	transient receptor potential cation channel subfamily C member 7	2	0	31	1796	1829	Inf	0.000315845	TRUE
577	11	TRPV2	transient receptor potential cation channel subfamily V member 2	2	1	31	1795	1829	115.806	0.000936817	TRUE
578	13	ABCB1	ATP binding cassette subfamily B member 1	1	24	12	1792	1829	6.22222	0.164322	FALSE
579	13	ADORA1	adenosine A1 receptor	1	10	12	1806	1829	15.05	0.0756644	FALSE
580	13	ADORA2A	adenosine A2a receptor	1	7	12	1809	1829	21.5357	0.0555708	FALSE
581	13	ADRA1A	adrenoceptor alpha 1A	4	79	9	1737	1829	9.77215	0.00206154	TRUE
582	13	ADRA1B	adrenoceptor alpha 1B	2	58	11	1758	1829	5.51097	0.0654528	FALSE
583	13	ADRA1D	adrenoceptor alpha 1D	4	68	9	1748	1829	11.4248	0.00120654	TRUE
584	13	ADRA2A	adrenoceptor alpha 2A	2	80	11	1736	1829	3.94545	0.112497	FALSE
585	13	ADRA2B	adrenoceptor alpha 2B	2	77	11	1739	1829	4.10626	0.105621	FALSE
586	13	ADRA2C	adrenoceptor alpha 2C	2	74	11	1742	1829	4.2801	0.0988755	FALSE
587	13	ADRB1	adrenoceptor beta 1	1	50	12	1766	1829	2.94333	0.308486	FALSE
588	13	ADRB2	adrenoceptor beta 2	1	51	12	1765	1829	2.88399	0.313542	FALSE
589	13	ANO1	anoctamin 1	1	5	12	1811	1829	30.1833	0.041952	FALSE
590	13	AOX1	aldehyde oxidase 1	1	11	12	1805	1829	13.6742	0.0822741	FALSE
591	13	CACNA1A	calcium voltage-gated channel subunit alpha1 A	1	5	12	1811	1829	30.1833	0.041952	FALSE
592	13	CACNA1B	calcium voltage-gated channel subunit alpha1 B	1	7	12	1809	1829	21.5357	0.0555708	FALSE
593	13	CACNA1C	calcium voltage-gated channel subunit alpha1 C	2	16	11	1800	1829	20.4545	0.00669421	TRUE
594	13	CACNA1D	calcium voltage-gated channel subunit alpha1 D	1	7	12	1809	1829	21.5357	0.0555708	FALSE
595	13	CACNA1E	calcium voltage-gated channel subunit alpha1 E	1	1	12	1815	1829	151.25	0.0141688	FALSE
596	13	CACNA1F	calcium voltage-gated channel subunit alpha1 F	1	6	12	1810	1829	25.1389	0.0487839	FALSE
597	13	CACNA1G	calcium voltage-gated channel subunit alpha1 G	1	12	12	1804	1829	12.5278	0.0888401	FALSE
598	13	CACNA1H	calcium voltage-gated channel subunit alpha1 H	1	12	12	1804	1829	12.5278	0.0888401	FALSE
599	13	CACNA1I	calcium voltage-gated channel subunit alpha1 I	1	11	12	1805	1829	13.6742	0.0822741	FALSE
600	13	CACNA1S	calcium voltage-gated channel subunit alpha1 S	1	6	12	1810	1829	25.1389	0.0487839	FALSE
601	13	CACNB1	calcium voltage-gated channel auxiliary subunit beta 1	1	5	12	1811	1829	30.1833	0.041952	FALSE
602	13	CACNB2	calcium voltage-gated channel auxiliary subunit beta 2	1	5	12	1811	1829	30.1833	0.041952	FALSE
603	13	CACNB3	calcium voltage-gated channel auxiliary subunit beta 3	1	5	12	1811	1829	30.1833	0.041952	FALSE
604	13	CACNB4	calcium voltage-gated channel auxiliary subunit beta 4	1	5	12	1811	1829	30.1833	0.041952	FALSE
605	13	CALM1	calmodulin 1	2	10	11	1806	1829	32.8364	0.00295814	TRUE
606	13	CALY	calcyon neuron specific vesicular protein	1	3	12	1813	1829	50.3611	0.028152	FALSE
607	13	CATSPER1	cation channel sperm associated 1	1	2	12	1814	1829	75.5833	0.0211834	FALSE
608	13	CATSPER2	cation channel sperm associated 2	1	2	12	1814	1829	75.5833	0.0211834	FALSE
609	13	CATSPER3	cation channel sperm associated 3	1	2	12	1814	1829	75.5833	0.0211834	FALSE
610	13	CATSPER4	cation channel sperm associated 4	1	2	12	1814	1829	75.5833	0.0211834	FALSE
611	13	CHRM1	cholinergic receptor muscarinic 1	4	96	9	1720	1829	7.96296	0.00410624	TRUE
612	13	CHRM2	cholinergic receptor muscarinic 2	2	74	11	1742	1829	4.2801	0.0988755	FALSE
613	13	CHRM3	cholinergic receptor muscarinic 3	4	80	9	1736	1829	9.64444	0.00215588	TRUE
614	13	CHRM4	cholinergic receptor muscarinic 4	4	70	9	1746	1829	11.0857	0.00133859	TRUE
615	13	CHRM5	cholinergic receptor muscarinic 5	3	55	10	1761	1829	9.60545	0.00690569	TRUE
616	13	CYP1A2	cytochrome P450 family 1 subfamily A member 2	2	96	11	1720	1829	3.25758	0.151091	FALSE
617	13	CYP2D6	cytochrome P450 family 2 subfamily D member 6	5	154	8	1662	1829	6.74513	0.00337641	TRUE
618	13	CYP3A4	cytochrome P450 family 3 subfamily A member 4	3	94	10	1722	1829	5.49574	0.0280561	FALSE
619	13	DRD1	dopamine receptor D1	3	53	10	1763	1829	9.97925	0.00625554	TRUE
620	13	DRD2	dopamine receptor D2	5	97	8	1719	1829	11.076	0.000440234	TRUE
621	13	DRD3	dopamine receptor D3	5	74	8	1742	1829	14.7128	0.000129931	TRUE
622	13	DRD4	dopamine receptor D4	4	51	9	1765	1829	15.3813	0.000428274	TRUE
623	13	DRD5	dopamine receptor D5	3	35	10	1781	1829	15.2657	0.00205114	TRUE
624	13	EBP	EBP cholestenol delta-isomerase	2	16	11	1800	1829	20.4545	0.00669421	TRUE
625	13	EBPL	EBP like	1	2	12	1814	1829	75.5833	0.0211834	FALSE
626	13	GLRA1	glycine receptor alpha 1	1	20	12	1796	1829	7.48333	0.139828	FALSE
627	13	GSTP1	glutathione S-transferase pi 1	1	4	12	1812	1829	37.75	0.0350748	FALSE
628	13	HRH1	histamine receptor H1	6	95	7	1721	1829	15.5278	3.06428e-05	TRUE
629	13	HRH4	histamine receptor H4	1	10	12	1806	1829	15.05	0.0756644	FALSE
630	13	HTR1A	5-hydroxytryptamine receptor 1A	3	80	10	1736	1829	6.51	0.0185339	FALSE
631	13	HTR1B	5-hydroxytryptamine receptor 1B	1	43	12	1773	1829	3.43605	0.27212	FALSE
632	13	HTR1D	5-hydroxytryptamine receptor 1D	1	42	12	1774	1829	3.51984	0.266783	FALSE
633	13	HTR1E	5-hydroxytryptamine receptor 1E	1	23	12	1793	1829	6.49638	0.15826	FALSE
634	13	HTR1F	5-hydroxytryptamine receptor 1F	1	15	12	1801	1829	10.0056	0.108279	FALSE
635	13	HTR2A	5-hydroxytryptamine receptor 2A	7	111	6	1705	1829	17.9204	4.85121e-06	TRUE
636	13	HTR2B	5-hydroxytryptamine receptor 2B	4	78	9	1738	1829	9.90313	0.00197013	TRUE
637	13	HTR2C	5-hydroxytryptamine receptor 2C	6	83	7	1733	1829	17.8967	1.46391e-05	TRUE
638	13	HTR6	5-hydroxytryptamine receptor 6	3	47	10	1769	1829	11.2915	0.00453453	TRUE
639	13	HTR7	5-hydroxytryptamine receptor 7	2	48	11	1768	1829	6.69697	0.0471462	FALSE
640	13	KCNA5	potassium voltage-gated channel subfamily A member 5	1	13	12	1803	1829	11.5577	0.0953627	FALSE
641	13	KCNH2	potassium voltage-gated channel subfamily H member 2	7	123	6	1693	1829	16.0583	9.37182e-06	TRUE
642	13	KCNJ5	potassium inwardly rectifying channel subfamily J member 5	2	9	11	1807	1829	36.5051	0.00247504	TRUE
643	13	KCNJ6	potassium inwardly rectifying channel subfamily J member 6	3	12	10	1804	1829	45.1	0.000121655	TRUE
644	13	KCNK2	potassium two pore domain channel subfamily K member 2	2	12	11	1804	1829	27.3333	0.00404601	TRUE
645	13	ORM1	orosomucoid 1	1	1	12	1815	1829	151.25	0.0141688	FALSE
646	13	ORM2	orosomucoid 2	1	1	12	1815	1829	151.25	0.0141688	FALSE
647	13	S100A4	S100 calcium binding protein A4	1	5	12	1811	1829	30.1833	0.041952	FALSE
648	13	SCN5A	sodium voltage-gated channel alpha subunit 5	3	61	10	1755	1829	8.63115	0.00909519	FALSE
649	13	SCN9A	sodium voltage-gated channel alpha subunit 9	1	28	12	1788	1829	5.32143	0.188171	FALSE
650	13	SIGMAR1	sigma non-opioid intracellular receptor 1	6	87	7	1729	1829	17.0345	1.89418e-05	TRUE
651	13	SLC6A2	solute carrier family 6 member 2	4	65	9	1751	1829	11.9726	0.00102619	TRUE
652	13	SLC6A3	solute carrier family 6 member 3	2	54	11	1762	1829	5.93266	0.0578648	FALSE
653	13	SLC6A4	solute carrier family 6 member 4	4	93	9	1723	1829	8.23417	0.00367278	TRUE
654	13	SMPD1	sphingomyelin phosphodiesterase 1	1	2	12	1814	1829	75.5833	0.0211834	FALSE
655	13	TNNC1	troponin C1, slow skeletal and cardiac type	1	0	12	1816	1829	Inf	0.00710771	TRUE
656	13	TRPC5	transient receptor potential cation channel subfamily C member 5	1	10	12	1806	1829	15.05	0.0756644	FALSE
657	13	TRPM3	transient receptor potential cation channel subfamily M member 3	1	9	12	1807	1829	16.7315	0.0690108	FALSE
658	14	ADRA2C	adrenoceptor alpha 2C	1	75	7	1746	1829	3.32571	0.288366	FALSE
659	14	CACNA1C	calcium voltage-gated channel subunit alpha1 C	2	16	6	1805	1829	37.6042	0.00247425	TRUE
660	14	CACNA1D	calcium voltage-gated channel subunit alpha1 D	1	7	7	1814	1829	37.0204	0.0345259	FALSE
661	14	CACNA1H	calcium voltage-gated channel subunit alpha1 H	1	12	7	1809	1829	21.5357	0.0555708	FALSE
662	14	CACNG1	calcium voltage-gated channel auxiliary subunit gamma 1	1	3	7	1818	1829	86.5714	0.0173956	FALSE
663	14	CHRM1	cholinergic receptor muscarinic 1	1	99	7	1722	1829	2.48485	0.362816	FALSE
664	14	CYP2C19	cytochrome P450 family 2 subfamily C member 19	1	79	7	1742	1829	3.15009	0.301279	FALSE
665	14	CYP2D6	cytochrome P450 family 2 subfamily D member 6	1	158	7	1663	1829	1.50362	0.517622	FALSE
666	14	CYP2J2	cytochrome P450 family 2 subfamily J member 2	1	6	7	1815	1829	43.2143	0.030268	FALSE
667	14	CYP3A4	cytochrome P450 family 3 subfamily A member 4	2	95	6	1726	1829	6.05614	0.063248	FALSE
668	14	DRD2	dopamine receptor D2	2	100	6	1721	1829	5.73667	0.0692006	FALSE
669	14	DRD3	dopamine receptor D3	1	78	7	1743	1829	3.19231	0.29807	FALSE
670	14	EBP	EBP cholestenol delta-isomerase	1	17	7	1804	1829	15.1597	0.0762133	FALSE
671	14	ESR1	estrogen receptor 1	2	45	6	1776	1829	13.1556	0.0164008	FALSE
672	14	ESR2	estrogen receptor 2	1	28	7	1793	1829	9.14796	0.120242	FALSE
673	14	FER	FER tyrosine kinase	1	0	7	1821	1829	Inf	0.00437397	TRUE
674	14	GLRA1	glycine receptor alpha 1	1	20	7	1801	1829	12.8643	0.0884084	FALSE
675	14	HRH1	histamine receptor H1	3	98	5	1723	1829	10.549	0.00747203	TRUE
676	14	HTR1A	5-hydroxytryptamine receptor 1A	2	81	6	1740	1829	7.16049	0.047683	FALSE
677	14	HTR1D	5-hydroxytryptamine receptor 1D	1	42	7	1779	1829	6.05102	0.173617	FALSE
678	14	HTR1E	5-hydroxytryptamine receptor 1E	1	23	7	1798	1829	11.1677	0.100462	FALSE
679	14	HTR2A	5-hydroxytryptamine receptor 2A	3	115	5	1706	1829	8.90087	0.0115437	FALSE
680	14	HTR2B	5-hydroxytryptamine receptor 2B	1	81	7	1740	1829	3.06878	0.307658	FALSE
681	14	KCNH1	potassium voltage-gated channel subfamily H member 1	1	12	7	1809	1829	21.5357	0.0555708	FALSE
682	14	KCNH2	potassium voltage-gated channel subfamily H member 2	5	125	3	1696	1829	22.6133	7.92316e-05	TRUE
683	14	KCNQ4	potassium voltage-gated channel subfamily Q member 4	1	7	7	1814	1829	37.0204	0.0345259	FALSE
684	14	PLK1	polo like kinase 1	1	0	7	1821	1829	Inf	0.00437397	TRUE
685	14	PTGS1	prostaglandin-endoperoxide synthase 1	1	65	7	1756	1829	3.85934	0.255166	FALSE
686	14	SCN5A	sodium voltage-gated channel alpha subunit 5	2	62	6	1759	1829	9.45699	0.0294604	FALSE
687	14	SIGMAR1	sigma non-opioid intracellular receptor 1	1	92	7	1729	1829	2.68478	0.341841	FALSE
688	14	SLC22A1	solute carrier family 22 member 1	1	4	7	1817	1829	64.8929	0.0217029	FALSE
689	14	SLC22A2	solute carrier family 22 member 2	1	8	7	1813	1829	32.375	0.0387674	FALSE
690	14	SLC22A3	solute carrier family 22 member 3	1	4	7	1817	1829	64.8929	0.0217029	FALSE
691	14	SLC47A1	solute carrier family 47 member 1	1	13	7	1808	1829	19.8681	0.0597313	FALSE
692	14	SLC47A2	solute carrier family 47 member 2	1	7	7	1814	1829	37.0204	0.0345259	FALSE
693	14	SLC6A2	solute carrier family 6 member 2	2	67	6	1754	1829	8.72637	0.0339061	FALSE
694	14	SLC6A3	solute carrier family 6 member 3	3	53	5	1768	1829	20.0151	0.0013662	TRUE
695	14	SLC6A4	solute carrier family 6 member 4	2	95	6	1726	1829	6.05614	0.063248	FALSE
696	14	TTK	TTK protein kinase	1	0	7	1821	1829	Inf	0.00437397	TRUE
697	15	ABCB1	ATP binding cassette subfamily B member 1	1	24	4	1800	1829	18.75	0.0665712	FALSE
698	15	ADRA2A	adrenoceptor alpha 2A	1	81	4	1743	1829	5.37963	0.205152	FALSE
699	15	ADRA2B	adrenoceptor alpha 2B	1	78	4	1746	1829	5.59615	0.198295	FALSE
700	15	ARAF	A-Raf proto-oncogene, serine/threonine kinase	1	0	4	1824	1829	Inf	0.00273373	TRUE
701	15	BRAF	B-Raf proto-oncogene, serine/threonine kinase	1	0	4	1824	1829	Inf	0.00273373	TRUE
702	15	CDK19	cyclin dependent kinase 19	1	0	4	1824	1829	Inf	0.00273373	TRUE
703	15	CDK8	cyclin dependent kinase 8	1	1	4	1823	1829	455.75	0.00546149	TRUE
704	15	CSF1R	colony stimulating factor 1 receptor	1	7	4	1817	1829	64.8929	0.0217029	FALSE
705	15	CYP2D6	cytochrome P450 family 2 subfamily D member 6	1	158	4	1666	1829	2.63608	0.365711	FALSE
706	15	CYP3A4	cytochrome P450 family 3 subfamily A member 4	2	95	3	1729	1829	12.1333	0.0250656	FALSE
707	15	CYP3A5	cytochrome P450 family 3 subfamily A member 5	1	9	4	1815	1829	50.4167	0.0270693	FALSE
708	15	DDR1	discoidin domain receptor tyrosine kinase 1	1	4	4	1820	1829	113.75	0.013609	FALSE
709	15	DDR2	discoidin domain receptor tyrosine kinase 2	1	3	4	1821	1829	151.75	0.0108991	FALSE
710	15	DRD3	dopamine receptor D3	1	78	4	1746	1829	5.59615	0.198295	FALSE
711	15	EGFR	epidermal growth factor receptor	1	14	4	1810	1829	32.3214	0.0403824	FALSE
712	15	EPHB4	EPH receptor B4	1	3	4	1821	1829	151.75	0.0108991	FALSE
713	15	EPHX2	epoxide hydrolase 2	1	4	4	1820	1829	113.75	0.013609	FALSE
714	15	FGFR1	fibroblast growth factor receptor 1	1	2	4	1822	1829	227.75	0.00818327	TRUE
715	15	FLT1	fms related receptor tyrosine kinase 1	1	6	4	1818	1829	75.75	0.0190109	FALSE
716	15	FLT3	fms related receptor tyrosine kinase 3	1	2	4	1822	1829	227.75	0.00818327	TRUE
717	15	FLT4	fms related receptor tyrosine kinase 4	1	4	4	1820	1829	113.75	0.013609	FALSE
718	15	GFER	growth factor, augmenter of liver regeneration	1	4	4	1820	1829	113.75	0.013609	FALSE
719	15	HIPK4	homeodomain interacting protein kinase 4	1	0	4	1824	1829	Inf	0.00273373	TRUE
720	15	HTR2A	5-hydroxytryptamine receptor 2A	1	117	4	1707	1829	3.64744	0.283828	FALSE
721	15	HTR2B	5-hydroxytryptamine receptor 2B	2	80	3	1744	1829	14.5333	0.018182	FALSE
722	15	HTR2C	5-hydroxytryptamine receptor 2C	1	88	4	1736	1829	4.93182	0.220967	FALSE
723	15	HTR6	5-hydroxytryptamine receptor 6	1	49	4	1775	1829	9.05612	0.129549	FALSE
724	15	KDR	kinase insert domain receptor	1	5	4	1819	1829	90.95	0.0163129	FALSE
725	15	KIT	KIT proto-oncogene, receptor tyrosine kinase	1	7	4	1817	1829	64.8929	0.0217029	FALSE
726	15	MAP3K20	mitogen-activated protein kinase kinase kinase 20	1	0	4	1824	1829	Inf	0.00273373	TRUE
727	15	MAPK14	mitogen-activated protein kinase 14	1	3	4	1821	1829	151.75	0.0108991	FALSE
728	15	MAPK3	mitogen-activated protein kinase 3	1	0	4	1824	1829	Inf	0.00273373	TRUE
729	15	PDGFRB	platelet derived growth factor receptor beta	1	7	4	1817	1829	64.8929	0.0217029	FALSE
730	15	RAF1	Raf-1 proto-oncogene, serine/threonine kinase	1	1	4	1823	1829	455.75	0.00546149	TRUE
731	15	RET	ret proto-oncogene	1	4	4	1820	1829	113.75	0.013609	FALSE
732	15	TEK	TEK receptor tyrosine kinase	1	2	4	1822	1829	227.75	0.00818327	TRUE
733	16	ADORA1	adenosine A1 receptor	1	10	4	1814	1829	45.35	0.0297437	FALSE
734	16	AR	androgen receptor	2	33	3	1791	1829	36.1818	0.00343234	TRUE
735	16	CATSPER1	cation channel sperm associated 1	1	2	4	1822	1829	227.75	0.00818327	TRUE
736	16	CATSPER2	cation channel sperm associated 2	1	2	4	1822	1829	227.75	0.00818327	TRUE
737	16	CATSPER3	cation channel sperm associated 3	1	2	4	1822	1829	227.75	0.00818327	TRUE
738	16	CATSPER4	cation channel sperm associated 4	1	2	4	1822	1829	227.75	0.00818327	TRUE
739	16	CYP17A1	cytochrome P450 family 17 subfamily A member 1	1	8	4	1816	1829	56.75	0.0243891	FALSE
740	16	ESR1	estrogen receptor 1	1	46	4	1778	1829	9.66304	0.122176	FALSE
741	16	NR3C1	nuclear receptor subfamily 3 group C member 1	4	55	1	1769	1829	128.655	4.77842e-06	TRUE
742	16	NR3C2	nuclear receptor subfamily 3 group C member 2	1	15	4	1809	1829	30.15	0.0430274	FALSE
743	16	OPRK1	opioid receptor kappa 1	1	24	4	1800	1829	18.75	0.0665712	FALSE
744	16	P2RX3	purinergic receptor P2X 3	1	1	4	1823	1829	455.75	0.00546149	TRUE
745	16	PGR	progesterone receptor	4	21	1	1803	1829	343.429	1.34842e-07	TRUE
746	16	SERPINA6	serpin family A member 6	1	17	4	1807	1829	26.5735	0.0483	FALSE
747	16	SHBG	sex hormone binding globulin	1	30	4	1794	1829	14.95	0.082008	FALSE
748	16	SIGMAR1	sigma non-opioid intracellular receptor 1	1	92	4	1732	1829	4.70652	0.22989	FALSE
749	16	TRPC5	transient receptor potential cation channel subfamily C member 5	1	10	4	1814	1829	45.35	0.0297437	FALSE
750	17	ABCC8	ATP binding cassette subfamily C member 8	1	13	14	1801	1829	9.8956	0.109261	FALSE
751	17	AR	androgen receptor	4	31	11	1783	1829	20.915	0.00013231	TRUE
752	17	CYP19A1	cytochrome P450 family 19 subfamily A member 1	3	18	12	1796	1829	24.9444	0.000543784	TRUE
753	17	CYP2C19	cytochrome P450 family 2 subfamily C member 19	1	79	14	1735	1829	1.56872	0.490088	FALSE
754	17	HSD11B1	hydroxysteroid 11-beta dehydrogenase 1	1	6	14	1808	1829	21.5238	0.0561049	FALSE
755	17	HSD17B3	hydroxysteroid 17-beta dehydrogenase 3	1	2	14	1812	1829	64.7143	0.0244156	FALSE
756	17	KCNJ10	potassium inwardly rectifying channel subfamily J member 10	1	7	14	1807	1829	18.4388	0.0638758	FALSE
757	17	KCNJ11	potassium inwardly rectifying channel subfamily J member 11	1	18	14	1796	1829	7.12698	0.145504	FALSE
758	17	KCNJ8	potassium inwardly rectifying channel subfamily J member 8	1	6	14	1808	1829	21.5238	0.0561049	FALSE
759	17	NR3C1	nuclear receptor subfamily 3 group C member 1	5	54	10	1760	1829	16.2963	6.90578e-05	TRUE
760	17	NR3C2	nuclear receptor subfamily 3 group C member 2	4	12	11	1802	1829	54.6061	5.04383e-06	TRUE
761	17	PGR	progesterone receptor	3	22	12	1792	1829	20.3636	0.000921939	TRUE
762	17	SERPINA6	serpin family A member 6	3	15	12	1799	1829	29.9833	0.00033862	TRUE
763	17	SHBG	sex hormone binding globulin	4	27	11	1787	1829	24.0673	8.10733e-05	TRUE
764	17	SRD5A2	steroid 5 alpha-reductase 2	1	2	14	1812	1829	64.7143	0.0244156	FALSE
765	18	ADRA1A	adrenoceptor alpha 1A	1	82	10	1736	1829	2.11707	0.400882	FALSE
766	18	ADRA1B	adrenoceptor alpha 1B	1	59	10	1759	1829	2.98136	0.307833	FALSE
767	18	ADRA1D	adrenoceptor alpha 1D	1	71	10	1747	1829	2.46056	0.357902	FALSE
768	18	ADRA2A	adrenoceptor alpha 2A	1	81	10	1737	1829	2.14444	0.397085	FALSE
769	18	ADRA2C	adrenoceptor alpha 2C	1	75	10	1743	1829	2.324	0.373845	FALSE
770	18	AGER	advanced glycosylation end-product specific receptor	1	1	10	1817	1829	181.7	0.0119955	FALSE
771	18	CELA1	chymotrypsin like elastase 1	1	0	10	1818	1829	Inf	0.00601422	TRUE
772	18	CHRM1	cholinergic receptor muscarinic 1	1	99	10	1719	1829	1.73636	0.462181	FALSE
773	18	CHRM2	cholinergic receptor muscarinic 2	1	75	10	1743	1829	2.324	0.373845	FALSE
774	18	CHRM3	cholinergic receptor muscarinic 3	1	83	10	1735	1829	2.09036	0.404656	FALSE
775	18	CHRM4	cholinergic receptor muscarinic 4	1	73	10	1745	1829	2.39041	0.365919	FALSE
776	18	CHRM5	cholinergic receptor muscarinic 5	1	57	10	1761	1829	3.08947	0.299152	FALSE
777	18	CYP2D6	cytochrome P450 family 2 subfamily D member 6	1	158	10	1660	1829	1.05063	0.633324	FALSE
778	18	DRD2	dopamine receptor D2	1	101	10	1717	1829	1.7	0.469005	FALSE
779	18	DRD3	dopamine receptor D3	1	78	10	1740	1829	2.23077	0.385565	FALSE
780	18	ELANE	elastase, neutrophil expressed	1	1	10	1817	1829	181.7	0.0119955	FALSE
781	18	GPR35	G protein-coupled receptor 35	1	4	10	1814	1829	45.35	0.0297437	FALSE
782	18	HSD11B1	hydroxysteroid 11-beta dehydrogenase 1	1	6	10	1812	1829	30.2	0.0414142	FALSE
783	18	HSD11B2	hydroxysteroid 11-beta dehydrogenase 2	1	3	10	1815	1829	60.5	0.0238601	FALSE
784	18	HTR1A	5-hydroxytryptamine receptor 1A	1	82	10	1736	1829	2.11707	0.400882	FALSE
785	18	HTR7	5-hydroxytryptamine receptor 7	1	49	10	1769	1829	3.6102	0.263426	FALSE
786	18	KCNMA1	potassium calcium-activated channel subfamily M alpha 1	1	7	10	1811	1829	25.8714	0.0472015	FALSE
787	18	MAOA	monoamine oxidase A	1	33	10	1785	1829	5.40909	0.186964	FALSE
788	18	MAOB	monoamine oxidase B	1	24	10	1794	1829	7.475	0.140849	FALSE
789	18	NR3C1	nuclear receptor subfamily 3 group C member 1	1	58	10	1760	1829	3.03448	0.303505	FALSE
790	18	PRTN3	proteinase 3	1	0	10	1818	1829	Inf	0.00601422	TRUE
791	18	S100P	S100 calcium binding protein P	1	0	10	1818	1829	Inf	0.00601422	TRUE
792	18	SCN10A	sodium voltage-gated channel alpha subunit 10	1	33	10	1785	1829	5.40909	0.186964	FALSE
793	18	SCN11A	sodium voltage-gated channel alpha subunit 11	1	20	10	1798	1829	8.99	0.119601	FALSE
794	18	SCN1A	sodium voltage-gated channel alpha subunit 1	1	34	10	1784	1829	5.24706	0.191946	FALSE
795	18	SCN2A	sodium voltage-gated channel alpha subunit 2	1	33	10	1785	1829	5.40909	0.186964	FALSE
796	18	SCN3A	sodium voltage-gated channel alpha subunit 3	1	31	10	1787	1829	5.76452	0.176915	FALSE
797	18	SCN4A	sodium voltage-gated channel alpha subunit 4	2	28	9	1790	1829	14.2063	0.0130526	FALSE
798	18	SCN5A	sodium voltage-gated channel alpha subunit 5	2	62	9	1756	1829	6.29391	0.054096	FALSE
799	18	SCN7A	sodium voltage-gated channel alpha subunit 7	1	20	10	1798	1829	8.99	0.119601	FALSE
800	18	SCN8A	sodium voltage-gated channel alpha subunit 8	1	21	10	1797	1829	8.55714	0.124957	FALSE
801	18	SCN9A	sodium voltage-gated channel alpha subunit 9	1	28	10	1790	1829	6.39286	0.16163	FALSE
802	18	SERPINA6	serpin family A member 6	1	17	10	1801	1829	10.5941	0.103352	FALSE
803	18	SHBG	sex hormone binding globulin	1	30	10	1788	1829	5.96	0.171849	FALSE
804	18	SLCO1B1	solute carrier organic anion transporter family member 1B1	1	18	10	1800	1829	10	0.108798	FALSE
805	18	SLCO1B3	solute carrier organic anion transporter family member 1B3	1	13	10	1805	1829	13.8846	0.0812634	FALSE
806	18	TOP2A	DNA topoisomerase II alpha	1	21	10	1797	1829	8.55714	0.124957	FALSE
807	19	ARG1	arginase 1	1	1	10	1817	1829	181.7	0.0119955	FALSE
808	19	CA1	carbonic anhydrase 1	1	49	10	1769	1829	3.6102	0.263426	FALSE
809	19	CA12	carbonic anhydrase 12	1	52	10	1766	1829	3.39615	0.277013	FALSE
810	19	CA2	carbonic anhydrase 2	2	64	9	1754	1829	6.09028	0.0571807	FALSE
811	19	CA9	carbonic anhydrase 9	1	51	10	1767	1829	3.46471	0.27251	FALSE
812	19	CHRM1	cholinergic receptor muscarinic 1	1	99	10	1719	1829	1.73636	0.462181	FALSE
813	19	CTNNB1	catenin beta 1	1	1	10	1817	1829	181.7	0.0119955	FALSE
814	19	CYP2C19	cytochrome P450 family 2 subfamily C member 19	1	79	10	1739	1829	2.20127	0.389427	FALSE
815	19	CYP2D6	cytochrome P450 family 2 subfamily D member 6	1	158	10	1660	1829	1.05063	0.633324	FALSE
816	19	F10	coagulation factor X	1	5	10	1813	1829	36.26	0.035595	FALSE
817	19	GABRA1	gamma-aminobutyric acid type A receptor subunit alpha1	1	34	10	1784	1829	5.24706	0.191946	FALSE
818	19	GABRB3	gamma-aminobutyric acid type A receptor subunit beta3	1	29	10	1789	1829	6.16897	0.166754	FALSE
819	19	GABRG2	gamma-aminobutyric acid type A receptor subunit gamma2	1	25	10	1793	1829	7.172	0.146088	FALSE
820	19	HTR3A	5-hydroxytryptamine receptor 3A	1	28	10	1790	1829	6.39286	0.16163	FALSE
821	19	METAP1	methionyl aminopeptidase 1	1	0	10	1818	1829	Inf	0.00601422	TRUE
822	19	MMP1	matrix metallopeptidase 1	1	2	10	1816	1829	90.8	0.0179441	FALSE
823	19	MMP12	matrix metallopeptidase 12	1	1	10	1817	1829	181.7	0.0119955	FALSE
824	19	MMP13	matrix metallopeptidase 13	1	0	10	1818	1829	Inf	0.00601422	TRUE
825	19	MMP14	matrix metallopeptidase 14	1	1	10	1817	1829	181.7	0.0119955	FALSE
826	19	MMP2	matrix metallopeptidase 2	1	3	10	1815	1829	60.5	0.0238601	FALSE
827	19	MMP3	matrix metallopeptidase 3	1	0	10	1818	1829	Inf	0.00601422	TRUE
828	19	MMP8	matrix metallopeptidase 8	1	0	10	1818	1829	Inf	0.00601422	TRUE
829	19	MMP9	matrix metallopeptidase 9	1	3	10	1815	1829	60.5	0.0238601	FALSE
830	19	OR51E2	olfactory receptor family 51 subfamily E member 2	1	10	10	1808	1829	18.08	0.0643733	FALSE
831	19	PKIA	cAMP-dependent protein kinase inhibitor alpha	1	0	10	1818	1829	Inf	0.00601422	TRUE
832	19	PRKACA	protein kinase cAMP-activated catalytic subunit alpha	1	2	10	1816	1829	90.8	0.0179441	FALSE
833	19	ROCK1	Rho associated coiled-coil containing protein kinase 1	1	0	10	1818	1829	Inf	0.00601422	TRUE
834	19	ROCK2	Rho associated coiled-coil containing protein kinase 2	1	0	10	1818	1829	Inf	0.00601422	TRUE
835	19	TRPA1	transient receptor potential cation channel subfamily A member 1	1	45	10	1773	1829	3.94	0.24495	FALSE
836	20	ABCB1	ATP binding cassette subfamily B member 1	3	22	46	1758	1829	5.21146	0.0274681	FALSE
837	20	ABL1	ABL proto-oncogene 1, non-receptor tyrosine kinase	1	5	48	1775	1829	7.39583	0.150547	FALSE
838	20	ADORA3	adenosine A3 receptor	1	22	48	1758	1829	1.66477	0.46657	FALSE
839	20	ADRA1A	adrenoceptor alpha 1A	5	78	44	1702	1829	2.4796	0.067853	FALSE
840	20	ADRA1B	adrenoceptor alpha 1B	4	56	45	1724	1829	2.73651	0.0739465	FALSE
841	20	ADRA1D	adrenoceptor alpha 1D	4	68	45	1712	1829	2.23791	0.123853	FALSE
842	20	ADRA2A	adrenoceptor alpha 2A	3	79	46	1701	1829	1.40424	0.378174	FALSE
843	20	ADRA2B	adrenoceptor alpha 2B	4	75	45	1705	1829	2.02074	0.158259	FALSE
844	20	ADRA2C	adrenoceptor alpha 2C	3	73	46	1707	1829	1.52501	0.333223	FALSE
845	20	ADRB1	adrenoceptor beta 1	3	48	46	1732	1829	2.35326	0.154077	FALSE
846	20	ADRB2	adrenoceptor beta 2	3	49	46	1731	1829	2.3039	0.160575	FALSE
847	20	ADRB3	adrenoceptor beta 3	2	19	47	1761	1829	3.94401	0.106931	FALSE
848	20	ALB	albumin	1	3	48	1777	1829	12.3403	0.103013	FALSE
849	20	BCR	BCR activator of RhoGEF and GTPase	1	5	48	1775	1829	7.39583	0.150547	FALSE
850	20	CHRM1	cholinergic receptor muscarinic 1	6	94	43	1686	1829	2.50272	0.0475353	FALSE
851	20	CHRM2	cholinergic receptor muscarinic 2	4	72	45	1708	1829	2.10864	0.143086	FALSE
852	20	CHRM3	cholinergic receptor muscarinic 3	5	79	44	1701	1829	2.44678	0.0707278	FALSE
853	20	CHRM4	cholinergic receptor muscarinic 4	3	71	46	1709	1829	1.56981	0.318216	FALSE
854	20	CHRM5	cholinergic receptor muscarinic 5	2	56	47	1724	1829	1.31003	0.465336	FALSE
855	20	CHRNA1	cholinergic receptor nicotinic alpha 1 subunit	1	9	48	1771	1829	4.09954	0.238328	FALSE
856	20	CYP1A2	cytochrome P450 family 1 subfamily A member 2	6	92	43	1688	1829	2.56016	0.043712	FALSE
857	20	CYP2D6	cytochrome P450 family 2 subfamily D member 6	7	152	42	1628	1829	1.78509	0.127079	FALSE
858	20	CYP3A4	cytochrome P450 family 3 subfamily A member 4	2	95	47	1685	1829	0.754759	0.744855	FALSE
859	20	CYP51A1	cytochrome P450 family 51 subfamily A member 1	1	6	48	1774	1829	6.15972	0.173379	FALSE
860	20	DDR1	discoidin domain receptor tyrosine kinase 1	1	4	48	1776	1829	9.25	0.127097	FALSE
861	20	DRD1	dopamine receptor D1	2	54	47	1726	1829	1.36013	0.447037	FALSE
862	20	DRD2	dopamine receptor D2	6	96	43	1684	1829	2.44767	0.0515636	FALSE
863	20	DRD3	dopamine receptor D3	2	77	47	1703	1829	0.941144	0.634671	FALSE
864	20	DRD4	dopamine receptor D4	3	52	46	1728	1829	2.16722	0.180564	FALSE
865	20	DRD5	dopamine receptor D5	1	37	48	1743	1829	0.981419	0.647484	FALSE
866	20	EBP	EBP cholestenol delta-isomerase	2	16	47	1764	1829	4.69149	0.0819209	FALSE
867	20	EGFR	epidermal growth factor receptor	1	14	48	1766	1829	2.62798	0.335639	FALSE
868	20	EPHA1	EPH receptor A1	1	1	48	1779	1829	37.0625	0.0528777	FALSE
869	20	EPHA10	EPH receptor A10	1	0	48	1780	1829	Inf	0.0267906	FALSE
870	20	EPHA2	EPH receptor A2	1	2	48	1778	1829	18.5208	0.0782795	FALSE
871	20	EPHA3	EPH receptor A3	1	2	48	1778	1829	18.5208	0.0782795	FALSE
872	20	EPHA4	EPH receptor A4	1	2	48	1778	1829	18.5208	0.0782795	FALSE
873	20	EPHA5	EPH receptor A5	1	2	48	1778	1829	18.5208	0.0782795	FALSE
874	20	EPHA6	EPH receptor A6	1	0	48	1780	1829	Inf	0.0267906	FALSE
875	20	EPHA7	EPH receptor A7	1	0	48	1780	1829	Inf	0.0267906	FALSE
876	20	EPHA8	EPH receptor A8	1	2	48	1778	1829	18.5208	0.0782795	FALSE
877	20	EPHB1	EPH receptor B1	1	1	48	1779	1829	37.0625	0.0528777	FALSE
878	20	EPHB2	EPH receptor B2	1	2	48	1778	1829	18.5208	0.0782795	FALSE
879	20	EPHB3	EPH receptor B3	1	1	48	1779	1829	37.0625	0.0528777	FALSE
880	20	EPHB4	EPH receptor B4	1	3	48	1777	1829	12.3403	0.103013	FALSE
881	20	EPHB6	EPH receptor B6	1	1	48	1779	1829	37.0625	0.0528777	FALSE
882	20	ERBB2	erb-b2 receptor tyrosine kinase 2	1	5	48	1775	1829	7.39583	0.150547	FALSE
883	20	ERBB3	erb-b2 receptor tyrosine kinase 3	1	3	48	1777	1829	12.3403	0.103013	FALSE
884	20	ERBB4	erb-b2 receptor tyrosine kinase 4	1	3	48	1777	1829	12.3403	0.103013	FALSE
885	20	FLT1	fms related receptor tyrosine kinase 1	1	6	48	1774	1829	6.15972	0.173379	FALSE
886	20	FLT4	fms related receptor tyrosine kinase 4	1	4	48	1776	1829	9.25	0.127097	FALSE
887	20	GABRA1	gamma-aminobutyric acid type A receptor subunit alpha1	1	34	48	1746	1829	1.06985	0.616928	FALSE
888	20	GABRB2	gamma-aminobutyric acid type A receptor subunit beta2	1	23	48	1757	1829	1.59149	0.481043	FALSE
889	20	GABRG2	gamma-aminobutyric acid type A receptor subunit gamma2	1	25	48	1755	1829	1.4625	0.508844	FALSE
890	20	GP9	glycoprotein IX platelet	1	2	48	1778	1829	18.5208	0.0782795	FALSE
891	20	GRIN1	glutamate ionotropic receptor NMDA type subunit 1	2	14	47	1766	1829	5.36778	0.0664513	FALSE
892	20	GRIN2A	glutamate ionotropic receptor NMDA type subunit 2A	1	11	48	1769	1829	3.35038	0.278822	FALSE
893	20	GRIN2B	glutamate ionotropic receptor NMDA type subunit 2B	2	14	47	1766	1829	5.36778	0.0664513	FALSE
894	20	GRIN3A	glutamate ionotropic receptor NMDA type subunit 3A	1	10	48	1770	1829	3.6875	0.258846	FALSE
895	20	HRH1	histamine receptor H1	8	93	41	1687	1829	3.53947	0.00446736	TRUE
896	20	HTR1A	5-hydroxytryptamine receptor 1A	6	77	43	1703	1829	3.08608	0.0212567	FALSE
897	20	HTR1B	5-hydroxytryptamine receptor 1B	2	42	47	1738	1829	1.76089	0.33123	FALSE
898	20	HTR1D	5-hydroxytryptamine receptor 1D	4	39	45	1741	1829	3.96809	0.0260425	FALSE
899	20	HTR1E	5-hydroxytryptamine receptor 1E	1	23	48	1757	1829	1.59149	0.481043	FALSE
900	20	HTR1F	5-hydroxytryptamine receptor 1F	1	15	48	1765	1829	2.45139	0.353584	FALSE
901	20	HTR2A	5-hydroxytryptamine receptor 2A	10	108	39	1672	1829	3.96961	0.000818041	TRUE
902	20	HTR2B	5-hydroxytryptamine receptor 2B	5	77	44	1703	1829	2.51328	0.065046	FALSE
903	20	HTR2C	5-hydroxytryptamine receptor 2C	6	83	43	1697	1829	2.8529	0.0289683	FALSE
904	20	HTR3A	5-hydroxytryptamine receptor 3A	2	27	47	1753	1829	2.76281	0.181089	FALSE
905	20	HTR3B	5-hydroxytryptamine receptor 3B	2	9	47	1771	1829	8.37352	0.0331502	FALSE
906	20	HTR5A	5-hydroxytryptamine receptor 5A	2	14	47	1766	1829	5.36778	0.0664513	FALSE
907	20	HTR6	5-hydroxytryptamine receptor 6	2	48	47	1732	1829	1.53546	0.390265	FALSE
908	20	HTR7	5-hydroxytryptamine receptor 7	3	47	46	1733	1829	2.40472	0.147667	FALSE
909	20	KCNA1	potassium voltage-gated channel subfamily A member 1	1	9	48	1771	1829	4.09954	0.238328	FALSE
910	20	KCNA2	potassium voltage-gated channel subfamily A member 2	1	6	48	1774	1829	6.15972	0.173379	FALSE
911	20	KCNA4	potassium voltage-gated channel subfamily A member 4	1	5	48	1775	1829	7.39583	0.150547	FALSE
912	20	KCNA5	potassium voltage-gated channel subfamily A member 5	2	12	47	1768	1829	6.2695	0.0521244	FALSE
913	20	KCNA7	potassium voltage-gated channel subfamily A member 7	2	15	47	1765	1829	5.00709	0.0740533	FALSE
914	20	KCNB2	potassium voltage-gated channel subfamily B member 2	1	7	48	1773	1829	5.27679	0.19561	FALSE
915	20	KCNC1	potassium voltage-gated channel subfamily C member 1	1	10	48	1770	1829	3.6875	0.258846	FALSE
916	20	KCND2	potassium voltage-gated channel subfamily D member 2	1	9	48	1771	1829	4.09954	0.238328	FALSE
917	20	KCNH1	potassium voltage-gated channel subfamily H member 1	1	12	48	1768	1829	3.06944	0.298271	FALSE
918	20	KCNH2	potassium voltage-gated channel subfamily H member 2	12	118	37	1662	1829	4.56803	9.53498e-05	TRUE
919	20	KCNH5	potassium voltage-gated channel subfamily H member 5	1	5	48	1775	1829	7.39583	0.150547	FALSE
920	20	KCNH6	potassium voltage-gated channel subfamily H member 6	1	3	48	1777	1829	12.3403	0.103013	FALSE
921	20	KCNH7	potassium voltage-gated channel subfamily H member 7	1	3	48	1777	1829	12.3403	0.103013	FALSE
922	20	KCNK1	potassium two pore domain channel subfamily K member 1	1	2	48	1778	1829	18.5208	0.0782795	FALSE
923	20	KCNK6	potassium two pore domain channel subfamily K member 6	1	2	48	1778	1829	18.5208	0.0782795	FALSE
924	20	KCNN4	potassium calcium-activated channel subfamily N member 4	1	7	48	1773	1829	5.27679	0.19561	FALSE
925	20	KCNT1	potassium sodium-activated channel subfamily T member 1	1	4	48	1776	1829	9.25	0.127097	FALSE
926	20	KDR	kinase insert domain receptor	1	5	48	1775	1829	7.39583	0.150547	FALSE
927	20	LCK	LCK proto-oncogene, Src family tyrosine kinase	1	3	48	1777	1829	12.3403	0.103013	FALSE
928	20	LTA4H	leukotriene A4 hydrolase	1	2	48	1778	1829	18.5208	0.0782795	FALSE
929	20	MAOA	monoamine oxidase A	2	32	47	1748	1829	2.32447	0.230614	FALSE
930	20	MAOB	monoamine oxidase B	1	24	48	1756	1829	1.52431	0.495131	FALSE
931	20	METAP2	methionyl aminopeptidase 2	1	6	48	1774	1829	6.15972	0.173379	FALSE
932	20	MLNR	motilin receptor	2	3	47	1777	1829	25.2057	0.00667958	TRUE
933	20	NISCH	nischarin	1	11	48	1769	1829	3.35038	0.278822	FALSE
934	20	NQO2	N-ribosyldihydronicotinamide:quinone reductase 2	1	5	48	1775	1829	7.39583	0.150547	FALSE
935	20	OPRK1	opioid receptor kappa 1	1	24	48	1756	1829	1.52431	0.495131	FALSE
936	20	OPRM1	opioid receptor mu 1	1	25	48	1755	1829	1.4625	0.508844	FALSE
937	20	PRCP	prolylcarboxypeptidase	1	1	48	1779	1829	37.0625	0.0528777	FALSE
938	20	PTK6	protein tyrosine kinase 6	1	1	48	1779	1829	37.0625	0.0528777	FALSE
939	20	RET	ret proto-oncogene	1	4	48	1776	1829	9.25	0.127097	FALSE
940	20	RIPK2	receptor interacting serine/threonine kinase 2	1	2	48	1778	1829	18.5208	0.0782795	FALSE
941	20	SCN1A	sodium voltage-gated channel alpha subunit 1	1	34	48	1746	1829	1.06985	0.616928	FALSE
942	20	SCN2A	sodium voltage-gated channel alpha subunit 2	1	33	48	1747	1829	1.1029	0.606177	FALSE
943	20	SCN3A	sodium voltage-gated channel alpha subunit 3	1	31	48	1749	1829	1.1754	0.583782	FALSE
944	20	SCN5A	sodium voltage-gated channel alpha subunit 5	4	60	45	1720	1829	2.54815	0.089194	FALSE
945	20	SIGMAR1	sigma non-opioid intracellular receptor 1	6	87	43	1693	1829	2.71532	0.0350333	FALSE
946	20	SLC10A1	solute carrier family 10 member 1	2	2	47	1778	1829	37.8298	0.00407743	TRUE
947	20	SLC29A4	solute carrier family 29 member 4	1	8	48	1772	1829	4.61458	0.217254	FALSE
948	20	SLC47A1	solute carrier family 47 member 1	1	13	48	1767	1829	2.83173	0.317205	FALSE
949	20	SLC6A2	solute carrier family 6 member 2	3	66	46	1714	1829	1.69368	0.28086	FALSE
950	20	SLC6A3	solute carrier family 6 member 3	4	52	45	1728	1829	2.95385	0.0601795	FALSE
951	20	SLC6A4	solute carrier family 6 member 4	9	88	40	1692	1829	4.32614	0.000800816	TRUE
952	20	SLCO1B1	solute carrier organic anion transporter family member 1B1	1	18	48	1762	1829	2.03935	0.40462	FALSE
953	20	SLCO1B3	solute carrier organic anion transporter family member 1B3	1	13	48	1767	1829	2.83173	0.317205	FALSE
954	20	SRC	SRC proto-oncogene, non-receptor tyrosine kinase	1	5	48	1775	1829	7.39583	0.150547	FALSE
955	20	TACR3	tachykinin receptor 3	1	1	48	1779	1829	37.0625	0.0528777	FALSE
956	20	TEK	TEK receptor tyrosine kinase	1	2	48	1778	1829	18.5208	0.0782795	FALSE
957	20	VEGFA	vascular endothelial growth factor A	1	3	48	1777	1829	12.3403	0.103013	FALSE
958	21	ADRA2C	adrenoceptor alpha 2C	1	75	9	1744	1829	2.5837	0.346543	FALSE
959	21	CHRM1	cholinergic receptor muscarinic 1	1	99	9	1720	1829	1.93042	0.430895	FALSE
960	21	CHRM2	cholinergic receptor muscarinic 2	1	75	9	1744	1829	2.5837	0.346543	FALSE
961	21	CHRM3	cholinergic receptor muscarinic 3	1	83	9	1736	1829	2.32396	0.375833	FALSE
962	21	CHRM4	cholinergic receptor muscarinic 4	1	73	9	1746	1829	2.65753	0.33903	FALSE
963	21	CHRM5	cholinergic receptor muscarinic 5	1	57	9	1762	1829	3.4347	0.276069	FALSE
964	21	CNR1	cannabinoid receptor 1	1	7	9	1812	1829	28.7619	0.0429926	FALSE
965	21	CNR2	cannabinoid receptor 2	2	2	8	1817	1829	227.125	0.00016057	TRUE
966	21	CYP1A2	cytochrome P450 family 1 subfamily A member 2	1	97	9	1722	1829	1.97251	0.42426	FALSE
967	21	EGFR	epidermal growth factor receptor	1	14	9	1805	1829	14.3254	0.0792386	FALSE
968	21	F2	coagulation factor II, thrombin	1	12	9	1807	1829	16.7315	0.0690108	FALSE
969	21	FSHR	follicle stimulating hormone receptor	1	0	9	1819	1829	Inf	0.00546747	TRUE
970	21	GPR119	G protein-coupled receptor 119	1	2	9	1817	1829	100.944	0.0163218	FALSE
971	21	GPR55	G protein-coupled receptor 55	1	1	9	1818	1829	202	0.010908	FALSE
972	21	GSR	glutathione-disulfide reductase	1	1	9	1818	1829	202	0.010908	FALSE
973	21	P2RX1	purinergic receptor P2X 1	1	1	9	1818	1829	202	0.010908	FALSE
974	21	P2RX2	purinergic receptor P2X 2	1	0	9	1819	1829	Inf	0.00546747	TRUE
975	21	P2RX3	purinergic receptor P2X 3	1	1	9	1818	1829	202	0.010908	FALSE
976	21	P2RX5	purinergic receptor P2X 5	1	0	9	1819	1829	Inf	0.00546747	TRUE
977	21	P2RY1	purinergic receptor P2Y1	1	0	9	1819	1829	Inf	0.00546747	TRUE
978	21	P2RY11	purinergic receptor P2Y11	1	0	9	1819	1829	Inf	0.00546747	TRUE
979	21	P2RY13	purinergic receptor P2Y13	1	0	9	1819	1829	Inf	0.00546747	TRUE
980	21	P2RY2	purinergic receptor P2Y2	1	1	9	1818	1829	202	0.010908	FALSE
981	21	P2RY6	pyrimidinergic receptor P2Y6	1	0	9	1819	1829	Inf	0.00546747	TRUE
982	21	PLA2G2A	phospholipase A2 group IIA	1	6	9	1813	1829	33.5741	0.0377111	FALSE
983	21	RYR1	ryanodine receptor 1	1	5	9	1814	1829	40.3111	0.0324034	FALSE
984	21	RYR2	ryanodine receptor 2	1	5	9	1814	1829	40.3111	0.0324034	FALSE
985	21	SCN10A	sodium voltage-gated channel alpha subunit 10	1	33	9	1786	1829	6.01347	0.171477	FALSE
986	21	SCN1A	sodium voltage-gated channel alpha subunit 1	1	34	9	1785	1829	5.83333	0.176093	FALSE
987	21	SCN2A	sodium voltage-gated channel alpha subunit 2	1	33	9	1786	1829	6.01347	0.171477	FALSE
988	21	SCN3A	sodium voltage-gated channel alpha subunit 3	1	31	9	1788	1829	6.4086	0.162176	FALSE
989	21	SIRT1	sirtuin 1	1	0	9	1819	1829	Inf	0.00546747	TRUE
990	21	SIRT5	sirtuin 5	1	2	9	1817	1829	100.944	0.0163218	FALSE
991	21	SLCO1B3	solute carrier organic anion transporter family member 1B3	1	13	9	1806	1829	15.4359	0.0741374	FALSE
992	21	TYR	tyrosinase	1	8	9	1811	1829	25.1528	0.048248	FALSE
993	21	UGT1A1	UDP glucuronosyltransferase family 1 member A1	1	2	9	1817	1829	100.944	0.0163218	FALSE
994	22	ADRA1A	adrenoceptor alpha 1A	1	82	11	1735	1829	1.9235	0.428234	FALSE
995	22	ADRA1B	adrenoceptor alpha 1B	1	59	11	1758	1829	2.70878	0.330677	FALSE
996	22	ADRA1D	adrenoceptor alpha 1D	1	71	11	1746	1829	2.2356	0.383332	FALSE
997	22	ADRA2A	adrenoceptor alpha 2A	1	81	11	1736	1829	1.94837	0.42428	FALSE
998	22	ADRA2B	adrenoceptor alpha 2B	1	78	11	1739	1829	2.02681	0.412265	FALSE
999	22	ADRA2C	adrenoceptor alpha 2C	1	75	11	1742	1829	2.11152	0.400021	FALSE
1000	22	ADRB1	adrenoceptor beta 1	1	50	11	1767	1829	3.21273	0.288516	FALSE
1001	22	ADRB2	adrenoceptor beta 2	1	51	11	1766	1829	3.14795	0.293318	FALSE
1002	22	ALOX5	arachidonate 5-lipoxygenase	1	17	11	1800	1829	9.62567	0.11223	FALSE
1003	22	CCKAR	cholecystokinin A receptor	1	8	11	1809	1829	20.5568	0.0576454	FALSE
1004	22	CHRM1	cholinergic receptor muscarinic 1	1	99	11	1718	1829	1.57759	0.491764	FALSE
1005	22	CHRM2	cholinergic receptor muscarinic 2	1	75	11	1742	1829	2.11152	0.400021	FALSE
1006	22	CHRM3	cholinergic receptor muscarinic 3	1	83	11	1734	1829	1.89923	0.432164	FALSE
1007	22	CHRM4	cholinergic receptor muscarinic 4	1	73	11	1744	1829	2.17186	0.391729	FALSE
1008	22	CHRM5	cholinergic receptor muscarinic 5	1	57	11	1760	1829	2.80702	0.321511	FALSE
1009	22	CYP2C19	cytochrome P450 family 2 subfamily C member 19	1	79	11	1738	1829	2	0.416295	FALSE
1010	22	CYP2D6	cytochrome P450 family 2 subfamily D member 6	1	158	11	1659	1829	0.954545	0.665393	FALSE
1011	22	DRD2	dopamine receptor D2	1	101	11	1716	1829	1.54455	0.498797	FALSE
1012	22	DRD3	dopamine receptor D3	1	78	11	1739	1829	2.02681	0.412265	FALSE
1013	22	GABRA1	gamma-aminobutyric acid type A receptor subunit alpha1	1	34	11	1783	1829	4.76738	0.207503	FALSE
1014	22	GABRA2	gamma-aminobutyric acid type A receptor subunit alpha2	1	20	11	1797	1829	8.16818	0.12977	FALSE
1015	22	GABRA3	gamma-aminobutyric acid type A receptor subunit alpha3	1	21	11	1796	1829	7.77489	0.135546	FALSE
1016	22	GABRA4	gamma-aminobutyric acid type A receptor subunit alpha4	1	15	11	1802	1829	10.9212	0.100357	FALSE
1017	22	GABRA5	gamma-aminobutyric acid type A receptor subunit alpha5	1	19	11	1798	1829	8.60287	0.123959	FALSE
1018	22	GABRA6	gamma-aminobutyric acid type A receptor subunit alpha6	1	14	11	1803	1829	11.7078	0.0943659	FALSE
1019	22	GABRB1	gamma-aminobutyric acid type A receptor subunit beta1	1	15	11	1802	1829	10.9212	0.100357	FALSE
1020	22	GABRB2	gamma-aminobutyric acid type A receptor subunit beta2	1	23	11	1794	1829	7.09091	0.146993	FALSE
1021	22	GABRB3	gamma-aminobutyric acid type A receptor subunit beta3	1	29	11	1788	1829	5.60502	0.180504	FALSE
1022	22	GABRD	gamma-aminobutyric acid type A receptor subunit delta	1	12	11	1805	1829	13.6742	0.0822741	FALSE
1023	22	GABRE	gamma-aminobutyric acid type A receptor subunit epsilon	1	11	11	1806	1829	14.9256	0.0761728	FALSE
1024	22	GABRG1	gamma-aminobutyric acid type A receptor subunit gamma1	1	11	11	1806	1829	14.9256	0.0761728	FALSE
1025	22	GABRG2	gamma-aminobutyric acid type A receptor subunit gamma2	1	25	11	1792	1829	6.51636	0.1583	FALSE
1026	22	GABRG3	gamma-aminobutyric acid type A receptor subunit gamma3	1	14	11	1803	1829	11.7078	0.0943659	FALSE
1027	22	GABRP	gamma-aminobutyric acid type A receptor subunit pi	1	11	11	1806	1829	14.9256	0.0761728	FALSE
1028	22	GABRQ	gamma-aminobutyric acid type A receptor subunit theta	1	11	11	1806	1829	14.9256	0.0761728	FALSE
1029	22	GRIN1	glutamate ionotropic receptor NMDA type subunit 1	1	15	11	1802	1829	10.9212	0.100357	FALSE
1030	22	GRIN2A	glutamate ionotropic receptor NMDA type subunit 2A	1	11	11	1806	1829	14.9256	0.0761728	FALSE
1031	22	GRIN2B	glutamate ionotropic receptor NMDA type subunit 2B	1	15	11	1802	1829	10.9212	0.100357	FALSE
1032	22	GRIN2C	glutamate ionotropic receptor NMDA type subunit 2C	1	8	11	1809	1829	20.5568	0.0576454	FALSE
1033	22	GRIN2D	glutamate ionotropic receptor NMDA type subunit 2D	1	9	11	1808	1829	18.2626	0.0638587	FALSE
1034	22	GRIN3A	glutamate ionotropic receptor NMDA type subunit 3A	1	10	11	1807	1829	16.4273	0.0700345	FALSE
1035	22	GRIN3B	glutamate ionotropic receptor NMDA type subunit 3B	1	8	11	1809	1829	20.5568	0.0576454	FALSE
1036	22	GRM5	glutamate metabotropic receptor 5	1	5	11	1812	1829	32.9455	0.0387779	FALSE
1037	22	HTR2A	5-hydroxytryptamine receptor 2A	1	117	11	1700	1829	1.3209	0.551926	FALSE
1038	22	KCNC4	potassium voltage-gated channel subfamily C member 4	1	7	11	1810	1829	23.5065	0.0513943	FALSE
1039	22	KCNH2	potassium voltage-gated channel subfamily H member 2	1	129	11	1688	1829	1.18957	0.588328	FALSE
1040	22	RYR1	ryanodine receptor 1	1	5	11	1812	1829	32.9455	0.0387779	FALSE
1041	22	SCN10A	sodium voltage-gated channel alpha subunit 10	1	33	11	1784	1829	4.9146	0.202169	FALSE
1042	22	SCN11A	sodium voltage-gated channel alpha subunit 11	1	20	11	1797	1829	8.16818	0.12977	FALSE
1043	22	SCN1A	sodium voltage-gated channel alpha subunit 1	1	34	11	1783	1829	4.76738	0.207503	FALSE
1044	22	SCN2A	sodium voltage-gated channel alpha subunit 2	1	33	11	1784	1829	4.9146	0.202169	FALSE
1045	22	SCN3A	sodium voltage-gated channel alpha subunit 3	1	31	11	1786	1829	5.23754	0.191403	FALSE
1046	22	SCN4A	sodium voltage-gated channel alpha subunit 4	1	29	11	1788	1829	5.60502	0.180504	FALSE
1047	22	SCN5A	sodium voltage-gated channel alpha subunit 5	2	62	10	1755	1829	5.66129	0.0634805	FALSE
1048	22	SCN7A	sodium voltage-gated channel alpha subunit 7	1	20	11	1797	1829	8.16818	0.12977	FALSE
1049	22	SCN8A	sodium voltage-gated channel alpha subunit 8	1	21	11	1796	1829	7.77489	0.135546	FALSE
1050	22	SCN9A	sodium voltage-gated channel alpha subunit 9	1	28	11	1789	1829	5.80844	0.175004	FALSE
1051	22	SIGMAR1	sigma non-opioid intracellular receptor 1	2	91	10	1726	1829	3.79341	0.121238	FALSE
1052	22	SLC6A2	solute carrier family 6 member 2	1	68	11	1749	1829	2.33824	0.370537	FALSE
1053	22	SLCO2B1	solute carrier organic anion transporter family member 2B1	1	4	11	1813	1829	41.2045	0.0324122	FALSE
1054	22	TRPM3	transient receptor potential cation channel subfamily M member 3	1	9	11	1808	1829	18.2626	0.0638587	FALSE
1055	24	ABCA1	ATP binding cassette subfamily A member 1	1	1	27	1800	1829	66.6667	0.0303917	FALSE
1056	24	ABCB11	ATP binding cassette subfamily B member 11	1	3	27	1798	1829	22.1975	0.0598918	FALSE
1057	24	ABCC8	ATP binding cassette subfamily C member 8	2	12	26	1789	1829	11.4679	0.0183618	FALSE
1058	24	ABCC9	ATP binding cassette subfamily C member 9	1	2	27	1799	1829	33.3148	0.0452516	FALSE
1059	24	ADRA1A	adrenoceptor alpha 1A	1	82	27	1719	1829	0.776423	0.730261	FALSE
1060	24	ADRA1B	adrenoceptor alpha 1B	1	59	27	1742	1829	1.09353	0.609771	FALSE
1061	24	ADRA1D	adrenoceptor alpha 1D	1	71	27	1730	1829	0.902452	0.67796	FALSE
1062	24	ADRA2A	adrenoceptor alpha 2A	1	81	27	1720	1829	0.786465	0.725867	FALSE
1063	24	ADRA2B	adrenoceptor alpha 2B	1	78	27	1723	1829	0.818139	0.712268	FALSE
1064	24	ADRA2C	adrenoceptor alpha 2C	1	75	27	1726	1829	0.852346	0.69802	FALSE
1065	24	AGTR1	angiotensin II receptor type 1	1	5	27	1796	1829	13.3037	0.0885254	FALSE
1066	24	AKR1C3	aldo-keto reductase family 1 member C3	2	10	26	1791	1829	13.7769	0.0135714	FALSE
1067	24	APH1B	aph-1 homolog B, gamma-secretase subunit	1	0	27	1801	1829	Inf	0.0153089	FALSE
1068	24	ASIC1	acid sensing ion channel subunit 1	2	4	26	1797	1829	34.5577	0.003265	TRUE
1069	24	B2M	beta-2-microglobulin	1	0	27	1801	1829	Inf	0.0153089	FALSE
1070	24	BACE1	beta-secretase 1	1	2	27	1799	1829	33.3148	0.0452516	FALSE
1071	24	C5	complement C5	2	3	26	1798	1829	46.1026	0.00219746	TRUE
1072	24	CCR5	C-C motif chemokine receptor 5	1	3	27	1798	1829	22.1975	0.0598918	FALSE
1073	24	CFTR	CF transmembrane conductance regulator	1	6	27	1795	1829	11.0802	0.102525	FALSE
1074	24	CHRM1	cholinergic receptor muscarinic 1	1	99	27	1702	1829	0.636738	0.795341	FALSE
1075	24	CHRM2	cholinergic receptor muscarinic 2	1	75	27	1726	1829	0.852346	0.69802	FALSE
1076	24	CHRM3	cholinergic receptor muscarinic 3	1	83	27	1718	1829	0.766622	0.734587	FALSE
1077	24	CHRM4	cholinergic receptor muscarinic 4	1	73	27	1728	1829	0.876712	0.688146	FALSE
1078	24	CHRM5	cholinergic receptor muscarinic 5	1	57	27	1744	1829	1.1332	0.597129	FALSE
1079	24	CPT1A	carnitine palmitoyltransferase 1A	1	1	27	1800	1829	66.6667	0.0303917	FALSE
1080	24	CTSL	cathepsin L	1	1	27	1800	1829	66.6667	0.0303917	FALSE
1081	24	CXCL8	C-X-C motif chemokine ligand 8	3	2	25	1799	1829	107.94	3.15212e-05	TRUE
1082	24	CYP2C19	cytochrome P450 family 2 subfamily C member 19	1	79	27	1722	1829	0.807314	0.716872	FALSE
1083	24	CYP2C9	cytochrome P450 family 2 subfamily C member 9	1	43	27	1758	1829	1.51421	0.496904	FALSE
1084	24	DRD1	dopamine receptor D1	1	55	27	1746	1829	1.17576	0.584093	FALSE
1085	24	DRD2	dopamine receptor D2	1	101	27	1700	1829	0.623396	0.801918	FALSE
1086	24	DRD3	dopamine receptor D3	1	78	27	1723	1829	0.818139	0.712268	FALSE
1087	24	DRD4	dopamine receptor D4	1	54	27	1747	1829	1.19822	0.577423	FALSE
1088	24	DRD5	dopamine receptor D5	1	37	27	1764	1829	1.76577	0.446944	FALSE
1089	24	ELOVL4	ELOVL fatty acid elongase 4	1	0	27	1801	1829	Inf	0.0153089	FALSE
1090	24	F10	coagulation factor X	1	5	27	1796	1829	13.3037	0.0885254	FALSE
1091	24	FABP3	fatty acid binding protein 3	1	2	27	1799	1829	33.3148	0.0452516	FALSE
1092	24	FADS1	fatty acid desaturase 1	1	0	27	1801	1829	Inf	0.0153089	FALSE
1093	24	FADS2	fatty acid desaturase 2	1	0	27	1801	1829	Inf	0.0153089	FALSE
1094	24	FFAR1	free fatty acid receptor 1	1	3	27	1798	1829	22.1975	0.0598918	FALSE
1095	24	FFAR4	free fatty acid receptor 4	1	3	27	1798	1829	22.1975	0.0598918	FALSE
1096	24	GABRA1	gamma-aminobutyric acid type A receptor subunit alpha1	1	34	27	1767	1829	1.92484	0.420204	FALSE
1097	24	GABRA2	gamma-aminobutyric acid type A receptor subunit alpha2	1	20	27	1781	1829	3.29815	0.27803	FALSE
1098	24	GABRA3	gamma-aminobutyric acid type A receptor subunit alpha3	1	21	27	1780	1829	3.13933	0.289211	FALSE
1099	24	GABRA4	gamma-aminobutyric acid type A receptor subunit alpha4	1	15	27	1786	1829	4.40988	0.219533	FALSE
1100	24	GABRA5	gamma-aminobutyric acid type A receptor subunit alpha5	1	19	27	1782	1829	3.47368	0.26668	FALSE
1101	24	GABRA6	gamma-aminobutyric acid type A receptor subunit alpha6	1	14	27	1787	1829	4.72751	0.207297	FALSE
1102	24	GPR35	G protein-coupled receptor 35	1	4	27	1797	1829	16.6389	0.0743154	FALSE
1103	24	H1F0	NA	1	7	27	1794	1829	9.49206	0.116317	FALSE
1104	24	HLA-A	major histocompatibility complex, class I, A	1	0	27	1801	1829	Inf	0.0153089	FALSE
1105	24	HRH1	histamine receptor H1	2	99	26	1702	1829	1.32246	0.46391	FALSE
1106	24	HTR1A	5-hydroxytryptamine receptor 1A	1	82	27	1719	1829	0.776423	0.730261	FALSE
1107	24	HTR1B	5-hydroxytryptamine receptor 1B	1	43	27	1758	1829	1.51421	0.496904	FALSE
1108	24	HTR1D	5-hydroxytryptamine receptor 1D	1	42	27	1759	1829	1.55115	0.488891	FALSE
1109	24	HTR1E	5-hydroxytryptamine receptor 1E	1	23	27	1778	1829	2.86312	0.311074	FALSE
1110	24	HTR1F	5-hydroxytryptamine receptor 1F	1	15	27	1786	1829	4.40988	0.219533	FALSE
1111	24	HTR2A	5-hydroxytryptamine receptor 2A	1	117	27	1684	1829	0.53308	0.847678	FALSE
1112	24	HTR2C	5-hydroxytryptamine receptor 2C	1	88	27	1713	1829	0.72096	0.755231	FALSE
1113	24	HTR3A	5-hydroxytryptamine receptor 3A	1	28	27	1773	1829	2.34524	0.362932	FALSE
1114	24	HTR6	5-hydroxytryptamine receptor 6	1	49	27	1752	1829	1.32426	0.542497	FALSE
1115	24	HTR7	5-hydroxytryptamine receptor 7	1	49	27	1752	1829	1.32426	0.542497	FALSE
1116	24	IKBKG	inhibitor of nuclear factor kappa B kinase regulatory subunit gamma	1	0	27	1801	1829	Inf	0.0153089	FALSE
1117	24	JUN	Jun proto-oncogene, AP-1 transcription factor subunit	1	1	27	1800	1829	66.6667	0.0303917	FALSE
1118	24	KCNH2	potassium voltage-gated channel subfamily H member 2	2	128	26	1673	1829	1.00541	0.603254	FALSE
1119	24	KCNJ1	potassium inwardly rectifying channel subfamily J member 1	2	5	26	1796	1829	27.6308	0.00452777	TRUE
1120	24	KCNJ11	potassium inwardly rectifying channel subfamily J member 11	2	17	26	1784	1829	8.0724	0.032916	FALSE
1121	24	KCNJ5	potassium inwardly rectifying channel subfamily J member 5	1	10	27	1791	1829	6.63333	0.156478	FALSE
1122	24	KCNJ8	potassium inwardly rectifying channel subfamily J member 8	1	6	27	1795	1829	11.0802	0.102525	FALSE
1123	24	NR1I2	nuclear receptor subfamily 1 group I member 2	1	19	27	1782	1829	3.47368	0.26668	FALSE
1124	24	PDE1A	phosphodiesterase 1A	1	7	27	1794	1829	9.49206	0.116317	FALSE
1125	24	PDE4D	phosphodiesterase 4D	1	11	27	1790	1829	6.02694	0.16947	FALSE
1126	24	PDE5A	phosphodiesterase 5A	1	16	27	1785	1829	4.13194	0.231586	FALSE
1127	24	PDE9A	phosphodiesterase 9A	1	5	27	1796	1829	13.3037	0.0885254	FALSE
1128	24	PPARA	peroxisome proliferator activated receptor alpha	1	16	27	1785	1829	4.13194	0.231586	FALSE
1129	24	PSEN1	presenilin 1	1	0	27	1801	1829	Inf	0.0153089	FALSE
1130	24	PSEN2	presenilin 2	1	0	27	1801	1829	Inf	0.0153089	FALSE
1131	24	PTAFR	platelet activating factor receptor	1	1	27	1800	1829	66.6667	0.0303917	FALSE
1132	24	PTGDR2	prostaglandin D2 receptor 2	1	3	27	1798	1829	22.1975	0.0598918	FALSE
1133	24	PTGS1	prostaglandin-endoperoxide synthase 1	13	53	15	1748	1829	28.5836	1.28425e-12	TRUE
1134	24	PTGS2	prostaglandin-endoperoxide synthase 2	15	52	13	1749	1829	38.8092	1.46645e-15	TRUE
1135	24	SIGMAR1	sigma non-opioid intracellular receptor 1	1	92	27	1709	1829	0.688003	0.770623	FALSE
1136	24	SLC10A1	solute carrier family 10 member 1	1	3	27	1798	1829	22.1975	0.0598918	FALSE
1137	24	SLC5A8	solute carrier family 5 member 8	2	0	26	1801	1829	Inf	0.000226116	TRUE
1138	24	SLC6A2	solute carrier family 6 member 2	1	68	27	1733	1829	0.9439	0.662079	FALSE
1139	24	SLC8A1	solute carrier family 8 member A1	1	0	27	1801	1829	Inf	0.0153089	FALSE
1140	24	SLCO2B1	solute carrier organic anion transporter family member 2B1	1	4	27	1797	1829	16.6389	0.0743154	FALSE
1141	24	TRAC	T cell receptor alpha constant	1	0	27	1801	1829	Inf	0.0153089	FALSE
1142	24	TRBC1	T cell receptor beta constant 1	1	0	27	1801	1829	Inf	0.0153089	FALSE
1143	24	TRPV1	transient receptor potential cation channel subfamily V member 1	1	8	27	1793	1829	8.30093	0.129905	FALSE
1144	25	ABCB1	ATP binding cassette subfamily B member 1	3	22	10	1794	1829	24.4636	0.000590101	TRUE
1145	25	ADRA1A	adrenoceptor alpha 1A	1	82	12	1734	1829	1.7622	0.454352	FALSE
1146	25	ADRA1B	adrenoceptor alpha 1B	1	59	12	1757	1829	2.48164	0.352779	FALSE
1147	25	ADRA1D	adrenoceptor alpha 1D	2	70	11	1746	1829	4.53506	0.0901002	FALSE
1148	25	ADRA2A	adrenoceptor alpha 2A	2	80	11	1736	1829	3.94545	0.112497	FALSE
1149	25	ADRA2B	adrenoceptor alpha 2B	1	78	12	1738	1829	1.85684	0.437819	FALSE
1150	25	ADRA2C	adrenoceptor alpha 2C	2	74	11	1742	1829	4.2801	0.0988755	FALSE
1151	25	ADRB1	adrenoceptor beta 1	1	50	12	1766	1829	2.94333	0.308486	FALSE
1152	25	CACNA1C	calcium voltage-gated channel subunit alpha1 C	2	16	11	1800	1829	20.4545	0.00669421	TRUE
1153	25	CACNA1D	calcium voltage-gated channel subunit alpha1 D	1	7	12	1809	1829	21.5357	0.0555708	FALSE
1154	25	CACNA1F	calcium voltage-gated channel subunit alpha1 F	1	6	12	1810	1829	25.1389	0.0487839	FALSE
1155	25	CACNA1S	calcium voltage-gated channel subunit alpha1 S	1	6	12	1810	1829	25.1389	0.0487839	FALSE
1156	25	CACNB1	calcium voltage-gated channel auxiliary subunit beta 1	1	5	12	1811	1829	30.1833	0.041952	FALSE
1157	25	CACNB2	calcium voltage-gated channel auxiliary subunit beta 2	1	5	12	1811	1829	30.1833	0.041952	FALSE
1158	25	CACNB3	calcium voltage-gated channel auxiliary subunit beta 3	1	5	12	1811	1829	30.1833	0.041952	FALSE
1159	25	CACNB4	calcium voltage-gated channel auxiliary subunit beta 4	1	5	12	1811	1829	30.1833	0.041952	FALSE
1160	25	CASR	calcium sensing receptor	1	3	12	1813	1829	50.3611	0.028152	FALSE
1161	25	CHRM1	cholinergic receptor muscarinic 1	1	99	12	1717	1829	1.44529	0.519735	FALSE
1162	25	CHRM2	cholinergic receptor muscarinic 2	1	75	12	1741	1829	1.93444	0.425116	FALSE
1163	25	CHRM3	cholinergic receptor muscarinic 3	1	83	12	1733	1829	1.73996	0.458415	FALSE
1164	25	CHRM4	cholinergic receptor muscarinic 4	1	73	12	1743	1829	1.98973	0.416501	FALSE
1165	25	CHRM5	cholinergic receptor muscarinic 5	1	57	12	1759	1829	2.57164	0.343169	FALSE
1166	25	CNR1	cannabinoid receptor 1	1	7	12	1809	1829	21.5357	0.0555708	FALSE
1167	25	CYP2B6	cytochrome P450 family 2 subfamily B member 6	2	15	11	1801	1829	21.8303	0.00597436	TRUE
1168	25	CYP2D6	cytochrome P450 family 2 subfamily D member 6	4	155	9	1661	1829	4.76272	0.0210873	FALSE
1169	25	CYP3A4	cytochrome P450 family 3 subfamily A member 4	2	95	11	1721	1829	3.29378	0.148596	FALSE
1170	25	DHCR7	7-dehydrocholesterol reductase	2	0	11	1816	1829	Inf	4.66589e-05	TRUE
1171	25	DRD1	dopamine receptor D1	1	55	12	1761	1829	2.66818	0.333427	FALSE
1172	25	DRD2	dopamine receptor D2	1	101	12	1715	1829	1.41502	0.526932	FALSE
1173	25	DRD3	dopamine receptor D3	1	78	12	1738	1829	1.85684	0.437819	FALSE
1174	25	DRD4	dopamine receptor D4	1	54	12	1762	1829	2.71914	0.328506	FALSE
1175	25	DRD5	dopamine receptor D5	1	37	12	1779	1829	4.00676	0.239552	FALSE
1176	25	EBP	EBP cholestenol delta-isomerase	3	15	10	1801	1829	36.02	0.000215495	TRUE
1177	25	EBPL	EBP like	2	1	11	1815	1829	330	0.000139415	TRUE
1178	25	ESR1	estrogen receptor 1	5	42	8	1774	1829	26.3988	9.96742e-06	TRUE
1179	25	ESR2	estrogen receptor 2	3	26	10	1790	1829	20.6538	0.000922127	TRUE
1180	25	ESRRG	estrogen related receptor gamma	3	8	10	1808	1829	67.8	4.48503e-05	TRUE
1181	25	GLRA1	glycine receptor alpha 1	2	19	11	1797	1829	17.1962	0.00907813	FALSE
1182	25	GPER1	G protein-coupled estrogen receptor 1	2	5	11	1811	1829	65.8545	0.000960334	TRUE
1183	25	GRM5	glutamate metabotropic receptor 5	1	5	12	1811	1829	30.1833	0.041952	FALSE
1184	25	HCN1	hyperpolarization activated cyclic nucleotide gated potassium channel 1	1	5	12	1811	1829	30.1833	0.041952	FALSE
1185	25	HCN2	hyperpolarization activated cyclic nucleotide gated potassium and sodium channel 2	1	4	12	1812	1829	37.75	0.0350748	FALSE
1186	25	HCN3	hyperpolarization activated cyclic nucleotide gated potassium channel 3	1	1	12	1815	1829	151.25	0.0141688	FALSE
1187	25	HCN4	hyperpolarization activated cyclic nucleotide gated potassium channel 4	1	3	12	1813	1829	50.3611	0.028152	FALSE
1188	25	HRH1	histamine receptor H1	2	99	11	1717	1829	3.15335	0.158634	FALSE
1189	25	HTR1A	5-hydroxytryptamine receptor 1A	1	82	12	1734	1829	1.7622	0.454352	FALSE
1190	25	HTR2A	5-hydroxytryptamine receptor 2A	2	116	11	1700	1829	2.66458	0.202738	FALSE
1191	25	HTR2B	5-hydroxytryptamine receptor 2B	2	80	11	1736	1829	3.94545	0.112497	FALSE
1192	25	HTR2C	5-hydroxytryptamine receptor 2C	2	87	11	1729	1829	3.61338	0.129012	FALSE
1193	25	HTR6	5-hydroxytryptamine receptor 6	1	49	12	1767	1829	3.0051	0.303396	FALSE
1194	25	HTR7	5-hydroxytryptamine receptor 7	1	49	12	1767	1829	3.0051	0.303396	FALSE
1195	25	KCNA5	potassium voltage-gated channel subfamily A member 5	1	13	12	1803	1829	11.5577	0.0953627	FALSE
1196	25	KCNH1	potassium voltage-gated channel subfamily H member 1	1	12	12	1804	1829	12.5278	0.0888401	FALSE
1197	25	KCNH2	potassium voltage-gated channel subfamily H member 2	8	122	5	1694	1829	22.2164	5.02851e-07	TRUE
1198	25	KCNJ6	potassium inwardly rectifying channel subfamily J member 6	1	14	12	1802	1829	10.7262	0.101842	FALSE
1199	25	KCNK2	potassium two pore domain channel subfamily K member 2	1	13	12	1803	1829	11.5577	0.0953627	FALSE
1200	25	OPRD1	opioid receptor delta 1	1	14	12	1802	1829	10.7262	0.101842	FALSE
1201	25	OPRK1	opioid receptor kappa 1	1	24	12	1792	1829	6.22222	0.164322	FALSE
1202	25	OPRL1	opioid related nociceptin receptor 1	1	1	12	1815	1829	151.25	0.0141688	FALSE
1203	25	OPRM1	opioid receptor mu 1	1	25	12	1791	1829	5.97	0.170344	FALSE
1204	25	PGR	progesterone receptor	1	24	12	1792	1829	6.22222	0.164322	FALSE
1205	25	PLD1	phospholipase D1	1	3	12	1813	1829	50.3611	0.028152	FALSE
1206	25	PLD2	phospholipase D2	1	3	12	1813	1829	50.3611	0.028152	FALSE
1207	25	PRKCA	protein kinase C alpha	2	3	11	1813	1829	109.879	0.000460994	TRUE
1208	25	PRKCB	protein kinase C beta	2	3	11	1813	1829	109.879	0.000460994	TRUE
1209	25	PRKCD	protein kinase C delta	3	2	10	1814	1829	272.1	2.78621e-06	TRUE
1210	25	PRKCE	protein kinase C epsilon	3	3	10	1813	1829	181.3	5.54952e-06	TRUE
1211	25	PRKCG	protein kinase C gamma	2	1	11	1815	1829	330	0.000139415	TRUE
1212	25	PRKCI	protein kinase C iota	2	0	11	1816	1829	Inf	4.66589e-05	TRUE
1213	25	PRKCQ	protein kinase C theta	3	2	10	1814	1829	272.1	2.78621e-06	TRUE
1214	25	PRKCZ	protein kinase C zeta	3	1	10	1815	1829	544.5	1.11908e-06	TRUE
1215	25	PTGS1	prostaglandin-endoperoxide synthase 1	1	65	12	1751	1829	2.24487	0.380837	FALSE
1216	25	SCN1A	sodium voltage-gated channel alpha subunit 1	1	34	12	1782	1829	4.36765	0.222768	FALSE
1217	25	SCN5A	sodium voltage-gated channel alpha subunit 5	1	63	12	1753	1829	2.31878	0.371611	FALSE
1218	25	SIGMAR1	sigma non-opioid intracellular receptor 1	6	87	7	1729	1829	17.0345	1.89418e-05	TRUE
1219	25	SLC6A2	solute carrier family 6 member 2	2	67	11	1749	1829	4.74627	0.0836925	FALSE
1220	25	SLC6A3	solute carrier family 6 member 3	3	53	10	1763	1829	9.97925	0.00625554	TRUE
1221	25	SLC6A4	solute carrier family 6 member 4	4	93	9	1723	1829	8.23417	0.00367278	TRUE
1222	25	TBXAS1	thromboxane A synthase 1	2	15	11	1801	1829	21.8303	0.00597436	TRUE
1223	25	TMEM97	transmembrane protein 97	2	7	11	1809	1829	46.987	0.0016331	TRUE
1224	26	ACHE	acetylcholinesterase (Cartwright blood group)	1	62	3	1763	1829	9.47849	0.130925	FALSE
1225	26	AOX1	aldehyde oxidase 1	1	11	3	1814	1829	54.9697	0.0260078	FALSE
1226	26	BCHE	butyrylcholinesterase	1	16	3	1809	1829	37.6875	0.0366933	FALSE
1227	26	BGLAP	bone gamma-carboxyglutamate protein	1	1	3	1824	1829	608	0.00437039	TRUE
1228	26	CES1	carboxylesterase 1	1	5	3	1820	1829	121.333	0.0130682	FALSE
1229	26	CES2	carboxylesterase 2	1	2	3	1823	1829	303.833	0.0065502	TRUE
1230	26	CYP1A2	cytochrome P450 family 1 subfamily A member 2	1	97	3	1728	1829	5.93814	0.197855	FALSE
1231	26	F10	coagulation factor X	1	5	3	1820	1829	121.333	0.0130682	FALSE
1232	26	F2	coagulation factor II, thrombin	1	12	3	1813	1829	50.3611	0.028152	FALSE
1233	26	F7	coagulation factor VII	1	0	3	1825	1829	Inf	0.00218699	TRUE
1234	26	F9	coagulation factor IX	1	0	3	1825	1829	Inf	0.00218699	TRUE
1235	26	GGCX	gamma-glutamyl carboxylase	1	4	3	1821	1829	151.75	0.0108991	FALSE
1236	26	HSP90AA1	heat shock protein 90 alpha family class A member 1	1	12	3	1813	1829	50.3611	0.028152	FALSE
1237	26	IDO1	indoleamine 2,3-dioxygenase 1	2	7	2	1818	1829	259.714	0.00012855	TRUE
1238	26	MAOB	monoamine oxidase B	1	24	3	1801	1829	25.0139	0.053607	FALSE
1239	26	MGLL	monoglyceride lipase	1	3	3	1822	1829	202.444	0.00872643	FALSE
1240	26	NQO1	NAD(P)H quinone dehydrogenase 1	1	0	3	1825	1829	Inf	0.00218699	TRUE
1241	26	NQO2	N-ribosyldihydronicotinamide:quinone reductase 2	1	5	3	1820	1829	121.333	0.0130682	FALSE
1242	26	PROC	protein C, inactivator of coagulation factors Va and VIIIa	1	1	3	1824	1829	608	0.00437039	TRUE
1243	26	PROS1	protein S	1	0	3	1825	1829	Inf	0.00218699	TRUE
1244	26	PROZ	protein Z, vitamin K dependent plasma glycoprotein	1	0	3	1825	1829	Inf	0.00218699	TRUE
1245	26	TST	thiosulfate sulfurtransferase	1	2	3	1823	1829	303.833	0.0065502	TRUE
1246	26	VKORC1	vitamin K epoxide reductase complex subunit 1	1	1	3	1824	1829	608	0.00437039	TRUE
1247	26	VKORC1L1	vitamin K epoxide reductase complex subunit 1 like 1	1	0	3	1825	1829	Inf	0.00218699	TRUE
1248	27	ATP1A1	ATPase Na+/K+ transporting subunit alpha 1	4	5	3	1817	1829	484.533	9.42672e-09	TRUE
1249	27	ATP1A2	ATPase Na+/K+ transporting subunit alpha 2	3	0	4	1822	1829	Inf	3.43788e-08	TRUE
1250	27	ATP1A3	ATPase Na+/K+ transporting subunit alpha 3	3	0	4	1822	1829	Inf	3.43788e-08	TRUE
1251	27	ATP1A4	ATPase Na+/K+ transporting subunit alpha 4	3	0	4	1822	1829	Inf	3.43788e-08	TRUE
1252	27	ATP1B1	ATPase Na+/K+ transporting subunit beta 1	3	0	4	1822	1829	Inf	3.43788e-08	TRUE
1253	27	ATP1B2	ATPase Na+/K+ transporting subunit beta 2	3	0	4	1822	1829	Inf	3.43788e-08	TRUE
1254	27	ATP1B3	ATPase Na+/K+ transporting subunit beta 3	3	0	4	1822	1829	Inf	3.43788e-08	TRUE
1255	27	CYP2C19	cytochrome P450 family 2 subfamily C member 19	1	79	6	1743	1829	3.67722	0.269191	FALSE
1256	27	CYP2C9	cytochrome P450 family 2 subfamily C member 9	1	43	6	1779	1829	6.89535	0.15696	FALSE
1257	27	CYP2D6	cytochrome P450 family 2 subfamily D member 6	1	158	6	1664	1829	1.75527	0.471502	FALSE
1258	27	ESR2	estrogen receptor 2	1	28	6	1794	1829	10.6786	0.106013	FALSE
1259	27	FXYD2	FXYD domain containing ion transport regulator 2	3	0	4	1822	1829	Inf	3.43788e-08	TRUE
1260	27	GLUD1	glutamate dehydrogenase 1	1	2	6	1820	1829	151.667	0.011444	FALSE
1261	27	HSP90AA1	heat shock protein 90 alpha family class A member 1	1	12	6	1810	1829	25.1389	0.0487839	FALSE
1262	27	KCNH2	potassium voltage-gated channel subfamily H member 2	1	129	6	1693	1829	2.18734	0.403686	FALSE
1263	27	KCNT1	potassium sodium-activated channel subfamily T member 1	1	4	6	1818	1829	75.75	0.0190109	FALSE
1264	27	KLF5	Kruppel like factor 5	1	0	6	1822	1829	Inf	0.00382723	TRUE
1265	27	PAX8	paired box 8	1	3	6	1819	1829	101.056	0.0152337	FALSE
1266	27	PTGS1	prostaglandin-endoperoxide synthase 1	1	65	6	1757	1829	4.50513	0.227172	FALSE
1267	27	PTGS2	prostaglandin-endoperoxide synthase 2	2	65	5	1757	1829	10.8123	0.0246492	FALSE
1268	27	SDHD	succinate dehydrogenase complex subunit D	1	1	6	1821	1829	303.5	0.00764189	TRUE
1269	27	SLCO4C1	solute carrier organic anion transporter family member 4C1	1	0	6	1822	1829	Inf	0.00382723	TRUE
1270	27	STAT3	signal transducer and activator of transcription 3	2	0	5	1822	1829	Inf	1.2562e-05	TRUE
1271	28	ABCC1	ATP binding cassette subfamily C member 1	1	6	10	1812	1829	30.2	0.0414142	FALSE
1272	28	ADORA3	adenosine A3 receptor	1	22	10	1796	1829	8.16364	0.130284	FALSE
1273	28	AKR1C1	aldo-keto reductase family 1 member C1	1	10	10	1808	1829	18.08	0.0643733	FALSE
1274	28	CYP1A2	cytochrome P450 family 1 subfamily A member 2	1	97	10	1721	1829	1.77423	0.455278	FALSE
1275	28	CYP2C9	cytochrome P450 family 2 subfamily C member 9	1	43	10	1775	1829	4.12791	0.235555	FALSE
1276	28	DHFR	dihydrofolate reductase	2	8	9	1810	1829	50.2778	0.00144207	TRUE
1277	28	FOLR1	folate receptor alpha	1	1	10	1817	1829	181.7	0.0119955	FALSE
1278	28	FOLR2	folate receptor beta	1	2	10	1816	1829	90.8	0.0179441	FALSE
1279	28	HMGB1	high mobility group box 1	1	3	10	1815	1829	60.5	0.0238601	FALSE
1280	28	HPRT1	hypoxanthine phosphoribosyltransferase 1	1	1	10	1817	1829	181.7	0.0119955	FALSE
1281	28	IMPDH1	inosine monophosphate dehydrogenase 1	4	2	7	1816	1829	518.857	1.05856e-08	TRUE
1282	28	IMPDH2	inosine monophosphate dehydrogenase 2	4	1	7	1817	1829	1038.29	3.53941e-09	TRUE
1283	28	KCNA3	potassium voltage-gated channel subfamily A member 3	1	8	10	1810	1829	22.625	0.052957	FALSE
1284	28	NCOA3	nuclear receptor coactivator 3	1	1	10	1817	1829	181.7	0.0119955	FALSE
1285	28	OPRM1	opioid receptor mu 1	1	25	10	1793	1829	7.172	0.146088	FALSE
1286	28	PPAT	phosphoribosyl pyrophosphate amidotransferase	1	2	10	1816	1829	90.8	0.0179441	FALSE
1287	28	PTGS1	prostaglandin-endoperoxide synthase 1	1	65	10	1753	1829	2.69692	0.333295	FALSE
1288	28	SLC19A1	solute carrier family 19 member 1	1	2	10	1816	1829	90.8	0.0179441	FALSE
1289	28	SLC22A12	solute carrier family 22 member 12	1	1	10	1817	1829	181.7	0.0119955	FALSE
1290	28	SLC46A1	solute carrier family 46 member 1	1	5	10	1813	1829	36.26	0.035595	FALSE
1291	28	TBXAS1	thromboxane A synthase 1	1	16	10	1802	1829	11.2625	0.0978757	FALSE
1292	28	TYMS	thymidylate synthetase	2	9	9	1809	1829	44.6667	0.00175674	TRUE
1293	29	ACHE	acetylcholinesterase (Cartwright blood group)	1	62	17	1749	1829	1.65939	0.469505	FALSE
1294	29	ADA	adenosine deaminase	2	2	16	1809	1829	113.062	0.000542747	TRUE
1295	29	ADK	adenosine kinase	1	1	17	1810	1829	106.471	0.0195914	FALSE
1296	29	ADORA3	adenosine A3 receptor	1	22	17	1789	1829	4.78342	0.204561	FALSE
1297	29	ASAH1	N-acylsphingosine amidohydrolase 1	1	0	17	1811	1829	Inf	0.00984144	FALSE
1298	29	BCL2	BCL2 apoptosis regulator	1	3	17	1808	1829	35.451	0.0388198	FALSE
1299	29	CMPK1	cytidine/uridine monophosphate kinase 1	1	0	17	1811	1829	Inf	0.00984144	FALSE
1300	29	CYP2C19	cytochrome P450 family 2 subfamily C member 19	1	79	17	1732	1829	1.28965	0.554654	FALSE
1301	29	DCK	deoxycytidine kinase	1	0	17	1811	1829	Inf	0.00984144	FALSE
1302	29	EGFR	epidermal growth factor receptor	1	14	17	1797	1829	7.55042	0.138368	FALSE
1303	29	ENPP1	ectonucleotide pyrophosphatase/phosphodiesterase 1	1	1	17	1810	1829	106.471	0.0195914	FALSE
1304	29	FOLR1	folate receptor alpha	1	1	17	1810	1829	106.471	0.0195914	FALSE
1305	29	FOLR2	folate receptor beta	1	2	17	1809	1829	53.2059	0.0292506	FALSE
1306	29	FPGS	folylpolyglutamate synthase	1	2	17	1809	1829	53.2059	0.0292506	FALSE
1307	29	GHRHR	growth hormone releasing hormone receptor	1	0	17	1811	1829	Inf	0.00984144	FALSE
1308	29	HPRT1	hypoxanthine phosphoribosyltransferase 1	1	1	17	1810	1829	106.471	0.0195914	FALSE
1309	29	IMPDH1	inosine monophosphate dehydrogenase 1	2	4	16	1807	1829	56.4688	0.00134108	TRUE
1310	29	IMPDH2	inosine monophosphate dehydrogenase 2	1	4	17	1807	1829	26.5735	0.0483	FALSE
1311	29	KRT12	keratin 12	1	0	17	1811	1829	Inf	0.00984144	FALSE
1312	29	MAP2	microtubule associated protein 2	1	1	17	1810	1829	106.471	0.0195914	FALSE
1313	29	MAP4	microtubule associated protein 4	1	0	17	1811	1829	Inf	0.00984144	FALSE
1314	29	MAPT	microtubule associated protein tau	1	4	17	1807	1829	26.5735	0.0483	FALSE
1315	29	MDM2	MDM2 proto-oncogene	2	3	16	1808	1829	75.3333	0.000899301	TRUE
1316	29	NR1I2	nuclear receptor subfamily 1 group I member 2	1	19	17	1792	1829	5.54799	0.180322	FALSE
1317	29	NT5C2	5'-nucleotidase, cytosolic II	1	0	17	1811	1829	Inf	0.00984144	FALSE
1318	29	PAX8	paired box 8	1	3	17	1808	1829	35.451	0.0388198	FALSE
1319	29	PNP	purine nucleoside phosphorylase	1	4	17	1807	1829	26.5735	0.0483	FALSE
1320	29	POLA1	DNA polymerase alpha 1, catalytic subunit	6	1	12	1810	1829	905	2.50569e-12	TRUE
1321	29	POLB	DNA polymerase beta	2	0	16	1811	1829	Inf	9.15233e-05	TRUE
1322	29	POLD1	DNA polymerase delta 1, catalytic subunit	4	0	14	1811	1829	Inf	6.58421e-09	TRUE
1323	29	POLE	DNA polymerase epsilon, catalytic subunit	5	0	13	1811	1829	Inf	5.0509e-11	TRUE
1324	29	POLE2	DNA polymerase epsilon 2, accessory subunit	1	0	17	1811	1829	Inf	0.00984144	FALSE
1325	29	POLE3	DNA polymerase epsilon 3, accessory subunit	1	0	17	1811	1829	Inf	0.00984144	FALSE
1326	29	POLE4	DNA polymerase epsilon 4, accessory subunit	1	0	17	1811	1829	Inf	0.00984144	FALSE
1327	29	PPAT	phosphoribosyl pyrophosphate amidotransferase	1	2	17	1809	1829	53.2059	0.0292506	FALSE
1328	29	RRM1	ribonucleotide reductase catalytic subunit M1	4	1	14	1810	1829	517.143	3.2719e-08	TRUE
1329	29	RRM2	ribonucleotide reductase regulatory subunit M2	4	1	14	1810	1829	517.143	3.2719e-08	TRUE
1330	29	RRM2B	ribonucleotide reductase regulatory TP53 inducible subunit M2B	2	1	16	1810	1829	226.25	0.000272967	TRUE
1331	29	SLC19A1	solute carrier family 19 member 1	1	2	17	1809	1829	53.2059	0.0292506	FALSE
1332	29	SLC46A1	solute carrier family 46 member 1	1	5	17	1806	1829	21.2471	0.0576917	FALSE
1333	29	TOP1	DNA topoisomerase I	1	1	17	1810	1829	106.471	0.0195914	FALSE
1334	29	TOP1MT	DNA topoisomerase I mitochondrial	1	1	17	1810	1829	106.471	0.0195914	FALSE
1335	29	TOP2A	DNA topoisomerase II alpha	1	21	17	1790	1829	5.01401	0.196557	FALSE
1336	29	TOP2B	DNA topoisomerase II beta	1	4	17	1807	1829	26.5735	0.0483	FALSE
1337	29	TUBA1A	tubulin alpha 1a	1	4	17	1807	1829	26.5735	0.0483	FALSE
1338	29	TUBA1B	tubulin alpha 1b	1	2	17	1809	1829	53.2059	0.0292506	FALSE
1339	29	TUBA1C	tubulin alpha 1c	1	2	17	1809	1829	53.2059	0.0292506	FALSE
1340	29	TUBA3C	tubulin alpha 3c	1	2	17	1809	1829	53.2059	0.0292506	FALSE
1341	29	TUBA3D	tubulin alpha 3d	1	1	17	1810	1829	106.471	0.0195914	FALSE
1342	29	TUBA3E	tubulin alpha 3e	1	2	17	1809	1829	53.2059	0.0292506	FALSE
1343	29	TUBA4A	tubulin alpha 4a	1	3	17	1808	1829	35.451	0.0388198	FALSE
1344	29	TUBB	tubulin beta class I	1	9	17	1802	1829	11.7778	0.0943907	FALSE
1345	29	TUBB1	tubulin beta 1 class VI	1	2	17	1809	1829	53.2059	0.0292506	FALSE
1346	29	TUBB2A	tubulin beta 2A class IIa	1	2	17	1809	1829	53.2059	0.0292506	FALSE
1347	29	TUBB2B	tubulin beta 2B class IIb	1	2	17	1809	1829	53.2059	0.0292506	FALSE
1348	29	TUBB3	tubulin beta 3 class III	1	2	17	1809	1829	53.2059	0.0292506	FALSE
1349	29	TUBB4A	tubulin beta 4A class IVa	1	2	17	1809	1829	53.2059	0.0292506	FALSE
1350	29	TUBB4B	tubulin beta 4B class IVb	1	5	17	1806	1829	21.2471	0.0576917	FALSE
1351	29	TUBB6	tubulin beta 6 class V	1	2	17	1809	1829	53.2059	0.0292506	FALSE
1352	29	TUBB8	tubulin beta 8 class VIII	1	2	17	1809	1829	53.2059	0.0292506	FALSE
1353	29	TYMS	thymidylate synthetase	6	5	12	1806	1829	180.6	1.61672e-10	TRUE
1354	30	ADRA1A	adrenoceptor alpha 1A	2	81	10	1736	1829	4.28642	0.100004	FALSE
1355	30	ADRA1B	adrenoceptor alpha 1B	1	59	11	1758	1829	2.70878	0.330677	FALSE
1356	30	ADRA1D	adrenoceptor alpha 1D	1	71	11	1746	1829	2.2356	0.383332	FALSE
1357	30	ADRA2A	adrenoceptor alpha 2A	1	81	11	1736	1829	1.94837	0.42428	FALSE
1358	30	AVPR1A	arginine vasopressin receptor 1A	1	4	11	1813	1829	41.2045	0.0324122	FALSE
1359	30	AVPR1B	arginine vasopressin receptor 1B	1	3	11	1814	1829	54.9697	0.0260078	FALSE
1360	30	AVPR2	arginine vasopressin receptor 2	1	4	11	1813	1829	41.2045	0.0324122	FALSE
1361	30	CA12	carbonic anhydrase 12	1	52	11	1765	1829	3.08566	0.29809	FALSE
1362	30	CA13	carbonic anhydrase 13	1	10	11	1807	1829	16.4273	0.0700345	FALSE
1363	30	CA14	carbonic anhydrase 14	1	33	11	1784	1829	4.9146	0.202169	FALSE
1364	30	CA2	carbonic anhydrase 2	2	64	10	1753	1829	5.47813	0.0670528	FALSE
1365	30	CA5A	carbonic anhydrase 5A	1	18	11	1799	1829	9.08586	0.118112	FALSE
1366	30	CA5B	carbonic anhydrase 5B	1	17	11	1800	1829	9.62567	0.11223	FALSE
1367	30	CA6	carbonic anhydrase 6	1	29	11	1788	1829	5.60502	0.180504	FALSE
1368	30	CA9	carbonic anhydrase 9	1	51	11	1766	1829	3.14795	0.293318	FALSE
1369	30	CCR1	C-C motif chemokine receptor 1	1	0	11	1817	1829	Inf	0.00656096	TRUE
1370	30	CCR2	C-C motif chemokine receptor 2	1	0	11	1817	1829	Inf	0.00656096	TRUE
1371	30	CHRM1	cholinergic receptor muscarinic 1	1	99	11	1718	1829	1.57759	0.491764	FALSE
1372	30	CHRM2	cholinergic receptor muscarinic 2	1	75	11	1742	1829	2.11152	0.400021	FALSE
1373	30	CYP2C19	cytochrome P450 family 2 subfamily C member 19	1	79	11	1738	1829	2	0.416295	FALSE
1374	30	DRD2	dopamine receptor D2	1	101	11	1716	1829	1.54455	0.498797	FALSE
1375	30	EGFR	epidermal growth factor receptor	1	14	11	1803	1829	11.7078	0.0943659	FALSE
1376	30	HRH1	histamine receptor H1	1	100	11	1717	1829	1.56091	0.495292	FALSE
1377	30	HTR1A	5-hydroxytryptamine receptor 1A	1	82	11	1735	1829	1.9235	0.428234	FALSE
1378	30	HTR2A	5-hydroxytryptamine receptor 2A	2	116	10	1701	1829	2.93276	0.178706	FALSE
1379	30	HTR2B	5-hydroxytryptamine receptor 2B	1	81	11	1736	1829	1.94837	0.42428	FALSE
1380	30	HTR2C	5-hydroxytryptamine receptor 2C	1	88	11	1729	1829	1.78616	0.451443	FALSE
1381	30	KCNH2	potassium voltage-gated channel subfamily H member 2	2	128	10	1689	1829	2.63906	0.207872	FALSE
1382	30	OXTR	oxytocin receptor	1	3	11	1814	1829	54.9697	0.0260078	FALSE
1383	30	PDE4A	phosphodiesterase 4A	1	11	11	1806	1829	14.9256	0.0761728	FALSE
1384	30	PDE4B	phosphodiesterase 4B	1	13	11	1804	1829	12.6154	0.0883383	FALSE
1385	30	PDE4C	phosphodiesterase 4C	1	9	11	1808	1829	18.2626	0.0638587	FALSE
1386	30	PDE4D	phosphodiesterase 4D	1	11	11	1806	1829	14.9256	0.0761728	FALSE
1387	30	PDE7A	phosphodiesterase 7A	1	4	11	1813	1829	41.2045	0.0324122	FALSE
1388	30	PDE7B	phosphodiesterase 7B	1	4	11	1813	1829	41.2045	0.0324122	FALSE
1389	30	PDE8A	phosphodiesterase 8A	1	4	11	1813	1829	41.2045	0.0324122	FALSE
1390	30	PDE8B	phosphodiesterase 8B	1	4	11	1813	1829	41.2045	0.0324122	FALSE
1391	30	PTGS2	prostaglandin-endoperoxide synthase 2	1	66	11	1751	1829	2.41185	0.361872	FALSE
1392	30	SCN10A	sodium voltage-gated channel alpha subunit 10	1	33	11	1784	1829	4.9146	0.202169	FALSE
1393	30	SCN2A	sodium voltage-gated channel alpha subunit 2	1	33	11	1784	1829	4.9146	0.202169	FALSE
1394	30	SCN3A	sodium voltage-gated channel alpha subunit 3	1	31	11	1786	1829	5.23754	0.191403	FALSE
1395	30	SCN4A	sodium voltage-gated channel alpha subunit 4	1	29	11	1788	1829	5.60502	0.180504	FALSE
1396	30	SCN5A	sodium voltage-gated channel alpha subunit 5	2	62	10	1755	1829	5.66129	0.0634805	FALSE
1397	30	SCN9A	sodium voltage-gated channel alpha subunit 9	1	28	11	1789	1829	5.80844	0.175004	FALSE
1398	30	SIGMAR1	sigma non-opioid intracellular receptor 1	1	92	11	1725	1829	1.70455	0.466433	FALSE
1399	30	SLC12A3	solute carrier family 12 member 3	1	14	11	1803	1829	11.7078	0.0943659	FALSE
1400	30	SLC6A3	solute carrier family 6 member 3	1	55	11	1762	1829	2.9124	0.31223	FALSE
1401	30	SLC6A4	solute carrier family 6 member 4	1	96	11	1721	1829	1.62973	0.481046	FALSE
1402	30	TLR7	toll like receptor 7	1	2	11	1815	1829	82.5	0.0195647	FALSE
1403	30	TLR8	toll like receptor 8	1	0	11	1817	1829	Inf	0.00656096	TRUE
1404	31	ABCB1	ATP binding cassette subfamily B member 1	2	23	33	1771	1829	4.66667	0.0810998	FALSE
1405	31	ABCC1	ATP binding cassette subfamily C member 1	1	6	34	1788	1829	8.76471	0.1267	FALSE
1406	31	ABCG2	ATP binding cassette subfamily G member 2 (Junior blood group)	1	7	34	1787	1829	7.5084	0.143475	FALSE
1407	31	ACHE	acetylcholinesterase (Cartwright blood group)	1	62	34	1732	1829	0.821632	0.710206	FALSE
1408	31	ADORA3	adenosine A3 receptor	1	22	34	1772	1829	2.36898	0.360532	FALSE
1409	31	ADRA1A	adrenoceptor alpha 1A	7	76	28	1718	1829	5.65132	0.000735722	TRUE
1410	31	ADRA1B	adrenoceptor alpha 1B	4	56	31	1738	1829	4.00461	0.0256256	FALSE
1411	31	ADRA1D	adrenoceptor alpha 1D	6	66	29	1728	1829	5.41693	0.00197737	TRUE
1412	31	ADRA2A	adrenoceptor alpha 2A	2	80	33	1714	1829	1.29848	0.471011	FALSE
1413	31	ADRA2B	adrenoceptor alpha 2B	5	74	30	1720	1829	3.87387	0.0155164	FALSE
1414	31	ADRA2C	adrenoceptor alpha 2C	6	70	29	1724	1829	5.09557	0.00261752	TRUE
1415	31	AVPR1A	arginine vasopressin receptor 1A	1	4	34	1790	1829	13.1618	0.0921852	FALSE
1416	31	AVPR1B	arginine vasopressin receptor 1B	1	3	34	1791	1829	17.5588	0.0744346	FALSE
1417	31	AVPR2	arginine vasopressin receptor 2	1	4	34	1790	1829	13.1618	0.0921852	FALSE
1418	31	CACNA1A	calcium voltage-gated channel subunit alpha1 A	1	5	34	1789	1829	10.5235	0.109605	FALSE
1419	31	CACNA1B	calcium voltage-gated channel subunit alpha1 B	1	7	34	1787	1829	7.5084	0.143475	FALSE
1420	31	CACNA1C	calcium voltage-gated channel subunit alpha1 C	1	17	34	1777	1829	3.07439	0.294911	FALSE
1421	31	CACNA1D	calcium voltage-gated channel subunit alpha1 D	1	7	34	1787	1829	7.5084	0.143475	FALSE
1422	31	CACNA1F	calcium voltage-gated channel subunit alpha1 F	1	6	34	1788	1829	8.76471	0.1267	FALSE
1423	31	CACNA1G	calcium voltage-gated channel subunit alpha1 G	1	12	34	1782	1829	4.36765	0.222768	FALSE
1424	31	CACNA1I	calcium voltage-gated channel subunit alpha1 I	1	11	34	1783	1829	4.76738	0.207503	FALSE
1425	31	CACNA1S	calcium voltage-gated channel subunit alpha1 S	1	6	34	1788	1829	8.76471	0.1267	FALSE
1426	31	CACNB1	calcium voltage-gated channel auxiliary subunit beta 1	1	5	34	1789	1829	10.5235	0.109605	FALSE
1427	31	CACNB2	calcium voltage-gated channel auxiliary subunit beta 2	1	5	34	1789	1829	10.5235	0.109605	FALSE
1428	31	CACNB3	calcium voltage-gated channel auxiliary subunit beta 3	1	5	34	1789	1829	10.5235	0.109605	FALSE
1429	31	CACNB4	calcium voltage-gated channel auxiliary subunit beta 4	1	5	34	1789	1829	10.5235	0.109605	FALSE
1430	31	CALM1	calmodulin 1	1	11	34	1783	1829	4.76738	0.207503	FALSE
1431	31	CHRM1	cholinergic receptor muscarinic 1	2	98	33	1696	1829	1.04886	0.579775	FALSE
1432	31	CHRM2	cholinergic receptor muscarinic 2	1	75	34	1719	1829	0.674118	0.776806	FALSE
1433	31	CHRM3	cholinergic receptor muscarinic 3	1	83	34	1711	1829	0.606308	0.810124	FALSE
1434	31	CHRM4	cholinergic receptor muscarinic 4	1	73	34	1721	1829	0.693392	0.767628	FALSE
1435	31	CHRM5	cholinergic receptor muscarinic 5	1	57	34	1737	1829	0.896285	0.679755	FALSE
1436	31	CHRNA10	cholinergic receptor nicotinic alpha 10 subunit	1	4	34	1790	1829	13.1618	0.0921852	FALSE
1437	31	CHRNA9	cholinergic receptor nicotinic alpha 9 subunit	1	3	34	1791	1829	17.5588	0.0744346	FALSE
1438	31	CYP2C19	cytochrome P450 family 2 subfamily C member 19	1	79	34	1715	1829	0.638496	0.794119	FALSE
1439	31	CYP2C9	cytochrome P450 family 2 subfamily C member 9	1	43	34	1751	1829	1.19767	0.57701	FALSE
1440	31	CYP2D6	cytochrome P450 family 2 subfamily D member 6	10	149	25	1645	1829	4.41611	0.000505001	TRUE
1441	31	CYP3A4	cytochrome P450 family 3 subfamily A member 4	5	92	30	1702	1829	3.08333	0.0346138	FALSE
1442	31	DRD1	dopamine receptor D1	5	51	30	1743	1829	5.69608	0.00361338	TRUE
1443	31	DRD2	dopamine receptor D2	9	93	26	1701	1829	6.33127	7.68664e-05	TRUE
1444	31	DRD3	dopamine receptor D3	12	67	23	1727	1829	13.4484	6.81056e-09	TRUE
1445	31	DRD4	dopamine receptor D4	8	47	27	1747	1829	11.0134	4.99881e-06	TRUE
1446	31	DRD5	dopamine receptor D5	2	36	33	1758	1829	2.9596	0.163253	FALSE
1447	31	EBP	EBP cholestenol delta-isomerase	2	16	33	1778	1829	6.73485	0.044936	FALSE
1448	31	GLRA1	glycine receptor alpha 1	2	19	33	1775	1829	5.66188	0.0595186	FALSE
1449	31	GLRA2	glycine receptor alpha 2	1	7	34	1787	1829	7.5084	0.143475	FALSE
1450	31	GLRA3	glycine receptor alpha 3	1	5	34	1789	1829	10.5235	0.109605	FALSE
1451	31	GLRB	glycine receptor beta	1	9	34	1785	1829	5.83333	0.176093	FALSE
1452	31	GP9	glycoprotein IX platelet	1	2	34	1792	1829	26.3529	0.0563471	FALSE
1453	31	H1F0	NA	1	7	34	1787	1829	7.5084	0.143475	FALSE
1454	31	HRH1	histamine receptor H1	4	97	31	1697	1829	2.2574	0.123664	FALSE
1455	31	HTR1A	5-hydroxytryptamine receptor 1A	8	75	27	1719	1829	6.79111	0.000110897	TRUE
1456	31	HTR1B	5-hydroxytryptamine receptor 1B	3	41	32	1753	1829	4.00838	0.0497705	FALSE
1457	31	HTR1D	5-hydroxytryptamine receptor 1D	2	41	33	1753	1829	2.59128	0.197935	FALSE
1458	31	HTR1E	5-hydroxytryptamine receptor 1E	1	23	34	1771	1829	2.26471	0.372924	FALSE
1459	31	HTR1F	5-hydroxytryptamine receptor 1F	1	15	34	1779	1829	3.48824	0.266871	FALSE
1460	31	HTR2A	5-hydroxytryptamine receptor 2A	10	108	25	1686	1829	6.24444	3.9683e-05	TRUE
1461	31	HTR2B	5-hydroxytryptamine receptor 2B	6	76	29	1718	1829	4.67695	0.00385751	TRUE
1462	31	HTR2C	5-hydroxytryptamine receptor 2C	6	83	29	1711	1829	4.26506	0.00580868	TRUE
1463	31	HTR3A	5-hydroxytryptamine receptor 3A	1	28	34	1766	1829	1.85504	0.431471	FALSE
1464	31	HTR3B	5-hydroxytryptamine receptor 3B	1	10	34	1784	1829	5.24706	0.191946	FALSE
1465	31	HTR3C	5-hydroxytryptamine receptor 3C	1	1	34	1793	1829	52.7353	0.0379164	FALSE
1466	31	HTR3D	5-hydroxytryptamine receptor 3D	1	1	34	1793	1829	52.7353	0.0379164	FALSE
1467	31	HTR3E	5-hydroxytryptamine receptor 3E	1	1	34	1793	1829	52.7353	0.0379164	FALSE
1468	31	HTR4	5-hydroxytryptamine receptor 4	1	4	34	1790	1829	13.1618	0.0921852	FALSE
1469	31	HTR5A	5-hydroxytryptamine receptor 5A	1	15	34	1779	1829	3.48824	0.266871	FALSE
1470	31	HTR6	5-hydroxytryptamine receptor 6	2	48	33	1746	1829	2.20455	0.247844	FALSE
1471	31	HTR7	5-hydroxytryptamine receptor 7	5	45	30	1749	1829	6.47778	0.00217754	TRUE
1472	31	KCNA1	potassium voltage-gated channel subfamily A member 1	1	9	34	1785	1829	5.83333	0.176093	FALSE
1473	31	KCNA10	potassium voltage-gated channel subfamily A member 10	1	8	34	1786	1829	6.56618	0.159938	FALSE
1474	31	KCNA2	potassium voltage-gated channel subfamily A member 2	1	6	34	1788	1829	8.76471	0.1267	FALSE
1475	31	KCNA3	potassium voltage-gated channel subfamily A member 3	1	8	34	1786	1829	6.56618	0.159938	FALSE
1476	31	KCNA4	potassium voltage-gated channel subfamily A member 4	1	5	34	1789	1829	10.5235	0.109605	FALSE
1477	31	KCNA5	potassium voltage-gated channel subfamily A member 5	2	12	33	1782	1829	9	0.0280323	FALSE
1478	31	KCNA7	potassium voltage-gated channel subfamily A member 7	3	14	32	1780	1829	11.9196	0.00363449	TRUE
1479	31	KCNB2	potassium voltage-gated channel subfamily B member 2	1	7	34	1787	1829	7.5084	0.143475	FALSE
1480	31	KCNC1	potassium voltage-gated channel subfamily C member 1	1	10	34	1784	1829	5.24706	0.191946	FALSE
1481	31	KCNC2	potassium voltage-gated channel subfamily C member 2	1	6	34	1788	1829	8.76471	0.1267	FALSE
1482	31	KCND2	potassium voltage-gated channel subfamily D member 2	1	9	34	1785	1829	5.83333	0.176093	FALSE
1483	31	KCNH1	potassium voltage-gated channel subfamily H member 1	1	12	34	1782	1829	4.36765	0.222768	FALSE
1484	31	KCNH2	potassium voltage-gated channel subfamily H member 2	10	120	25	1674	1829	5.58	9.26499e-05	TRUE
1485	31	KCNH5	potassium voltage-gated channel subfamily H member 5	1	5	34	1789	1829	10.5235	0.109605	FALSE
1486	31	KCNJ11	potassium inwardly rectifying channel subfamily J member 11	1	18	34	1776	1829	2.90196	0.308538	FALSE
1487	31	KCNJ6	potassium inwardly rectifying channel subfamily J member 6	1	14	34	1780	1829	3.7395	0.252447	FALSE
1488	31	KCNK1	potassium two pore domain channel subfamily K member 1	1	2	34	1792	1829	26.3529	0.0563471	FALSE
1489	31	KCNK6	potassium two pore domain channel subfamily K member 6	1	2	34	1792	1829	26.3529	0.0563471	FALSE
1490	31	KCNN4	potassium calcium-activated channel subfamily N member 4	1	7	34	1787	1829	7.5084	0.143475	FALSE
1491	31	KCNQ1	potassium voltage-gated channel subfamily Q member 1	1	9	34	1785	1829	5.83333	0.176093	FALSE
1492	31	KCNT1	potassium sodium-activated channel subfamily T member 1	1	4	34	1790	1829	13.1618	0.0921852	FALSE
1493	31	NALCN	sodium leak channel, non-selective	1	1	34	1793	1829	52.7353	0.0379164	FALSE
1494	31	OPRD1	opioid receptor delta 1	4	11	31	1783	1829	20.915	0.00013231	TRUE
1495	31	OPRK1	opioid receptor kappa 1	3	22	32	1772	1829	7.55114	0.0110685	FALSE
1496	31	OPRM1	opioid receptor mu 1	4	22	31	1772	1829	10.393	0.00124705	TRUE
1497	31	OXTR	oxytocin receptor	1	3	34	1791	1829	17.5588	0.0744346	FALSE
1498	31	SCN10A	sodium voltage-gated channel alpha subunit 10	1	33	34	1761	1829	1.56952	0.484694	FALSE
1499	31	SCN1A	sodium voltage-gated channel alpha subunit 1	1	34	34	1760	1829	1.52249	0.494741	FALSE
1500	31	SCN2A	sodium voltage-gated channel alpha subunit 2	1	33	34	1761	1829	1.56952	0.484694	FALSE
1501	31	SCN3A	sodium voltage-gated channel alpha subunit 3	1	31	34	1763	1829	1.67268	0.464012	FALSE
1502	31	SCN5A	sodium voltage-gated channel alpha subunit 5	4	60	31	1734	1829	3.72903	0.0316312	FALSE
1503	31	SIGMAR1	sigma non-opioid intracellular receptor 1	7	86	28	1708	1829	4.96512	0.00146229	TRUE
1504	31	SLC18A1	solute carrier family 18 member A1	1	4	34	1790	1829	13.1618	0.0921852	FALSE
1505	31	SLC18A2	solute carrier family 18 member A2	1	5	34	1789	1829	10.5235	0.109605	FALSE
1506	31	SLC29A4	solute carrier family 29 member 4	2	7	33	1787	1829	15.4719	0.0117748	FALSE
1507	31	SLC6A4	solute carrier family 6 member 4	4	93	31	1701	1829	2.36004	0.110697	FALSE
1508	31	TACR2	tachykinin receptor 2	1	0	34	1794	1829	Inf	0.0191361	FALSE
1509	31	TMEM97	transmembrane protein 97	1	8	34	1786	1829	6.56618	0.159938	FALSE
1510	31	TPCN1	two pore segment channel 1	1	1	34	1793	1829	52.7353	0.0379164	FALSE
1511	31	TPCN2	two pore segment channel 2	1	1	34	1793	1829	52.7353	0.0379164	FALSE
1512	35	ABCB11	ATP binding cassette subfamily B member 11	1	3	21	1804	1829	28.6349	0.0472907	FALSE
1513	35	AGTR1	angiotensin II receptor type 1	1	5	21	1802	1829	17.1619	0.0701279	FALSE
1514	35	AGTR2	angiotensin II receptor type 2	1	1	21	1806	1829	86	0.0239187	FALSE
1515	35	AKR1B1	aldo-keto reductase family 1 member B	1	13	21	1794	1829	6.57143	0.156359	FALSE
1516	35	AKR1B10	aldo-keto reductase family 1 member B10	1	2	21	1805	1829	42.9762	0.0356723	FALSE
1517	35	AKR1C1	aldo-keto reductase family 1 member C1	3	8	19	1799	1829	35.5066	0.000234432	TRUE
1518	35	AKR1C2	aldo-keto reductase family 1 member C2	2	2	20	1805	1829	90.25	0.000817039	TRUE
1519	35	AKR1C3	aldo-keto reductase family 1 member C3	5	7	17	1800	1829	75.6303	1.16415e-07	TRUE
1520	35	ALB	albumin	1	3	21	1804	1829	28.6349	0.0472907	FALSE
1521	35	ALOX5	arachidonate 5-lipoxygenase	1	17	21	1790	1829	5.01401	0.196557	FALSE
1522	35	ANO1	anoctamin 1	2	4	20	1803	1829	45.075	0.00201293	TRUE
1523	35	AR	androgen receptor	2	33	20	1774	1829	5.37576	0.0646996	FALSE
1524	35	C5	complement C5	1	4	21	1803	1829	21.4643	0.0587754	FALSE
1525	35	CA2	carbonic anhydrase 2	1	65	21	1742	1829	1.27619	0.556617	FALSE
1526	35	CCKAR	cholecystokinin A receptor	1	8	21	1799	1829	10.7083	0.103406	FALSE
1527	35	CHRM1	cholinergic receptor muscarinic 1	1	99	21	1708	1829	0.821549	0.711869	FALSE
1528	35	CHRM2	cholinergic receptor muscarinic 2	1	75	21	1732	1829	1.09968	0.609066	FALSE
1529	35	CHRM3	cholinergic receptor muscarinic 3	1	83	21	1724	1829	0.989099	0.646706	FALSE
1530	35	CHRM4	cholinergic receptor muscarinic 4	1	73	21	1734	1829	1.13112	0.599075	FALSE
1531	35	CISD1	CDGSH iron sulfur domain 1	2	2	20	1805	1829	90.25	0.000817039	TRUE
1532	35	CLCN1	chloride voltage-gated channel 1	1	1	21	1806	1829	86	0.0239187	FALSE
1533	35	CLCNKA	chloride voltage-gated channel Ka	1	0	21	1807	1829	Inf	0.0120284	FALSE
1534	35	CLCNKB	chloride voltage-gated channel Kb	1	0	21	1807	1829	Inf	0.0120284	FALSE
1535	35	CNR1	cannabinoid receptor 1	1	7	21	1800	1829	12.2449	0.092442	FALSE
1536	35	CXCL8	C-X-C motif chemokine ligand 8	1	4	21	1803	1829	21.4643	0.0587754	FALSE
1537	35	CYP2C19	cytochrome P450 family 2 subfamily C member 19	1	79	21	1728	1829	1.04159	0.628341	FALSE
1538	35	CYP2J2	cytochrome P450 family 2 subfamily J member 2	1	6	21	1801	1829	14.2937	0.0813496	FALSE
1539	35	CYSLTR1	cysteinyl leukotriene receptor 1	1	5	21	1802	1829	17.1619	0.0701279	FALSE
1540	35	FABP3	fatty acid binding protein 3	1	2	21	1805	1829	42.9762	0.0356723	FALSE
1541	35	FABP4	fatty acid binding protein 4	1	2	21	1805	1829	42.9762	0.0356723	FALSE
1542	35	FFAR1	free fatty acid receptor 1	2	2	20	1805	1829	90.25	0.000817039	TRUE
1543	35	FFAR4	free fatty acid receptor 4	1	3	21	1804	1829	28.6349	0.0472907	FALSE
1544	35	GCK	glucokinase	1	0	21	1807	1829	Inf	0.0120284	FALSE
1545	35	GJA1	gap junction protein alpha 1	1	2	21	1805	1829	42.9762	0.0356723	FALSE
1546	35	GJA10	gap junction protein alpha 10	1	2	21	1805	1829	42.9762	0.0356723	FALSE
1547	35	GJA3	gap junction protein alpha 3	1	2	21	1805	1829	42.9762	0.0356723	FALSE
1548	35	GJA4	gap junction protein alpha 4	1	2	21	1805	1829	42.9762	0.0356723	FALSE
1549	35	GJA5	gap junction protein alpha 5	1	2	21	1805	1829	42.9762	0.0356723	FALSE
1550	35	GJA8	gap junction protein alpha 8	1	2	21	1805	1829	42.9762	0.0356723	FALSE
1551	35	GJA9	gap junction protein alpha 9	1	2	21	1805	1829	42.9762	0.0356723	FALSE
1552	35	GJB1	gap junction protein beta 1	1	2	21	1805	1829	42.9762	0.0356723	FALSE
1553	35	GJB2	gap junction protein beta 2	1	2	21	1805	1829	42.9762	0.0356723	FALSE
1554	35	GJB3	gap junction protein beta 3	1	2	21	1805	1829	42.9762	0.0356723	FALSE
1555	35	GJB4	gap junction protein beta 4	1	2	21	1805	1829	42.9762	0.0356723	FALSE
1556	35	GJB5	gap junction protein beta 5	1	2	21	1805	1829	42.9762	0.0356723	FALSE
1557	35	GJB6	gap junction protein beta 6	1	2	21	1805	1829	42.9762	0.0356723	FALSE
1558	35	GJB7	gap junction protein beta 7	1	2	21	1805	1829	42.9762	0.0356723	FALSE
1559	35	GJC1	gap junction protein gamma 1	1	2	21	1805	1829	42.9762	0.0356723	FALSE
1560	35	GJC2	gap junction protein gamma 2	1	2	21	1805	1829	42.9762	0.0356723	FALSE
1561	35	GJC3	gap junction protein gamma 3	1	2	21	1805	1829	42.9762	0.0356723	FALSE
1562	35	GJD2	gap junction protein delta 2	1	2	21	1805	1829	42.9762	0.0356723	FALSE
1563	35	GJD3	gap junction protein delta 3	1	2	21	1805	1829	42.9762	0.0356723	FALSE
1564	35	GJD4	gap junction protein delta 4	1	2	21	1805	1829	42.9762	0.0356723	FALSE
1565	35	GJE1	gap junction protein epsilon 1	1	2	21	1805	1829	42.9762	0.0356723	FALSE
1566	35	GLO1	glyoxalase I	1	1	21	1806	1829	86	0.0239187	FALSE
1567	35	GLRA1	glycine receptor alpha 1	2	19	20	1788	1829	9.41053	0.0252649	FALSE
1568	35	HNF4A	hepatocyte nuclear factor 4 alpha	1	2	21	1805	1829	42.9762	0.0356723	FALSE
1569	35	HSP90AA1	heat shock protein 90 alpha family class A member 1	1	12	21	1795	1829	7.12302	0.146013	FALSE
1570	35	IL1B	interleukin 1 beta	1	3	21	1804	1829	28.6349	0.0472907	FALSE
1571	35	KCNB1	potassium voltage-gated channel subfamily B member 1	1	6	21	1801	1829	14.2937	0.0813496	FALSE
1572	35	KCNQ1	potassium voltage-gated channel subfamily Q member 1	2	8	20	1799	1829	22.4875	0.00586492	TRUE
1573	35	KCNQ2	potassium voltage-gated channel subfamily Q member 2	1	8	21	1799	1829	10.7083	0.103406	FALSE
1574	35	KCNQ3	potassium voltage-gated channel subfamily Q member 3	1	9	21	1798	1829	9.51323	0.114244	FALSE
1575	35	KCNT2	potassium sodium-activated channel subfamily T member 2	2	0	20	1807	1829	Inf	0.000138182	TRUE
1576	35	MAOB	monoamine oxidase B	2	23	20	1784	1829	7.75652	0.035062	FALSE
1577	35	MPO	myeloperoxidase	1	7	21	1800	1829	12.2449	0.092442	FALSE
1578	35	MT-CO2	mitochondrially encoded cytochrome c oxidase II	1	2	21	1805	1829	42.9762	0.0356723	FALSE
1579	35	NAAA	N-acylethanolamine acid amidase	1	0	21	1807	1829	Inf	0.0120284	FALSE
1580	35	NAPRT	nicotinate phosphoribosyltransferase	3	19	19	1788	1829	14.8587	0.00200758	TRUE
1581	35	PANX1	pannexin 1	1	2	21	1805	1829	42.9762	0.0356723	FALSE
1582	35	PANX2	pannexin 2	1	1	21	1806	1829	86	0.0239187	FALSE
1583	35	PANX3	pannexin 3	1	1	21	1806	1829	86	0.0239187	FALSE
1584	35	PDE5A	phosphodiesterase 5A	1	16	21	1791	1829	5.33036	0.186683	FALSE
1585	35	PKD2L1	polycystin 2 like 1, transient receptor potential cation channel	1	7	21	1800	1829	12.2449	0.092442	FALSE
1586	35	PLA2G1B	phospholipase A2 group IB	1	9	21	1798	1829	9.51323	0.114244	FALSE
1587	35	PLA2G2A	phospholipase A2 group IIA	1	6	21	1801	1829	14.2937	0.0813496	FALSE
1588	35	PLA2G4A	phospholipase A2 group IVA	1	1	21	1806	1829	86	0.0239187	FALSE
1589	35	PPARA	peroxisome proliferator activated receptor alpha	4	13	18	1794	1829	30.6667	3.37922e-05	TRUE
1590	35	PPARD	peroxisome proliferator activated receptor delta	1	5	21	1802	1829	17.1619	0.0701279	FALSE
1591	35	PPARG	peroxisome proliferator activated receptor gamma	5	22	17	1785	1829	23.8636	1.05524e-05	TRUE
1592	35	PTGDR2	prostaglandin D2 receptor 2	1	3	21	1804	1829	28.6349	0.0472907	FALSE
1593	35	PTGR2	prostaglandin reductase 2	1	0	21	1807	1829	Inf	0.0120284	FALSE
1594	35	PTGS1	prostaglandin-endoperoxide synthase 1	8	58	14	1749	1829	17.2315	4.0154e-07	TRUE
1595	35	PTGS2	prostaglandin-endoperoxide synthase 2	8	59	14	1748	1829	16.9298	4.52795e-07	TRUE
1596	35	RXRA	retinoid X receptor alpha	1	7	21	1800	1829	12.2449	0.092442	FALSE
1597	35	SLC22A6	solute carrier family 22 member 6	1	12	21	1795	1829	7.12302	0.146013	FALSE
1598	35	SLC46A1	solute carrier family 46 member 1	1	5	21	1802	1829	17.1619	0.0701279	FALSE
1599	35	SLCO1B3	solute carrier organic anion transporter family member 1B3	1	13	21	1794	1829	6.57143	0.156359	FALSE
1600	35	TBXAS1	thromboxane A synthase 1	1	16	21	1791	1829	5.33036	0.186683	FALSE
1601	35	TRPA1	transient receptor potential cation channel subfamily A member 1	2	44	20	1763	1829	4.00682	0.104012	FALSE
1602	35	TRPC5	transient receptor potential cation channel subfamily C member 5	2	9	20	1798	1829	19.9778	0.00711614	TRUE
1603	35	TRPM2	transient receptor potential cation channel subfamily M member 2	1	2	21	1805	1829	42.9762	0.0356723	FALSE
1604	35	TRPM3	transient receptor potential cation channel subfamily M member 3	3	7	19	1800	1829	40.6015	0.000171836	TRUE
1605	35	TRPM4	transient receptor potential cation channel subfamily M member 4	1	3	21	1804	1829	28.6349	0.0472907	FALSE
1606	35	TRPM5	transient receptor potential cation channel subfamily M member 5	1	0	21	1807	1829	Inf	0.0120284	FALSE
1607	35	TRPM8	transient receptor potential cation channel subfamily M member 8	1	11	21	1796	1829	7.77489	0.135546	FALSE
1608	35	TTR	transthyretin	4	6	18	1801	1829	66.7037	3.15186e-06	TRUE
1609	35	UGT1A9	UDP glucuronosyltransferase family 1 member A9	1	1	21	1806	1829	86	0.0239187	FALSE
1610	36	BLVRB	biliverdin reductase B	1	0	8	1820	1829	Inf	0.00492072	TRUE
1611	36	CSF1R	colony stimulating factor 1 receptor	1	7	8	1813	1829	32.375	0.0387674	FALSE
1612	36	CYP1A2	cytochrome P450 family 1 subfamily A member 2	1	97	8	1723	1829	2.22036	0.391494	FALSE
1613	36	CYP2D6	cytochrome P450 family 2 subfamily D member 6	1	158	8	1662	1829	1.31487	0.559741	FALSE
1614	36	F2	coagulation factor II, thrombin	2	11	7	1809	1829	46.987	0.0016331	TRUE
1615	36	FGFR1	fibroblast growth factor receptor 1	1	2	8	1818	1829	113.625	0.0146976	FALSE
1616	36	FLT1	fms related receptor tyrosine kinase 1	1	6	8	1814	1829	37.7917	0.0339957	FALSE
1617	36	FLT3	fms related receptor tyrosine kinase 3	1	2	8	1818	1829	113.625	0.0146976	FALSE
1618	36	GABRA1	gamma-aminobutyric acid type A receptor subunit alpha1	1	34	8	1786	1829	6.56618	0.159938	FALSE
1619	36	GABRA2	gamma-aminobutyric acid type A receptor subunit alpha2	1	20	8	1800	1829	11.25	0.098921	FALSE
1620	36	GABRA3	gamma-aminobutyric acid type A receptor subunit alpha3	1	21	8	1799	1829	10.7083	0.103406	FALSE
1621	36	GABRA5	gamma-aminobutyric acid type A receptor subunit alpha5	1	19	8	1801	1829	11.8487	0.0944156	FALSE
1622	36	HIF1A	hypoxia inducible factor 1 subunit alpha	1	0	8	1820	1829	Inf	0.00492072	TRUE
1623	36	KDR	kinase insert domain receptor	1	5	8	1815	1829	45.375	0.029203	FALSE
1624	36	KIT	KIT proto-oncogene, receptor tyrosine kinase	1	7	8	1813	1829	32.375	0.0387674	FALSE
1625	36	NTRK3	neurotrophic receptor tyrosine kinase 3	1	0	8	1820	1829	Inf	0.00492072	TRUE
1626	36	PDGFRA	platelet derived growth factor receptor alpha	1	6	8	1814	1829	37.7917	0.0339957	FALSE
1627	36	PDGFRB	platelet derived growth factor receptor beta	1	7	8	1813	1829	32.375	0.0387674	FALSE
1628	36	PRMT1	protein arginine methyltransferase 1	1	0	8	1820	1829	Inf	0.00492072	TRUE
1629	36	RET	ret proto-oncogene	1	4	8	1816	1829	56.75	0.0243891	FALSE
1630	36	RFK	riboflavin kinase	1	0	8	1820	1829	Inf	0.00492072	TRUE
1631	36	SLC22A6	solute carrier family 22 member 6	2	11	7	1809	1829	46.987	0.0016331	TRUE
1632	36	TOP1	DNA topoisomerase I	1	1	8	1819	1829	227.375	0.00981991	FALSE
1633	36	TOP1MT	DNA topoisomerase I mitochondrial	1	1	8	1819	1829	227.375	0.00981991	FALSE
1634	37	ADRA2A	adrenoceptor alpha 2A	2	80	4	1743	1829	10.8938	0.0264849	FALSE
1635	37	CHRM1	cholinergic receptor muscarinic 1	3	97	3	1726	1829	17.7938	0.00281267	TRUE
1636	37	CHRM2	cholinergic receptor muscarinic 2	2	74	4	1749	1829	11.8176	0.0229322	FALSE
1637	37	CHRM3	cholinergic receptor muscarinic 3	3	81	3	1742	1829	21.5062	0.0016915	TRUE
1638	37	CHRM4	cholinergic receptor muscarinic 4	3	71	3	1752	1829	24.6761	0.00116544	TRUE
1639	37	CHRM5	cholinergic receptor muscarinic 5	3	55	3	1768	1829	32.1455	0.000566051	TRUE
1640	37	HTR2A	5-hydroxytryptamine receptor 2A	1	117	5	1706	1829	2.91624	0.330159	FALSE
1641	37	KCNH2	potassium voltage-gated channel subfamily H member 2	1	129	5	1694	1829	2.62636	0.357897	FALSE
1642	37	SCN10A	sodium voltage-gated channel alpha subunit 10	1	33	5	1790	1829	10.8485	0.106619	FALSE
1643	37	SLC22A1	solute carrier family 22 member 1	2	3	4	1820	1829	303.333	8.93363e-05	TRUE
1644	37	SLC22A2	solute carrier family 22 member 2	2	7	4	1816	1829	129.714	0.000319735	TRUE
1645	37	SLC22A3	solute carrier family 22 member 3	2	3	4	1820	1829	303.333	8.93363e-05	TRUE
1646	37	SLC47A1	solute carrier family 47 member 1	2	12	4	1811	1829	75.4583	0.000802326	TRUE
1647	37	SLC47A2	solute carrier family 47 member 2	2	6	4	1817	1829	151.417	0.000249047	TRUE
1648	37	SLC6A2	solute carrier family 6 member 2	1	68	5	1755	1829	5.16176	0.206305	FALSE
1649	37	SLC6A4	solute carrier family 6 member 4	2	95	4	1728	1829	9.09474	0.0363112	FALSE
1650	37	TRPA1	transient receptor potential cation channel subfamily A member 1	1	45	5	1778	1829	7.90222	0.141908	FALSE
1651	38	CA1	carbonic anhydrase 1	1	49	3	1776	1829	12.0816	0.105029	FALSE
1652	38	CYP2D6	cytochrome P450 family 2 subfamily D member 6	1	158	3	1667	1829	3.51688	0.305175	FALSE
1653	38	DNASE1	deoxyribonuclease 1	1	0	3	1825	1829	Inf	0.00218699	TRUE
1654	38	OXCT1	3-oxoacid CoA-transferase 1	1	1	3	1824	1829	608	0.00437039	TRUE
1655	38	TXN	thioredoxin	1	0	3	1825	1829	Inf	0.00218699	TRUE
1656	39	AKR1B1	aldo-keto reductase family 1 member B	1	13	8	1807	1829	17.375	0.0669602	FALSE
1657	39	BCL2	BCL2 apoptosis regulator	1	3	8	1817	1829	75.7083	0.019554	FALSE
1658	39	BCL2L1	BCL2 like 1	1	0	8	1820	1829	Inf	0.00492072	TRUE
1659	39	CA1	carbonic anhydrase 1	4	46	5	1774	1829	30.8522	5.63961e-05	TRUE
1660	39	CA12	carbonic anhydrase 12	3	50	6	1770	1829	17.7	0.00170711	TRUE
1661	39	CA2	carbonic anhydrase 2	1	65	8	1755	1829	3.375	0.282162	FALSE
1662	39	CA4	carbonic anhydrase 4	1	36	8	1784	1829	6.19444	0.168348	FALSE
1663	39	CA9	carbonic anhydrase 9	3	49	6	1771	1829	18.0714	0.00161452	TRUE
1664	39	CASP3	caspase 3	1	1	8	1819	1829	227.375	0.00981991	FALSE
1665	39	CYP2C9	cytochrome P450 family 2 subfamily C member 9	1	43	8	1777	1829	5.1657	0.197196	FALSE
1666	39	CYP2E1	cytochrome P450 family 2 subfamily E member 1	1	6	8	1814	1829	37.7917	0.0339957	FALSE
1667	39	EHMT2	euchromatic histone lysine methyltransferase 2	1	2	8	1818	1829	113.625	0.0146976	FALSE
1668	39	GSDMD	gasdermin D	1	3	8	1817	1829	75.7083	0.019554	FALSE
1669	39	HTR1B	5-hydroxytryptamine receptor 1B	1	43	8	1777	1829	5.1657	0.197196	FALSE
1670	39	JAK2	Janus kinase 2	1	1	8	1819	1829	227.375	0.00981991	FALSE
1671	39	LOXL2	lysyl oxidase like 2	1	1	8	1819	1829	227.375	0.00981991	FALSE
1672	39	LOXL3	lysyl oxidase like 3	1	1	8	1819	1829	227.375	0.00981991	FALSE
1673	39	LOXL4	lysyl oxidase like 4	1	1	8	1819	1829	227.375	0.00981991	FALSE
1674	39	MCL1	MCL1 apoptosis regulator, BCL2 family member	1	0	8	1820	1829	Inf	0.00492072	TRUE
1675	39	MDM2	MDM2 proto-oncogene	1	4	8	1816	1829	56.75	0.0243891	FALSE
1676	39	MGLL	monoglyceride lipase	1	3	8	1817	1829	75.7083	0.019554	FALSE
1677	39	RGS17	regulator of G protein signaling 17	1	0	8	1820	1829	Inf	0.00492072	TRUE
1678	40	AKR1B10	aldo-keto reductase family 1 member B10	1	2	8	1818	1829	113.625	0.0146976	FALSE
1679	40	CCKAR	cholecystokinin A receptor	1	8	8	1812	1829	28.3125	0.0435181	FALSE
1680	40	CDC25A	cell division cycle 25A	1	0	8	1820	1829	Inf	0.00492072	TRUE
1681	40	CNR1	cannabinoid receptor 1	1	7	8	1813	1829	32.375	0.0387674	FALSE
1682	40	CNR2	cannabinoid receptor 2	1	3	8	1817	1829	75.7083	0.019554	FALSE
1683	40	GLRA1	glycine receptor alpha 1	1	20	8	1800	1829	11.25	0.098921	FALSE
1684	40	GPBAR1	G protein-coupled bile acid receptor 1	1	3	8	1817	1829	75.7083	0.019554	FALSE
1685	40	LTB4R	leukotriene B4 receptor	1	1	8	1819	1829	227.375	0.00981991	FALSE
1686	40	NR1H4	nuclear receptor subfamily 1 group H member 4	1	4	8	1816	1829	56.75	0.0243891	FALSE
1687	40	NR1I2	nuclear receptor subfamily 1 group I member 2	1	19	8	1801	1829	11.8487	0.0944156	FALSE
1688	40	PPARA	peroxisome proliferator activated receptor alpha	1	16	8	1804	1829	14.0938	0.080779	FALSE
1689	40	PPARD	peroxisome proliferator activated receptor delta	1	5	8	1815	1829	45.375	0.029203	FALSE
1690	40	PPARG	peroxisome proliferator activated receptor gamma	2	25	7	1795	1829	20.5143	0.0070901	TRUE
1691	40	PTAFR	platelet activating factor receptor	1	1	8	1819	1829	227.375	0.00981991	FALSE
1692	40	RARA	retinoic acid receptor alpha	1	9	8	1811	1829	25.1528	0.048248	FALSE
1693	40	RARB	retinoic acid receptor beta	1	7	8	1813	1829	32.375	0.0387674	FALSE
1694	40	RXRA	retinoid X receptor alpha	1	7	8	1813	1829	32.375	0.0387674	FALSE
1695	40	RXRB	retinoid X receptor beta	1	6	8	1814	1829	37.7917	0.0339957	FALSE
1696	40	RXRG	retinoid X receptor gamma	1	6	8	1814	1829	37.7917	0.0339957	FALSE
1697	40	VDR	vitamin D receptor	2	2	7	1818	1829	259.714	0.00012855	TRUE
1698	42	AVPR1A	arginine vasopressin receptor 1A	1	4	13	1811	1829	34.8269	0.0377315	FALSE
1699	42	AVPR2	arginine vasopressin receptor 2	1	4	13	1811	1829	34.8269	0.0377315	FALSE
1700	42	CFTR	CF transmembrane conductance regulator	1	6	13	1809	1829	23.1923	0.0524505	FALSE
1701	42	CYP19A1	cytochrome P450 family 19 subfamily A member 1	1	20	13	1795	1829	6.90385	0.149775	FALSE
1702	42	CYP1A2	cytochrome P450 family 1 subfamily A member 2	4	94	10	1721	1829	7.3234	0.0051218	TRUE
1703	42	CYP24A1	cytochrome P450 family 24 subfamily A member 1	1	1	13	1814	1829	139.538	0.0152545	FALSE
1704	42	CYP26A1	cytochrome P450 family 26 subfamily A member 1	1	0	13	1815	1829	Inf	0.00765446	TRUE
1705	42	CYP26B1	cytochrome P450 family 26 subfamily B member 1	1	0	13	1815	1829	Inf	0.00765446	TRUE
1706	42	CYP2C19	cytochrome P450 family 2 subfamily C member 19	1	79	13	1736	1829	1.69036	0.466577	FALSE
1707	42	CYP2C9	cytochrome P450 family 2 subfamily C member 9	2	42	12	1773	1829	7.03571	0.0428533	FALSE
1708	42	CYP2D6	cytochrome P450 family 2 subfamily D member 6	2	157	12	1658	1829	1.76008	0.347147	FALSE
1709	42	CYP3A4	cytochrome P450 family 3 subfamily A member 4	3	94	11	1721	1829	4.99323	0.0343618	FALSE
1710	42	DRD1	dopamine receptor D1	1	55	13	1760	1829	2.46154	0.353982	FALSE
1711	42	DRD2	dopamine receptor D2	1	101	13	1714	1829	1.30541	0.553503	FALSE
1712	42	DRD5	dopamine receptor D5	1	37	13	1778	1829	3.69647	0.255464	FALSE
1713	42	F3	coagulation factor III, tissue factor	1	0	13	1815	1829	Inf	0.00765446	TRUE
1714	42	GABRA1	gamma-aminobutyric acid type A receptor subunit alpha1	2	33	12	1782	1829	9	0.0280323	FALSE
1715	42	HSP90AA1	heat shock protein 90 alpha family class A member 1	1	12	13	1803	1829	11.5577	0.0953627	FALSE
1716	42	HTR4	5-hydroxytryptamine receptor 4	1	4	13	1811	1829	34.8269	0.0377315	FALSE
1717	42	KCNA1	potassium voltage-gated channel subfamily A member 1	1	9	13	1806	1829	15.4359	0.0741374	FALSE
1718	42	KCNA2	potassium voltage-gated channel subfamily A member 2	1	6	13	1809	1829	23.1923	0.0524505	FALSE
1719	42	KCNA7	potassium voltage-gated channel subfamily A member 7	1	16	13	1799	1829	8.64904	0.122961	FALSE
1720	42	KCNC1	potassium voltage-gated channel subfamily C member 1	1	10	13	1805	1829	13.8846	0.0812634	FALSE
1721	42	KCNH2	potassium voltage-gated channel subfamily H member 2	1	129	13	1686	1829	1.00537	0.645143	FALSE
1722	42	NOS3	nitric oxide synthase 3	2	5	12	1810	1829	60.3333	0.00111834	TRUE
1723	42	PTGS1	prostaglandin-endoperoxide synthase 1	1	65	13	1750	1829	2.07101	0.403339	FALSE
1724	42	PTGS2	prostaglandin-endoperoxide synthase 2	1	66	13	1749	1829	2.03846	0.408077	FALSE
1725	42	RARA	retinoic acid receptor alpha	1	9	13	1806	1829	15.4359	0.0741374	FALSE
1726	42	RARB	retinoic acid receptor beta	1	7	13	1808	1829	19.8681	0.0597313	FALSE
1727	42	RARG	retinoic acid receptor gamma	1	6	13	1809	1829	23.1923	0.0524505	FALSE
1728	42	SIGMAR1	sigma non-opioid intracellular receptor 1	1	92	13	1723	1829	1.44064	0.519669	FALSE
1729	42	TRPV1	transient receptor potential cation channel subfamily V member 1	1	8	13	1807	1829	17.375	0.0669602	FALSE
1730	42	TSPO	translocator protein	1	1	13	1814	1829	139.538	0.0152545	FALSE
1731	43	CYP1A2	cytochrome P450 family 1 subfamily A member 2	1	97	1	1730	1829	17.8351	0.104319	FALSE
1732	43	CYP2B6	cytochrome P450 family 2 subfamily B member 6	1	16	1	1811	1829	113.188	0.018508	FALSE
1733	43	CYP2C19	cytochrome P450 family 2 subfamily C member 19	1	79	1	1748	1829	22.1266	0.0855892	FALSE
1734	43	CYP2D6	cytochrome P450 family 2 subfamily D member 6	1	158	1	1669	1829	10.5633	0.166352	FALSE
1735	43	HRH1	histamine receptor H1	1	100	1	1727	1829	17.27	0.107422	FALSE
1736	43	NR1I3	nuclear receptor subfamily 1 group I member 3	1	4	1	1823	1829	455.75	0.00546149	TRUE
1737	43	P2RY12	purinergic receptor P2Y12	1	2	1	1825	1829	912.5	0.00327869	TRUE
1738	43	SIGMAR1	sigma non-opioid intracellular receptor 1	1	92	1	1735	1829	18.8587	0.0991359	FALSE
1739	45	ADA	adenosine deaminase	1	3	7	1818	1829	86.5714	0.0173956	FALSE
1740	45	AHR	aryl hydrocarbon receptor	1	8	7	1813	1829	32.375	0.0387674	FALSE
1741	45	ALDH1A1	aldehyde dehydrogenase 1 family member A1	1	4	7	1817	1829	64.8929	0.0217029	FALSE
1742	45	CA9	carbonic anhydrase 9	1	51	7	1770	1829	4.95798	0.206413	FALSE
1743	45	CYP1A2	cytochrome P450 family 1 subfamily A member 2	1	97	7	1724	1829	2.53903	0.356884	FALSE
1744	45	EGFR	epidermal growth factor receptor	1	14	7	1807	1829	18.4388	0.0638758	FALSE
1745	45	ERBB2	erb-b2 receptor tyrosine kinase 2	1	5	7	1816	1829	51.8857	0.0259937	FALSE
1746	45	HSD17B3	hydroxysteroid 17-beta dehydrogenase 3	1	2	7	1819	1829	129.929	0.0130717	FALSE
1747	45	MAOA	monoamine oxidase A	1	33	7	1788	1829	7.74026	0.139641	FALSE
1748	45	MAOB	monoamine oxidase B	1	24	7	1797	1829	10.6964	0.104449	FALSE
1749	45	NQO2	N-ribosyldihydronicotinamide:quinone reductase 2	1	5	7	1816	1829	51.8857	0.0259937	FALSE
1750	45	PDE10A	phosphodiesterase 10A	1	5	7	1816	1829	51.8857	0.0259937	FALSE
1751	45	PDE11A	phosphodiesterase 11A	1	4	7	1817	1829	64.8929	0.0217029	FALSE
1752	45	PDE1A	phosphodiesterase 1A	1	7	7	1814	1829	37.0204	0.0345259	FALSE
1753	45	PDE1B	phosphodiesterase 1B	1	3	7	1818	1829	86.5714	0.0173956	FALSE
1754	45	PDE1C	phosphodiesterase 1C	1	4	7	1817	1829	64.8929	0.0217029	FALSE
1755	45	PDE2A	phosphodiesterase 2A	1	3	7	1818	1829	86.5714	0.0173956	FALSE
1756	45	PDE3A	phosphodiesterase 3A	1	9	7	1812	1829	28.7619	0.0429926	FALSE
1757	45	PDE3B	phosphodiesterase 3B	1	7	7	1814	1829	37.0204	0.0345259	FALSE
1758	45	PDE4A	phosphodiesterase 4A	1	11	7	1810	1829	23.5065	0.0513943	FALSE
1759	45	PDE4B	phosphodiesterase 4B	1	13	7	1808	1829	19.8681	0.0597313	FALSE
1760	45	PDE4C	phosphodiesterase 4C	1	9	7	1812	1829	28.7619	0.0429926	FALSE
1761	45	PDE4D	phosphodiesterase 4D	1	11	7	1810	1829	23.5065	0.0513943	FALSE
1762	45	PDE5A	phosphodiesterase 5A	1	16	7	1805	1829	16.1161	0.0721167	FALSE
1763	45	PDE6A	phosphodiesterase 6A	1	3	7	1818	1829	86.5714	0.0173956	FALSE
1764	45	PDE6B	phosphodiesterase 6B	1	3	7	1818	1829	86.5714	0.0173956	FALSE
1765	45	PDE6C	phosphodiesterase 6C	1	5	7	1816	1829	51.8857	0.0259937	FALSE
1766	45	PDE6D	phosphodiesterase 6D	1	1	7	1820	1829	260	0.0087312	FALSE
1767	45	PDE6G	phosphodiesterase 6G	1	3	7	1818	1829	86.5714	0.0173956	FALSE
1768	45	PDE6H	phosphodiesterase 6H	1	3	7	1818	1829	86.5714	0.0173956	FALSE
1769	45	PDE7A	phosphodiesterase 7A	1	4	7	1817	1829	64.8929	0.0217029	FALSE
1770	45	PDE7B	phosphodiesterase 7B	1	4	7	1817	1829	64.8929	0.0217029	FALSE
1771	45	PDE8A	phosphodiesterase 8A	1	4	7	1817	1829	64.8929	0.0217029	FALSE
1772	45	PDE8B	phosphodiesterase 8B	1	4	7	1817	1829	64.8929	0.0217029	FALSE
1773	45	PDE9A	phosphodiesterase 9A	1	5	7	1816	1829	51.8857	0.0259937	FALSE
1774	45	PGR	progesterone receptor	1	24	7	1797	1829	10.6964	0.104449	FALSE
1775	45	PRUNE1	prune exopolyphosphatase 1	1	0	7	1821	1829	Inf	0.00437397	TRUE
1776	45	SCNN1A	sodium channel epithelial 1 subunit alpha	1	2	7	1819	1829	129.929	0.0130717	FALSE
1777	45	SCNN1B	sodium channel epithelial 1 subunit beta	1	2	7	1819	1829	129.929	0.0130717	FALSE
1778	45	SCNN1D	sodium channel epithelial 1 subunit delta	1	2	7	1819	1829	129.929	0.0130717	FALSE
1779	45	SCNN1G	sodium channel epithelial 1 subunit gamma	1	2	7	1819	1829	129.929	0.0130717	FALSE
1780	45	SLC29A1	solute carrier family 29 member 1 (Augustine blood group)	1	2	7	1819	1829	129.929	0.0130717	FALSE
1781	45	SLC29A4	solute carrier family 29 member 4	1	8	7	1813	1829	32.375	0.0387674	FALSE
1782	46	ACE	angiotensin I converting enzyme	1	13	4	1811	1829	34.8269	0.0377315	FALSE
1783	46	CA9	carbonic anhydrase 9	1	51	4	1773	1829	8.69118	0.134436	FALSE
1784	46	CYP1A2	cytochrome P450 family 1 subfamily A member 2	1	97	4	1727	1829	4.45103	0.240929	FALSE
1785	46	CYP2D6	cytochrome P450 family 2 subfamily D member 6	1	158	4	1666	1829	2.63608	0.365711	FALSE
1786	46	DHFR	dihydrofolate reductase	1	9	4	1815	1829	50.4167	0.0270693	FALSE
1787	46	HSD17B3	hydroxysteroid 17-beta dehydrogenase 3	1	2	4	1822	1829	227.75	0.00818327	TRUE
1788	46	MAOA	monoamine oxidase A	1	33	4	1791	1829	13.5682	0.0896494	FALSE
1789	46	MAOB	monoamine oxidase B	1	24	4	1800	1829	18.75	0.0665712	FALSE
1790	46	PLA2G1B	phospholipase A2 group IB	1	9	4	1815	1829	50.4167	0.0270693	FALSE
1791	46	PRNP	prion protein	1	0	4	1824	1829	Inf	0.00273373	TRUE
1792	46	RARA	retinoic acid receptor alpha	1	9	4	1815	1829	50.4167	0.0270693	FALSE
1793	46	RXRG	retinoid X receptor gamma	1	6	4	1818	1829	75.75	0.0190109	FALSE
1794	46	SLC46A1	solute carrier family 46 member 1	1	5	4	1819	1829	90.95	0.0163129	FALSE
1795	47	ABCB1	ATP binding cassette subfamily B member 1	2	23	14	1790	1829	11.118	0.0191479	FALSE
1796	47	ABCC1	ATP binding cassette subfamily C member 1	1	6	15	1807	1829	20.0778	0.0597473	FALSE
1797	47	ABCG2	ATP binding cassette subfamily G member 2 (Junior blood group)	1	7	15	1806	1829	17.2	0.0680042	FALSE
1798	47	ADRA1A	adrenoceptor alpha 1A	2	81	14	1732	1829	3.05467	0.162068	FALSE
1799	47	ADRA1B	adrenoceptor alpha 1B	2	58	14	1755	1829	4.32266	0.094613	FALSE
1800	47	ADRA1D	adrenoceptor alpha 1D	2	70	14	1743	1829	3.55714	0.128625	FALSE
1801	47	ADRA2A	adrenoceptor alpha 2A	1	81	15	1732	1829	1.42551	0.521456	FALSE
1802	47	ADRA2B	adrenoceptor alpha 2B	1	78	15	1735	1829	1.48291	0.508079	FALSE
1803	47	ADRA2C	adrenoceptor alpha 2C	1	75	15	1738	1829	1.54489	0.494351	FALSE
1804	47	AKR1C2	aldo-keto reductase family 1 member C2	1	3	15	1810	1829	40.2222	0.0345633	FALSE
1805	47	CA2	carbonic anhydrase 2	1	65	15	1748	1829	1.79282	0.445955	FALSE
1806	47	CACNA1A	calcium voltage-gated channel subunit alpha1 A	1	5	15	1808	1829	24.1067	0.0514219	FALSE
1807	47	CACNA1B	calcium voltage-gated channel subunit alpha1 B	1	7	15	1806	1829	17.2	0.0680042	FALSE
1808	47	CACNA1C	calcium voltage-gated channel subunit alpha1 C	1	17	15	1796	1829	7.04314	0.146917	FALSE
1809	47	CACNA1D	calcium voltage-gated channel subunit alpha1 D	1	7	15	1806	1829	17.2	0.0680042	FALSE
1810	47	CACNA1F	calcium voltage-gated channel subunit alpha1 F	1	6	15	1807	1829	20.0778	0.0597473	FALSE
1811	47	CACNA1G	calcium voltage-gated channel subunit alpha1 G	1	12	15	1801	1829	10.0056	0.108279	FALSE
1812	47	CACNA1I	calcium voltage-gated channel subunit alpha1 I	1	11	15	1802	1829	10.9212	0.100357	FALSE
1813	47	CACNA1S	calcium voltage-gated channel subunit alpha1 S	1	6	15	1807	1829	20.0778	0.0597473	FALSE
1814	47	CACNB1	calcium voltage-gated channel auxiliary subunit beta 1	1	5	15	1808	1829	24.1067	0.0514219	FALSE
1815	47	CACNB2	calcium voltage-gated channel auxiliary subunit beta 2	1	5	15	1808	1829	24.1067	0.0514219	FALSE
1816	47	CACNB3	calcium voltage-gated channel auxiliary subunit beta 3	1	5	15	1808	1829	24.1067	0.0514219	FALSE
1817	47	CACNB4	calcium voltage-gated channel auxiliary subunit beta 4	1	5	15	1808	1829	24.1067	0.0514219	FALSE
1818	47	CCR5	C-C motif chemokine receptor 5	2	2	14	1811	1829	129.357	0.000426309	TRUE
1819	47	CFTR	CF transmembrane conductance regulator	1	6	15	1807	1829	20.0778	0.0597473	FALSE
1820	47	CHRM1	cholinergic receptor muscarinic 1	1	99	15	1714	1829	1.15421	0.594825	FALSE
1821	47	CHRM2	cholinergic receptor muscarinic 2	1	75	15	1738	1829	1.54489	0.494351	FALSE
1822	47	CHRM3	cholinergic receptor muscarinic 3	1	83	15	1730	1829	1.38956	0.530184	FALSE
1823	47	CHRM4	cholinergic receptor muscarinic 4	1	73	15	1740	1829	1.58904	0.485001	FALSE
1824	47	CHRM5	cholinergic receptor muscarinic 5	1	57	15	1756	1829	2.0538	0.404147	FALSE
1825	47	CYP2C8	cytochrome P450 family 2 subfamily C member 8	1	7	15	1806	1829	17.2	0.0680042	FALSE
1826	47	CYP3A4	cytochrome P450 family 3 subfamily A member 4	1	96	15	1717	1829	1.19236	0.583378	FALSE
1827	47	DRD1	dopamine receptor D1	1	55	15	1758	1829	2.13091	0.393242	FALSE
1828	47	DRD2	dopamine receptor D2	2	100	14	1713	1829	2.44714	0.223167	FALSE
1829	47	DRD3	dopamine receptor D3	2	77	14	1736	1829	3.22078	0.149699	FALSE
1830	47	DRD4	dopamine receptor D4	1	54	15	1759	1829	2.1716	0.38772	FALSE
1831	47	DRD5	dopamine receptor D5	1	37	15	1776	1829	3.2	0.286322	FALSE
1832	47	EGFR	epidermal growth factor receptor	1	14	15	1799	1829	8.56667	0.123927	FALSE
1833	47	ERBB2	erb-b2 receptor tyrosine kinase 2	1	5	15	1808	1829	24.1067	0.0514219	FALSE
1834	47	ERBB3	erb-b2 receptor tyrosine kinase 3	1	3	15	1810	1829	40.2222	0.0345633	FALSE
1835	47	FPR1	formyl peptide receptor 1	2	4	14	1809	1829	64.6071	0.00105492	TRUE
1836	47	GAK	cyclin G associated kinase	1	3	15	1810	1829	40.2222	0.0345633	FALSE
1837	47	GPBAR1	G protein-coupled bile acid receptor 1	2	2	14	1811	1829	129.357	0.000426309	TRUE
1838	47	GRIN2B	glutamate ionotropic receptor NMDA type subunit 2B	1	15	15	1798	1829	7.99111	0.131654	FALSE
1839	47	H1F0	NA	1	7	15	1806	1829	17.2	0.0680042	FALSE
1840	47	HRH1	histamine receptor H1	1	100	15	1713	1829	1.142	0.598574	FALSE
1841	47	HSD11B1	hydroxysteroid 11-beta dehydrogenase 1	1	6	15	1807	1829	20.0778	0.0597473	FALSE
1842	47	HTR1A	5-hydroxytryptamine receptor 1A	2	81	14	1732	1829	3.05467	0.162068	FALSE
1843	47	HTR1B	5-hydroxytryptamine receptor 1B	2	42	14	1771	1829	6.02381	0.0548249	FALSE
1844	47	HTR1D	5-hydroxytryptamine receptor 1D	2	41	14	1772	1829	6.17422	0.0525987	FALSE
1845	47	HTR1E	5-hydroxytryptamine receptor 1E	1	23	15	1790	1829	5.18841	0.191211	FALSE
1846	47	HTR1F	5-hydroxytryptamine receptor 1F	1	15	15	1798	1829	7.99111	0.131654	FALSE
1847	47	HTR2A	5-hydroxytryptamine receptor 2A	3	115	13	1698	1829	3.40736	0.0791936	FALSE
1848	47	HTR2B	5-hydroxytryptamine receptor 2B	1	81	15	1732	1829	1.42551	0.521456	FALSE
1849	47	HTR2C	5-hydroxytryptamine receptor 2C	3	86	13	1727	1829	4.63417	0.0393748	FALSE
1850	47	HTR3A	5-hydroxytryptamine receptor 3A	1	28	15	1785	1829	4.25	0.226467	FALSE
1851	47	HTR5A	5-hydroxytryptamine receptor 5A	1	15	15	1798	1829	7.99111	0.131654	FALSE
1852	47	HTR6	5-hydroxytryptamine receptor 6	2	48	14	1765	1829	5.25298	0.068871	FALSE
1853	47	HTR7	5-hydroxytryptamine receptor 7	2	48	14	1765	1829	5.25298	0.068871	FALSE
1854	47	KCNA10	potassium voltage-gated channel subfamily A member 10	1	8	15	1805	1829	15.0417	0.0761931	FALSE
1855	47	KCNA3	potassium voltage-gated channel subfamily A member 3	1	8	15	1805	1829	15.0417	0.0761931	FALSE
1856	47	KCNA7	potassium voltage-gated channel subfamily A member 7	1	16	15	1797	1829	7.4875	0.139318	FALSE
1857	47	KCNC2	potassium voltage-gated channel subfamily C member 2	1	6	15	1807	1829	20.0778	0.0597473	FALSE
1858	47	KCNH2	potassium voltage-gated channel subfamily H member 2	2	128	14	1685	1829	1.88058	0.31642	FALSE
1859	47	KCNJ11	potassium inwardly rectifying channel subfamily J member 11	1	18	15	1795	1829	6.64815	0.154454	FALSE
1860	47	KCNJ6	potassium inwardly rectifying channel subfamily J member 6	1	14	15	1799	1829	8.56667	0.123927	FALSE
1861	47	MAP3K19	mitogen-activated protein kinase kinase kinase 19	1	2	15	1811	1829	60.3667	0.0260291	FALSE
1862	47	MAPK14	mitogen-activated protein kinase 14	1	3	15	1810	1829	40.2222	0.0345633	FALSE
1863	47	NALCN	sodium leak channel, non-selective	1	1	15	1812	1829	120.8	0.0174241	FALSE
1864	47	NR1H4	nuclear receptor subfamily 1 group H member 4	1	4	15	1809	1829	30.15	0.0430274	FALSE
1865	47	PPARG	peroxisome proliferator activated receptor gamma	1	26	15	1787	1829	4.58205	0.212541	FALSE
1866	47	RARA	retinoic acid receptor alpha	1	9	15	1804	1829	13.363	0.0843145	FALSE
1867	47	RARB	retinoic acid receptor beta	1	7	15	1806	1829	17.2	0.0680042	FALSE
1868	47	RARG	retinoic acid receptor gamma	1	6	15	1807	1829	20.0778	0.0597473	FALSE
1869	47	RYR1	ryanodine receptor 1	1	5	15	1808	1829	24.1067	0.0514219	FALSE
1870	47	RYR3	ryanodine receptor 3	1	2	15	1811	1829	60.3667	0.0260291	FALSE
1871	47	SCN5A	sodium voltage-gated channel alpha subunit 5	1	63	15	1750	1829	1.85185	0.435769	FALSE
1872	47	SIGMAR1	sigma non-opioid intracellular receptor 1	1	92	15	1721	1829	1.2471	0.567645	FALSE
1873	47	SLC18A1	solute carrier family 18 member A1	1	4	15	1809	1829	30.15	0.0430274	FALSE
1874	47	SLC18A2	solute carrier family 18 member A2	1	5	15	1808	1829	24.1067	0.0514219	FALSE
1875	47	SLC29A4	solute carrier family 29 member 4	1	8	15	1805	1829	15.0417	0.0761931	FALSE
1876	47	SLC6A2	solute carrier family 6 member 2	1	68	15	1745	1829	1.71078	0.460912	FALSE
1877	47	SLC6A4	solute carrier family 6 member 4	1	96	15	1717	1829	1.19236	0.583378	FALSE
1878	47	SLCO2B1	solute carrier organic anion transporter family member 2B1	1	4	15	1809	1829	30.15	0.0430274	FALSE
1879	47	SLK	STE20 like kinase	1	1	15	1812	1829	120.8	0.0174241	FALSE
1880	47	STK10	serine/threonine kinase 10	1	2	15	1811	1829	60.3667	0.0260291	FALSE
1881	47	TPCN1	two pore segment channel 1	1	1	15	1812	1829	120.8	0.0174241	FALSE
1882	47	TPCN2	two pore segment channel 2	1	1	15	1812	1829	120.8	0.0174241	FALSE
1883	47	TRPM3	transient receptor potential cation channel subfamily M member 3	1	9	15	1804	1829	13.363	0.0843145	FALSE
1884	48	ABCB1	ATP binding cassette subfamily B member 1	1	24	15	1789	1829	4.96944	0.198381	FALSE
1885	48	ABCB11	ATP binding cassette subfamily B member 11	1	3	15	1810	1829	40.2222	0.0345633	FALSE
1886	48	AKT1	AKT serine/threonine kinase 1	1	1	15	1812	1829	120.8	0.0174241	FALSE
1887	48	AR	androgen receptor	3	32	13	1781	1829	12.8438	0.00303273	TRUE
1888	48	ATP1A1	ATPase Na+/K+ transporting subunit alpha 1	1	8	15	1805	1829	15.0417	0.0761931	FALSE
1889	48	CACNA1A	calcium voltage-gated channel subunit alpha1 A	1	5	15	1808	1829	24.1067	0.0514219	FALSE
1890	48	CACNA1B	calcium voltage-gated channel subunit alpha1 B	1	7	15	1806	1829	17.2	0.0680042	FALSE
1891	48	CACNA1C	calcium voltage-gated channel subunit alpha1 C	1	17	15	1796	1829	7.04314	0.146917	FALSE
1892	48	CACNA1D	calcium voltage-gated channel subunit alpha1 D	1	7	15	1806	1829	17.2	0.0680042	FALSE
1893	48	CACNA1F	calcium voltage-gated channel subunit alpha1 F	1	6	15	1807	1829	20.0778	0.0597473	FALSE
1894	48	CACNA1G	calcium voltage-gated channel subunit alpha1 G	1	12	15	1801	1829	10.0056	0.108279	FALSE
1895	48	CACNA1H	calcium voltage-gated channel subunit alpha1 H	1	12	15	1801	1829	10.0056	0.108279	FALSE
1896	48	CACNA1I	calcium voltage-gated channel subunit alpha1 I	1	11	15	1802	1829	10.9212	0.100357	FALSE
1897	48	CACNA1S	calcium voltage-gated channel subunit alpha1 S	1	6	15	1807	1829	20.0778	0.0597473	FALSE
1898	48	CACNA2D1	calcium voltage-gated channel auxiliary subunit alpha2delta 1	1	2	15	1811	1829	60.3667	0.0260291	FALSE
1899	48	CACNA2D2	calcium voltage-gated channel auxiliary subunit alpha2delta 2	1	3	15	1810	1829	40.2222	0.0345633	FALSE
1900	48	CACNA2D3	calcium voltage-gated channel auxiliary subunit alpha2delta 3	1	1	15	1812	1829	120.8	0.0174241	FALSE
1901	48	CACNB1	calcium voltage-gated channel auxiliary subunit beta 1	1	5	15	1808	1829	24.1067	0.0514219	FALSE
1902	48	CACNB2	calcium voltage-gated channel auxiliary subunit beta 2	1	5	15	1808	1829	24.1067	0.0514219	FALSE
1903	48	CACNB3	calcium voltage-gated channel auxiliary subunit beta 3	1	5	15	1808	1829	24.1067	0.0514219	FALSE
1904	48	CACNB4	calcium voltage-gated channel auxiliary subunit beta 4	1	5	15	1808	1829	24.1067	0.0514219	FALSE
1905	48	CACNG1	calcium voltage-gated channel auxiliary subunit gamma 1	1	3	15	1810	1829	40.2222	0.0345633	FALSE
1906	48	CAMLG	calcium modulating ligand	1	0	15	1813	1829	Inf	0.00874795	FALSE
1907	48	CBR1	carbonyl reductase 1	1	2	15	1811	1829	60.3667	0.0260291	FALSE
1908	48	CNR1	cannabinoid receptor 1	1	7	15	1806	1829	17.2	0.0680042	FALSE
1909	48	CNR2	cannabinoid receptor 2	1	3	15	1810	1829	40.2222	0.0345633	FALSE
1910	48	COMT	catechol-O-methyltransferase	1	3	15	1810	1829	40.2222	0.0345633	FALSE
1911	48	CYP11B2	cytochrome P450 family 11 subfamily B member 2	1	5	15	1808	1829	24.1067	0.0514219	FALSE
1912	48	CYP1A2	cytochrome P450 family 1 subfamily A member 2	2	96	14	1717	1829	2.55506	0.210055	FALSE
1913	48	CYP2B6	cytochrome P450 family 2 subfamily B member 6	1	16	15	1797	1829	7.4875	0.139318	FALSE
1914	48	CYP2C19	cytochrome P450 family 2 subfamily C member 19	2	78	14	1735	1829	3.17766	0.152771	FALSE
1915	48	CYP2C8	cytochrome P450 family 2 subfamily C member 8	1	7	15	1806	1829	17.2	0.0680042	FALSE
1916	48	CYP2C9	cytochrome P450 family 2 subfamily C member 9	3	41	13	1772	1829	9.97373	0.00584746	TRUE
1917	48	CYP2D6	cytochrome P450 family 2 subfamily D member 6	1	158	15	1655	1829	0.698312	0.768092	FALSE
1918	48	CYP2E1	cytochrome P450 family 2 subfamily E member 1	1	6	15	1807	1829	20.0778	0.0597473	FALSE
1919	48	CYP3A4	cytochrome P450 family 3 subfamily A member 4	3	94	13	1719	1829	4.22013	0.0489694	FALSE
1920	48	CYP3A5	cytochrome P450 family 3 subfamily A member 5	1	9	15	1804	1829	13.363	0.0843145	FALSE
1921	48	CYP3A7	cytochrome P450 family 3 subfamily A member 7	1	2	15	1811	1829	60.3667	0.0260291	FALSE
1922	48	EDNRA	endothelin receptor type A	1	3	15	1810	1829	40.2222	0.0345633	FALSE
1923	48	ESR1	estrogen receptor 1	1	46	15	1767	1829	2.56087	0.341815	FALSE
1924	48	ESR2	estrogen receptor 2	1	28	15	1785	1829	4.25	0.226467	FALSE
1925	48	FKBP1B	FKBP prolyl isomerase 1B	1	0	15	1813	1829	Inf	0.00874795	FALSE
1926	48	FKBP4	FKBP prolyl isomerase 4	1	0	15	1813	1829	Inf	0.00874795	FALSE
1927	48	FPR1	formyl peptide receptor 1	1	5	15	1808	1829	24.1067	0.0514219	FALSE
1928	48	GPR55	G protein-coupled receptor 55	1	1	15	1812	1829	120.8	0.0174241	FALSE
1929	48	GSK3B	glycogen synthase kinase 3 beta	1	1	15	1812	1829	120.8	0.0174241	FALSE
1930	48	KCNH2	potassium voltage-gated channel subfamily H member 2	2	128	14	1685	1829	1.88058	0.31642	FALSE
1931	48	NCOA2	nuclear receptor coactivator 2	1	1	15	1812	1829	120.8	0.0174241	FALSE
1932	48	NR1H4	nuclear receptor subfamily 1 group H member 4	2	3	14	1810	1829	86.1905	0.000706887	TRUE
1933	48	NR1I2	nuclear receptor subfamily 1 group I member 2	3	17	13	1796	1829	24.3801	0.000572485	TRUE
1934	48	NR3C1	nuclear receptor subfamily 3 group C member 1	3	56	13	1757	1829	7.24038	0.0132427	FALSE
1935	48	NR3C2	nuclear receptor subfamily 3 group C member 2	2	14	14	1799	1829	18.3571	0.00801882	TRUE
1936	48	PGR	progesterone receptor	3	22	13	1791	1829	18.7867	0.00112446	TRUE
1937	48	PPARG	peroxisome proliferator activated receptor gamma	2	25	14	1788	1829	10.2171	0.0221761	FALSE
1938	48	PPIA	peptidylprolyl isomerase A	1	0	15	1813	1829	Inf	0.00874795	FALSE
1939	48	PPIB	peptidylprolyl isomerase B	1	0	15	1813	1829	Inf	0.00874795	FALSE
1940	48	PPID	peptidylprolyl isomerase D	1	0	15	1813	1829	Inf	0.00874795	FALSE
1941	48	PPIF	peptidylprolyl isomerase F	1	0	15	1813	1829	Inf	0.00874795	FALSE
1942	48	PPP3CA	protein phosphatase 3 catalytic subunit alpha	1	0	15	1813	1829	Inf	0.00874795	FALSE
1943	48	PPP3R2	protein phosphatase 3 regulatory subunit B, beta	1	0	15	1813	1829	Inf	0.00874795	FALSE
1944	48	PRKCA	protein kinase C alpha	1	4	15	1809	1829	30.15	0.0430274	FALSE
1945	48	PRKCB	protein kinase C beta	1	4	15	1809	1829	30.15	0.0430274	FALSE
1946	48	PRKCD	protein kinase C delta	1	4	15	1809	1829	30.15	0.0430274	FALSE
1947	48	PRKCE	protein kinase C epsilon	1	5	15	1808	1829	24.1067	0.0514219	FALSE
1948	48	PRKCG	protein kinase C gamma	1	2	15	1811	1829	60.3667	0.0260291	FALSE
1949	48	RPS6KA6	ribosomal protein S6 kinase A6	1	0	15	1813	1829	Inf	0.00874795	FALSE
1950	48	RXRA	retinoid X receptor alpha	1	7	15	1806	1829	17.2	0.0680042	FALSE
1951	48	SERPINA6	serpin family A member 6	1	17	15	1796	1829	7.04314	0.146917	FALSE
1952	48	SHBG	sex hormone binding globulin	2	29	14	1784	1829	8.78818	0.0287867	FALSE
1953	48	SLC10A1	solute carrier family 10 member 1	1	3	15	1810	1829	40.2222	0.0345633	FALSE
1954	48	SLC12A1	solute carrier family 12 member 1	1	10	15	1803	1829	12.02	0.0923689	FALSE
1955	48	SLC47A1	solute carrier family 47 member 1	1	13	15	1800	1829	9.23077	0.116135	FALSE
1956	48	SLCO1B1	solute carrier organic anion transporter family member 1B1	2	17	14	1796	1829	15.0924	0.0112532	FALSE
1957	48	SLCO1B3	solute carrier organic anion transporter family member 1B3	1	13	15	1800	1829	9.23077	0.116135	FALSE
1958	48	TBXAS1	thromboxane A synthase 1	1	16	15	1797	1829	7.4875	0.139318	FALSE
1959	48	THRA	thyroid hormone receptor alpha	1	5	15	1808	1829	24.1067	0.0514219	FALSE
1960	48	THRB	thyroid hormone receptor beta	1	6	15	1807	1829	20.0778	0.0597473	FALSE
1961	48	TTR	transthyretin	1	9	15	1804	1829	13.363	0.0843145	FALSE
1962	48	UGT1A1	UDP glucuronosyltransferase family 1 member A1	1	2	15	1811	1829	60.3667	0.0260291	FALSE
1963	49	CACNA1G	calcium voltage-gated channel subunit alpha1 G	1	12	2	1814	1829	75.5833	0.0211834	FALSE
1964	49	ESR1	estrogen receptor 1	1	46	2	1780	1829	19.3478	0.0751673	FALSE
1965	49	ESR2	estrogen receptor 2	1	28	2	1798	1829	32.1071	0.046842	FALSE
1966	49	ESRRG	estrogen related receptor gamma	1	10	2	1816	1829	90.8	0.0179441	FALSE
1967	49	PGR	progesterone receptor	1	24	2	1802	1829	37.5417	0.0404699	FALSE
1968	49	PLD1	phospholipase D1	1	3	2	1823	1829	303.833	0.0065502	TRUE
1969	49	PLD2	phospholipase D2	1	3	2	1823	1829	303.833	0.0065502	TRUE
1970	49	PRKCD	protein kinase C delta	1	4	2	1822	1829	227.75	0.00818327	TRUE
1971	49	PRKCE	protein kinase C epsilon	1	5	2	1821	1829	182.1	0.00981454	FALSE
1972	49	PRKCQ	protein kinase C theta	1	4	2	1822	1829	227.75	0.00818327	TRUE
1973	49	PRKCZ	protein kinase C zeta	1	3	2	1823	1829	303.833	0.0065502	TRUE
1974	49	PTPMT1	protein tyrosine phosphatase mitochondrial 1	1	0	2	1826	1829	Inf	0.00164024	TRUE
1975	49	SLC6A2	solute carrier family 6 member 2	1	68	2	1758	1829	12.9265	0.109018	FALSE
1976	49	SLC6A4	solute carrier family 6 member 4	1	96	2	1730	1829	9.01042	0.150893	FALSE
1977	50	ABCB1	ATP binding cassette subfamily B member 1	1	24	4	1800	1829	18.75	0.0665712	FALSE
1978	50	AGTR1	angiotensin II receptor type 1	1	5	4	1819	1829	90.95	0.0163129	FALSE
1979	50	CCKAR	cholecystokinin A receptor	1	8	4	1816	1829	56.75	0.0243891	FALSE
1980	50	CNGA2	cyclic nucleotide gated channel subunit alpha 2	1	2	4	1822	1829	227.75	0.00818327	TRUE
1981	50	CYP11B1	cytochrome P450 family 11 subfamily B member 1	1	5	4	1819	1829	90.95	0.0163129	FALSE
1982	50	CYP11B2	cytochrome P450 family 11 subfamily B member 2	1	5	4	1819	1829	90.95	0.0163129	FALSE
1983	50	CYP17A1	cytochrome P450 family 17 subfamily A member 1	1	8	4	1816	1829	56.75	0.0243891	FALSE
1984	50	CYP19A1	cytochrome P450 family 19 subfamily A member 1	1	20	4	1804	1829	22.55	0.0561652	FALSE
1985	50	CYP24A1	cytochrome P450 family 24 subfamily A member 1	1	1	4	1823	1829	455.75	0.00546149	TRUE
1986	50	CYP27B1	cytochrome P450 family 27 subfamily B member 1	1	0	4	1824	1829	Inf	0.00273373	TRUE
1987	50	CYP2D6	cytochrome P450 family 2 subfamily D member 6	1	158	4	1666	1829	2.63608	0.365711	FALSE
1988	50	CYP3A4	cytochrome P450 family 3 subfamily A member 4	1	96	4	1728	1829	4.5	0.238732	FALSE
1989	50	CYP3A5	cytochrome P450 family 3 subfamily A member 5	1	9	4	1815	1829	50.4167	0.0270693	FALSE
1990	50	CYP4F2	cytochrome P450 family 4 subfamily F member 2	1	0	4	1824	1829	Inf	0.00273373	TRUE
1991	50	CYP51A1	cytochrome P450 family 51 subfamily A member 1	1	6	4	1818	1829	75.75	0.0190109	FALSE
1992	50	HSP90AA1	heat shock protein 90 alpha family class A member 1	1	12	4	1812	1829	37.75	0.0350748	FALSE
1993	50	KCNA10	potassium voltage-gated channel subfamily A member 10	1	8	4	1816	1829	56.75	0.0243891	FALSE
1994	50	KCNH2	potassium voltage-gated channel subfamily H member 2	1	129	4	1695	1829	3.28488	0.308621	FALSE
1995	50	SLC6A4	solute carrier family 6 member 4	1	96	4	1728	1829	4.5	0.238732	FALSE
1996	50	SLCO1B1	solute carrier organic anion transporter family member 1B1	1	18	4	1806	1829	25.0833	0.0509275	FALSE
1997	50	TACR1	tachykinin receptor 1	1	2	4	1822	1829	227.75	0.00818327	TRUE
1998	50	TACR3	tachykinin receptor 3	1	1	4	1823	1829	455.75	0.00546149	TRUE
1999	51	ABL1	ABL proto-oncogene 1, non-receptor tyrosine kinase	3	3	6	1817	1829	302.833	1.63801e-06	TRUE
[truncated: 4,412 more rows]
