# Supplementary material for: Exploring NCATS in-house biomedical data for evidence-based drug repurposing
Source: PLoS One. 2024 Jan 25;19(1):e0289518. doi: 10.1371/journal.pone.0289518 (PMC10810548; doi:10.1371/journal.pone.0289518)
Supplement: S2 Data — (XLSX) [file pone.0289518.s002.xlsx]

## Sheet: SOM_w_identifiers
	cluster	cas	pubchem_cid	sample_name	smiles	parent_smiles	inchikey	target_gene	approved_name
1	1	129299-90-7	180494	Fabesetron hydrochloride	Cl.Cc4ncnc4C[C@H]3CCc2c(C)c1ccccc1n2C3=O	CC1=C(CC2CCC3=C(C)C4=CC=CC=C4N3C2=O)NC=N1	AEKQMJRJRAHOAP-UHFFFAOYSA-N	NA	symbol withdrawn, see [HGNC:12811](/data/gene-symbol-report/#!/hgnc_id/HGNC:12811)
2	1	NOCAS_48522	60196348	HMR1171 trifluoroacetate (1:1)	FC(F)(F)C(=O)O.CCN(CC)C(=O)c1cc(c(cc1N(CC)CCN(C)C)N2CCC(CC2)c3ccccc3)S(=O)(=O)Cc4ccccc4	CCN(CC)C(=O)C1=CC(=C(C=C1N(CC)CCN(C)C)N1CCC(CC1)C1=CC=CC=C1)S(=O)(=O)CC1=CC=CC=C1	AUEUBSJNKBZSKK-UHFFFAOYSA-N	NA	symbol withdrawn, see [HGNC:12811](/data/gene-symbol-report/#!/hgnc_id/HGNC:12811)
3	1	33414-30-1	969494	Ftormetazine	CN1CCN(CC1)CCC(=O)N2c4ccccc4Sc3ccc(cc23)C(F)(F)F	CN1CCN(CCC(=O)N2C3=CC=CC=C3SC3=CC=C(C=C23)C(F)(F)F)CC1	DOUQJBPSTIKRPH-UHFFFAOYSA-N	NA	symbol withdrawn, see [HGNC:12811](/data/gene-symbol-report/#!/hgnc_id/HGNC:12811)
4	1	289716-94-5	9861124	CP-607366	Clc2ccc(Oc1ccc(F)cc1CNC)cc2Cl	CNCC1=C(OC2=CC=C(Cl)C(Cl)=C2)C=CC(F)=C1	FQEBOQLYHASAOY-UHFFFAOYSA-N	SLC6A4	solute carrier family 6 member 4
5	1	289716-94-5	9861124	CP-607366	Clc2ccc(Oc1ccc(F)cc1CNC)cc2Cl	CNCC1=C(OC2=CC=C(Cl)C(Cl)=C2)C=CC(F)=C1	FQEBOQLYHASAOY-UHFFFAOYSA-N	KCNH2	potassium voltage-gated channel subfamily H member 2
6	1	303-49-1	2801	Clomipramine hydrochloride	CN(C)CCCN2c3ccccc3CCc1ccc(Cl)cc12	CN(C)CCCN1C2=CC=CC=C2CCC2=CC=C(Cl)C=C12	GDLIGKIOYRNHDA-UHFFFAOYSA-N	GSTP1	glutathione S-transferase pi 1
7	1	303-49-1	2801	Clomipramine hydrochloride	CN(C)CCCN2c3ccccc3CCc1ccc(Cl)cc12	CN(C)CCCN1C2=CC=CC=C2CCC2=CC=C(Cl)C=C12	GDLIGKIOYRNHDA-UHFFFAOYSA-N	HTR2A	5-hydroxytryptamine receptor 2A
8	1	303-49-1	2801	Clomipramine hydrochloride	CN(C)CCCN2c3ccccc3CCc1ccc(Cl)cc12	CN(C)CCCN1C2=CC=CC=C2CCC2=CC=C(Cl)C=C12	GDLIGKIOYRNHDA-UHFFFAOYSA-N	HTR2B	5-hydroxytryptamine receptor 2B
9	1	303-49-1	2801	Clomipramine hydrochloride	CN(C)CCCN2c3ccccc3CCc1ccc(Cl)cc12	CN(C)CCCN1C2=CC=CC=C2CCC2=CC=C(Cl)C=C12	GDLIGKIOYRNHDA-UHFFFAOYSA-N	HTR2C	5-hydroxytryptamine receptor 2C
10	1	303-49-1	2801	Clomipramine hydrochloride	CN(C)CCCN2c3ccccc3CCc1ccc(Cl)cc12	CN(C)CCCN1C2=CC=CC=C2CCC2=CC=C(Cl)C=C12	GDLIGKIOYRNHDA-UHFFFAOYSA-N	SLC6A2	solute carrier family 6 member 2
11	1	303-49-1	2801	Clomipramine hydrochloride	CN(C)CCCN2c3ccccc3CCc1ccc(Cl)cc12	CN(C)CCCN1C2=CC=CC=C2CCC2=CC=C(Cl)C=C12	GDLIGKIOYRNHDA-UHFFFAOYSA-N	SLC6A3	solute carrier family 6 member 3
12	1	303-49-1	2801	Clomipramine hydrochloride	CN(C)CCCN2c3ccccc3CCc1ccc(Cl)cc12	CN(C)CCCN1C2=CC=CC=C2CCC2=CC=C(Cl)C=C12	GDLIGKIOYRNHDA-UHFFFAOYSA-N	SLC6A4	solute carrier family 6 member 4
13	1	303-49-1	2801	Clomipramine hydrochloride	CN(C)CCCN2c3ccccc3CCc1ccc(Cl)cc12	CN(C)CCCN1C2=CC=CC=C2CCC2=CC=C(Cl)C=C12	GDLIGKIOYRNHDA-UHFFFAOYSA-N	KCNJ6	potassium inwardly rectifying channel subfamily J member 6
14	1	303-49-1	2801	Clomipramine hydrochloride	CN(C)CCCN2c3ccccc3CCc1ccc(Cl)cc12	CN(C)CCCN1C2=CC=CC=C2CCC2=CC=C(Cl)C=C12	GDLIGKIOYRNHDA-UHFFFAOYSA-N	HRH1	histamine receptor H1
15	1	303-49-1	2801	Clomipramine hydrochloride	CN(C)CCCN2c3ccccc3CCc1ccc(Cl)cc12	CN(C)CCCN1C2=CC=CC=C2CCC2=CC=C(Cl)C=C12	GDLIGKIOYRNHDA-UHFFFAOYSA-N	SIGMAR1	sigma non-opioid intracellular receptor 1
16	1	303-49-1	2801	Clomipramine hydrochloride	CN(C)CCCN2c3ccccc3CCc1ccc(Cl)cc12	CN(C)CCCN1C2=CC=CC=C2CCC2=CC=C(Cl)C=C12	GDLIGKIOYRNHDA-UHFFFAOYSA-N	DRD3	dopamine receptor D3
17	1	303-49-1	2801	Clomipramine hydrochloride	CN(C)CCCN2c3ccccc3CCc1ccc(Cl)cc12	CN(C)CCCN1C2=CC=CC=C2CCC2=CC=C(Cl)C=C12	GDLIGKIOYRNHDA-UHFFFAOYSA-N	CHRM5	cholinergic receptor muscarinic 5
18	1	303-49-1	2801	Clomipramine hydrochloride	CN(C)CCCN2c3ccccc3CCc1ccc(Cl)cc12	CN(C)CCCN1C2=CC=CC=C2CCC2=CC=C(Cl)C=C12	GDLIGKIOYRNHDA-UHFFFAOYSA-N	CHRM3	cholinergic receptor muscarinic 3
19	1	303-49-1	2801	Clomipramine hydrochloride	CN(C)CCCN2c3ccccc3CCc1ccc(Cl)cc12	CN(C)CCCN1C2=CC=CC=C2CCC2=CC=C(Cl)C=C12	GDLIGKIOYRNHDA-UHFFFAOYSA-N	CHRM4	cholinergic receptor muscarinic 4
20	1	303-49-1	2801	Clomipramine hydrochloride	CN(C)CCCN2c3ccccc3CCc1ccc(Cl)cc12	CN(C)CCCN1C2=CC=CC=C2CCC2=CC=C(Cl)C=C12	GDLIGKIOYRNHDA-UHFFFAOYSA-N	ADRA2B	adrenoceptor alpha 2B
21	1	303-49-1	2801	Clomipramine hydrochloride	CN(C)CCCN2c3ccccc3CCc1ccc(Cl)cc12	CN(C)CCCN1C2=CC=CC=C2CCC2=CC=C(Cl)C=C12	GDLIGKIOYRNHDA-UHFFFAOYSA-N	CHRM2	cholinergic receptor muscarinic 2
22	1	303-49-1	2801	Clomipramine hydrochloride	CN(C)CCCN2c3ccccc3CCc1ccc(Cl)cc12	CN(C)CCCN1C2=CC=CC=C2CCC2=CC=C(Cl)C=C12	GDLIGKIOYRNHDA-UHFFFAOYSA-N	CHRM1	cholinergic receptor muscarinic 1
23	1	303-49-1	2801	Clomipramine hydrochloride	CN(C)CCCN2c3ccccc3CCc1ccc(Cl)cc12	CN(C)CCCN1C2=CC=CC=C2CCC2=CC=C(Cl)C=C12	GDLIGKIOYRNHDA-UHFFFAOYSA-N	ADRA1D	adrenoceptor alpha 1D
24	1	303-49-1	2801	Clomipramine hydrochloride	CN(C)CCCN2c3ccccc3CCc1ccc(Cl)cc12	CN(C)CCCN1C2=CC=CC=C2CCC2=CC=C(Cl)C=C12	GDLIGKIOYRNHDA-UHFFFAOYSA-N	KCNJ5	potassium inwardly rectifying channel subfamily J member 5
25	1	75859-03-9	53388	Rimcazole dihydrochloride	Cl.Cl.C[C@H]4CN(CCCn3c1ccccc1c2ccccc23)C[C@@H](C)N4	CC1CN(CCCN2C3=C(C=CC=C3)C3=C2C=CC=C3)CC(C)N1	GUDVQJXODNJRIJ-UHFFFAOYSA-N	SIGMAR1	sigma non-opioid intracellular receptor 1
26	1	75859-03-9	53388	Rimcazole dihydrochloride	Cl.Cl.C[C@H]4CN(CCCn3c1ccccc1c2ccccc23)C[C@@H](C)N4	CC1CN(CCCN2C3=C(C=CC=C3)C3=C2C=CC=C3)CC(C)N1	GUDVQJXODNJRIJ-UHFFFAOYSA-N	CYP1A2	cytochrome P450 family 1 subfamily A member 2
27	1	4789-68-8	11957654	Octoclothepine maleate	O=C(O)/C=C\C(=O)O.CN1CCN(CC1)C2Cc4ccccc4Sc3ccc(Cl)cc23	CN1CCN(CC1)C1CC2=C(SC3=C1C=C(Cl)C=C3)C=CC=C2	XRYLGRGAWQSVQW-UHFFFAOYSA-N	ADRA1A	adrenoceptor alpha 1A
28	1	4789-68-8	11957654	Octoclothepine maleate	O=C(O)/C=C\C(=O)O.CN1CCN(CC1)C2Cc4ccccc4Sc3ccc(Cl)cc23	CN1CCN(CC1)C1CC2=C(SC3=C1C=C(Cl)C=C3)C=CC=C2	XRYLGRGAWQSVQW-UHFFFAOYSA-N	ADRA1B	adrenoceptor alpha 1B
29	1	4789-68-8	11957654	Octoclothepine maleate	O=C(O)/C=C\C(=O)O.CN1CCN(CC1)C2Cc4ccccc4Sc3ccc(Cl)cc23	CN1CCN(CC1)C1CC2=C(SC3=C1C=C(Cl)C=C3)C=CC=C2	XRYLGRGAWQSVQW-UHFFFAOYSA-N	ADRA1D	adrenoceptor alpha 1D
30	1	4789-68-8	11957654	Octoclothepine maleate	O=C(O)/C=C\C(=O)O.CN1CCN(CC1)C2Cc4ccccc4Sc3ccc(Cl)cc23	CN1CCN(CC1)C1CC2=C(SC3=C1C=C(Cl)C=C3)C=CC=C2	XRYLGRGAWQSVQW-UHFFFAOYSA-N	DRD2	dopamine receptor D2
31	1	4789-68-8	11957654	Octoclothepine maleate	O=C(O)/C=C\C(=O)O.CN1CCN(CC1)C2Cc4ccccc4Sc3ccc(Cl)cc23	CN1CCN(CC1)C1CC2=C(SC3=C1C=C(Cl)C=C3)C=CC=C2	XRYLGRGAWQSVQW-UHFFFAOYSA-N	HRH1	histamine receptor H1
32	1	4789-68-8	11957654	Octoclothepine maleate	O=C(O)/C=C\C(=O)O.CN1CCN(CC1)C2Cc4ccccc4Sc3ccc(Cl)cc23	CN1CCN(CC1)C1CC2=C(SC3=C1C=C(Cl)C=C3)C=CC=C2	XRYLGRGAWQSVQW-UHFFFAOYSA-N	HTR2C	5-hydroxytryptamine receptor 2C
33	1	4789-68-8	11957654	Octoclothepine maleate	O=C(O)/C=C\C(=O)O.CN1CCN(CC1)C2Cc4ccccc4Sc3ccc(Cl)cc23	CN1CCN(CC1)C1CC2=C(SC3=C1C=C(Cl)C=C3)C=CC=C2	XRYLGRGAWQSVQW-UHFFFAOYSA-N	HTR6	5-hydroxytryptamine receptor 6
34	1	4789-68-8	11957654	Octoclothepine maleate	O=C(O)/C=C\C(=O)O.CN1CCN(CC1)C2Cc4ccccc4Sc3ccc(Cl)cc23	CN1CCN(CC1)C1CC2=C(SC3=C1C=C(Cl)C=C3)C=CC=C2	XRYLGRGAWQSVQW-UHFFFAOYSA-N	CYP2D6	cytochrome P450 family 2 subfamily D member 6
35	1	4789-68-8	11957654	Octoclothepine maleate	O=C(O)/C=C\C(=O)O.CN1CCN(CC1)C2Cc4ccccc4Sc3ccc(Cl)cc23	CN1CCN(CC1)C1CC2=C(SC3=C1C=C(Cl)C=C3)C=CC=C2	XRYLGRGAWQSVQW-UHFFFAOYSA-N	DRD4	dopamine receptor D4
36	1	29216-28-2	4066	Mequitazine	c3ccc4Sc5ccccc5N(CC2CN1CCC2CC1)c4c3	C(C1CN2CCC1CC2)N1C2=CC=CC=C2SC2=C1C=CC=C2	HOKDBMAJZXIPGC-UHFFFAOYSA-N	HRH1	histamine receptor H1
37	1	29216-28-2	4066	Mequitazine	c3ccc4Sc5ccccc5N(CC2CN1CCC2CC1)c4c3	C(C1CN2CCC1CC2)N1C2=CC=CC=C2SC2=C1C=CC=C2	HOKDBMAJZXIPGC-UHFFFAOYSA-N	CYP2D6	cytochrome P450 family 2 subfamily D member 6
38	1	549-18-8	11065	Amitriptyline hydrochloride	Cl.CN(C)CC\C=C1\c3ccccc3CCc2ccccc12	CN(C)CCC=C1C2=CC=CC=C2CCC2=C1C=CC=C2	KRMDCWKBEZIMAB-UHFFFAOYSA-N	ADRA1A	adrenoceptor alpha 1A
39	1	549-18-8	11065	Amitriptyline hydrochloride	Cl.CN(C)CC\C=C1\c3ccccc3CCc2ccccc12	CN(C)CCC=C1C2=CC=CC=C2CCC2=C1C=CC=C2	KRMDCWKBEZIMAB-UHFFFAOYSA-N	ADRA1B	adrenoceptor alpha 1B
40	1	549-18-8	11065	Amitriptyline hydrochloride	Cl.CN(C)CC\C=C1\c3ccccc3CCc2ccccc12	CN(C)CCC=C1C2=CC=CC=C2CCC2=C1C=CC=C2	KRMDCWKBEZIMAB-UHFFFAOYSA-N	ADRA1D	adrenoceptor alpha 1D
41	1	549-18-8	11065	Amitriptyline hydrochloride	Cl.CN(C)CC\C=C1\c3ccccc3CCc2ccccc12	CN(C)CCC=C1C2=CC=CC=C2CCC2=C1C=CC=C2	KRMDCWKBEZIMAB-UHFFFAOYSA-N	ADRA2A	adrenoceptor alpha 2A
42	1	549-18-8	11065	Amitriptyline hydrochloride	Cl.CN(C)CC\C=C1\c3ccccc3CCc2ccccc12	CN(C)CCC=C1C2=CC=CC=C2CCC2=C1C=CC=C2	KRMDCWKBEZIMAB-UHFFFAOYSA-N	ADRB1	adrenoceptor beta 1
43	1	549-18-8	11065	Amitriptyline hydrochloride	Cl.CN(C)CC\C=C1\c3ccccc3CCc2ccccc12	CN(C)CCC=C1C2=CC=CC=C2CCC2=C1C=CC=C2	KRMDCWKBEZIMAB-UHFFFAOYSA-N	ADRB2	adrenoceptor beta 2
44	1	549-18-8	11065	Amitriptyline hydrochloride	Cl.CN(C)CC\C=C1\c3ccccc3CCc2ccccc12	CN(C)CCC=C1C2=CC=CC=C2CCC2=C1C=CC=C2	KRMDCWKBEZIMAB-UHFFFAOYSA-N	ADRB3	adrenoceptor beta 3
45	1	549-18-8	11065	Amitriptyline hydrochloride	Cl.CN(C)CC\C=C1\c3ccccc3CCc2ccccc12	CN(C)CCC=C1C2=CC=CC=C2CCC2=C1C=CC=C2	KRMDCWKBEZIMAB-UHFFFAOYSA-N	CHRM1	cholinergic receptor muscarinic 1
46	1	549-18-8	11065	Amitriptyline hydrochloride	Cl.CN(C)CC\C=C1\c3ccccc3CCc2ccccc12	CN(C)CCC=C1C2=CC=CC=C2CCC2=C1C=CC=C2	KRMDCWKBEZIMAB-UHFFFAOYSA-N	CHRM2	cholinergic receptor muscarinic 2
47	1	549-18-8	11065	Amitriptyline hydrochloride	Cl.CN(C)CC\C=C1\c3ccccc3CCc2ccccc12	CN(C)CCC=C1C2=CC=CC=C2CCC2=C1C=CC=C2	KRMDCWKBEZIMAB-UHFFFAOYSA-N	CHRM3	cholinergic receptor muscarinic 3
48	1	549-18-8	11065	Amitriptyline hydrochloride	Cl.CN(C)CC\C=C1\c3ccccc3CCc2ccccc12	CN(C)CCC=C1C2=CC=CC=C2CCC2=C1C=CC=C2	KRMDCWKBEZIMAB-UHFFFAOYSA-N	CHRM4	cholinergic receptor muscarinic 4
49	1	549-18-8	11065	Amitriptyline hydrochloride	Cl.CN(C)CC\C=C1\c3ccccc3CCc2ccccc12	CN(C)CCC=C1C2=CC=CC=C2CCC2=C1C=CC=C2	KRMDCWKBEZIMAB-UHFFFAOYSA-N	CHRM5	cholinergic receptor muscarinic 5
50	1	549-18-8	11065	Amitriptyline hydrochloride	Cl.CN(C)CC\C=C1\c3ccccc3CCc2ccccc12	CN(C)CCC=C1C2=CC=CC=C2CCC2=C1C=CC=C2	KRMDCWKBEZIMAB-UHFFFAOYSA-N	HRH1	histamine receptor H1
51	1	549-18-8	11065	Amitriptyline hydrochloride	Cl.CN(C)CC\C=C1\c3ccccc3CCc2ccccc12	CN(C)CCC=C1C2=CC=CC=C2CCC2=C1C=CC=C2	KRMDCWKBEZIMAB-UHFFFAOYSA-N	HRH2	histamine receptor H2
52	1	549-18-8	11065	Amitriptyline hydrochloride	Cl.CN(C)CC\C=C1\c3ccccc3CCc2ccccc12	CN(C)CCC=C1C2=CC=CC=C2CCC2=C1C=CC=C2	KRMDCWKBEZIMAB-UHFFFAOYSA-N	HRH4	histamine receptor H4
53	1	549-18-8	11065	Amitriptyline hydrochloride	Cl.CN(C)CC\C=C1\c3ccccc3CCc2ccccc12	CN(C)CCC=C1C2=CC=CC=C2CCC2=C1C=CC=C2	KRMDCWKBEZIMAB-UHFFFAOYSA-N	HTR1A	5-hydroxytryptamine receptor 1A
54	1	549-18-8	11065	Amitriptyline hydrochloride	Cl.CN(C)CC\C=C1\c3ccccc3CCc2ccccc12	CN(C)CCC=C1C2=CC=CC=C2CCC2=C1C=CC=C2	KRMDCWKBEZIMAB-UHFFFAOYSA-N	HTR1B	5-hydroxytryptamine receptor 1B
55	1	549-18-8	11065	Amitriptyline hydrochloride	Cl.CN(C)CC\C=C1\c3ccccc3CCc2ccccc12	CN(C)CCC=C1C2=CC=CC=C2CCC2=C1C=CC=C2	KRMDCWKBEZIMAB-UHFFFAOYSA-N	HTR1D	5-hydroxytryptamine receptor 1D
56	1	549-18-8	11065	Amitriptyline hydrochloride	Cl.CN(C)CC\C=C1\c3ccccc3CCc2ccccc12	CN(C)CCC=C1C2=CC=CC=C2CCC2=C1C=CC=C2	KRMDCWKBEZIMAB-UHFFFAOYSA-N	HTR2A	5-hydroxytryptamine receptor 2A
57	1	549-18-8	11065	Amitriptyline hydrochloride	Cl.CN(C)CC\C=C1\c3ccccc3CCc2ccccc12	CN(C)CCC=C1C2=CC=CC=C2CCC2=C1C=CC=C2	KRMDCWKBEZIMAB-UHFFFAOYSA-N	HTR2C	5-hydroxytryptamine receptor 2C
58	1	549-18-8	11065	Amitriptyline hydrochloride	Cl.CN(C)CC\C=C1\c3ccccc3CCc2ccccc12	CN(C)CCC=C1C2=CC=CC=C2CCC2=C1C=CC=C2	KRMDCWKBEZIMAB-UHFFFAOYSA-N	HTR6	5-hydroxytryptamine receptor 6
59	1	549-18-8	11065	Amitriptyline hydrochloride	Cl.CN(C)CC\C=C1\c3ccccc3CCc2ccccc12	CN(C)CCC=C1C2=CC=CC=C2CCC2=C1C=CC=C2	KRMDCWKBEZIMAB-UHFFFAOYSA-N	HTR7	5-hydroxytryptamine receptor 7
60	1	549-18-8	11065	Amitriptyline hydrochloride	Cl.CN(C)CC\C=C1\c3ccccc3CCc2ccccc12	CN(C)CCC=C1C2=CC=CC=C2CCC2=C1C=CC=C2	KRMDCWKBEZIMAB-UHFFFAOYSA-N	KCNA1	potassium voltage-gated channel subfamily A member 1
61	1	549-18-8	11065	Amitriptyline hydrochloride	Cl.CN(C)CC\C=C1\c3ccccc3CCc2ccccc12	CN(C)CCC=C1C2=CC=CC=C2CCC2=C1C=CC=C2	KRMDCWKBEZIMAB-UHFFFAOYSA-N	KCND2	potassium voltage-gated channel subfamily D member 2
62	1	549-18-8	11065	Amitriptyline hydrochloride	Cl.CN(C)CC\C=C1\c3ccccc3CCc2ccccc12	CN(C)CCC=C1C2=CC=CC=C2CCC2=C1C=CC=C2	KRMDCWKBEZIMAB-UHFFFAOYSA-N	KCND3	potassium voltage-gated channel subfamily D member 3
63	1	549-18-8	11065	Amitriptyline hydrochloride	Cl.CN(C)CC\C=C1\c3ccccc3CCc2ccccc12	CN(C)CCC=C1C2=CC=CC=C2CCC2=C1C=CC=C2	KRMDCWKBEZIMAB-UHFFFAOYSA-N	KCNQ2	potassium voltage-gated channel subfamily Q member 2
64	1	549-18-8	11065	Amitriptyline hydrochloride	Cl.CN(C)CC\C=C1\c3ccccc3CCc2ccccc12	CN(C)CCC=C1C2=CC=CC=C2CCC2=C1C=CC=C2	KRMDCWKBEZIMAB-UHFFFAOYSA-N	KCNQ3	potassium voltage-gated channel subfamily Q member 3
65	1	549-18-8	11065	Amitriptyline hydrochloride	Cl.CN(C)CC\C=C1\c3ccccc3CCc2ccccc12	CN(C)CCC=C1C2=CC=CC=C2CCC2=C1C=CC=C2	KRMDCWKBEZIMAB-UHFFFAOYSA-N	NTRK1	neurotrophic receptor tyrosine kinase 1
66	1	549-18-8	11065	Amitriptyline hydrochloride	Cl.CN(C)CC\C=C1\c3ccccc3CCc2ccccc12	CN(C)CCC=C1C2=CC=CC=C2CCC2=C1C=CC=C2	KRMDCWKBEZIMAB-UHFFFAOYSA-N	NTRK2	neurotrophic receptor tyrosine kinase 2
67	1	549-18-8	11065	Amitriptyline hydrochloride	Cl.CN(C)CC\C=C1\c3ccccc3CCc2ccccc12	CN(C)CCC=C1C2=CC=CC=C2CCC2=C1C=CC=C2	KRMDCWKBEZIMAB-UHFFFAOYSA-N	OPRD1	opioid receptor delta 1
68	1	549-18-8	11065	Amitriptyline hydrochloride	Cl.CN(C)CC\C=C1\c3ccccc3CCc2ccccc12	CN(C)CCC=C1C2=CC=CC=C2CCC2=C1C=CC=C2	KRMDCWKBEZIMAB-UHFFFAOYSA-N	OPRK1	opioid receptor kappa 1
69	1	549-18-8	11065	Amitriptyline hydrochloride	Cl.CN(C)CC\C=C1\c3ccccc3CCc2ccccc12	CN(C)CCC=C1C2=CC=CC=C2CCC2=C1C=CC=C2	KRMDCWKBEZIMAB-UHFFFAOYSA-N	OPRM1	opioid receptor mu 1
70	1	549-18-8	11065	Amitriptyline hydrochloride	Cl.CN(C)CC\C=C1\c3ccccc3CCc2ccccc12	CN(C)CCC=C1C2=CC=CC=C2CCC2=C1C=CC=C2	KRMDCWKBEZIMAB-UHFFFAOYSA-N	SIGMAR1	sigma non-opioid intracellular receptor 1
71	1	549-18-8	11065	Amitriptyline hydrochloride	Cl.CN(C)CC\C=C1\c3ccccc3CCc2ccccc12	CN(C)CCC=C1C2=CC=CC=C2CCC2=C1C=CC=C2	KRMDCWKBEZIMAB-UHFFFAOYSA-N	SLC6A2	solute carrier family 6 member 2
72	1	549-18-8	11065	Amitriptyline hydrochloride	Cl.CN(C)CC\C=C1\c3ccccc3CCc2ccccc12	CN(C)CCC=C1C2=CC=CC=C2CCC2=C1C=CC=C2	KRMDCWKBEZIMAB-UHFFFAOYSA-N	SLC6A4	solute carrier family 6 member 4
73	1	549-18-8	11065	Amitriptyline hydrochloride	Cl.CN(C)CC\C=C1\c3ccccc3CCc2ccccc12	CN(C)CCC=C1C2=CC=CC=C2CCC2=C1C=CC=C2	KRMDCWKBEZIMAB-UHFFFAOYSA-N	DRD1	dopamine receptor D1
74	1	549-18-8	11065	Amitriptyline hydrochloride	Cl.CN(C)CC\C=C1\c3ccccc3CCc2ccccc12	CN(C)CCC=C1C2=CC=CC=C2CCC2=C1C=CC=C2	KRMDCWKBEZIMAB-UHFFFAOYSA-N	SCN2A	sodium voltage-gated channel alpha subunit 2
75	1	549-18-8	11065	Amitriptyline hydrochloride	Cl.CN(C)CC\C=C1\c3ccccc3CCc2ccccc12	CN(C)CCC=C1C2=CC=CC=C2CCC2=C1C=CC=C2	KRMDCWKBEZIMAB-UHFFFAOYSA-N	KCNJ6	potassium inwardly rectifying channel subfamily J member 6
76	1	549-18-8	11065	Amitriptyline hydrochloride	Cl.CN(C)CC\C=C1\c3ccccc3CCc2ccccc12	CN(C)CCC=C1C2=CC=CC=C2CCC2=C1C=CC=C2	KRMDCWKBEZIMAB-UHFFFAOYSA-N	SCN5A	sodium voltage-gated channel alpha subunit 5
77	1	549-18-8	11065	Amitriptyline hydrochloride	Cl.CN(C)CC\C=C1\c3ccccc3CCc2ccccc12	CN(C)CCC=C1C2=CC=CC=C2CCC2=C1C=CC=C2	KRMDCWKBEZIMAB-UHFFFAOYSA-N	SCN9A	sodium voltage-gated channel alpha subunit 9
78	1	549-18-8	11065	Amitriptyline hydrochloride	Cl.CN(C)CC\C=C1\c3ccccc3CCc2ccccc12	CN(C)CCC=C1C2=CC=CC=C2CCC2=C1C=CC=C2	KRMDCWKBEZIMAB-UHFFFAOYSA-N	DRD3	dopamine receptor D3
79	1	549-18-8	11065	Amitriptyline hydrochloride	Cl.CN(C)CC\C=C1\c3ccccc3CCc2ccccc12	CN(C)CCC=C1C2=CC=CC=C2CCC2=C1C=CC=C2	KRMDCWKBEZIMAB-UHFFFAOYSA-N	ADRA2B	adrenoceptor alpha 2B
80	1	549-18-8	11065	Amitriptyline hydrochloride	Cl.CN(C)CC\C=C1\c3ccccc3CCc2ccccc12	CN(C)CCC=C1C2=CC=CC=C2CCC2=C1C=CC=C2	KRMDCWKBEZIMAB-UHFFFAOYSA-N	ADRA2C	adrenoceptor alpha 2C
81	1	549-18-8	11065	Amitriptyline hydrochloride	Cl.CN(C)CC\C=C1\c3ccccc3CCc2ccccc12	CN(C)CCC=C1C2=CC=CC=C2CCC2=C1C=CC=C2	KRMDCWKBEZIMAB-UHFFFAOYSA-N	HTR2B	5-hydroxytryptamine receptor 2B
82	1	549-18-8	11065	Amitriptyline hydrochloride	Cl.CN(C)CC\C=C1\c3ccccc3CCc2ccccc12	CN(C)CCC=C1C2=CC=CC=C2CCC2=C1C=CC=C2	KRMDCWKBEZIMAB-UHFFFAOYSA-N	KCNH2	potassium voltage-gated channel subfamily H member 2
83	1	549-18-8	11065	Amitriptyline hydrochloride	Cl.CN(C)CC\C=C1\c3ccccc3CCc2ccccc12	CN(C)CCC=C1C2=CC=CC=C2CCC2=C1C=CC=C2	KRMDCWKBEZIMAB-UHFFFAOYSA-N	KCNJ5	potassium inwardly rectifying channel subfamily J member 5
84	1	742693-38-5	9954540	SSR504734	FC(F)(F)c3cccc(C(=O)N[C@H]([C@@H]1CCCCN1)c2ccccc2)c3Cl	FC(F)(F)C1=C(Cl)C(=CC=C1)C(=O)NC(C1CCCCN1)C1=CC=CC=C1	MEZRZVWPLXVLSO-UHFFFAOYSA-N	SLC6A9	solute carrier family 6 member 9
85	1	1553-34-0	64722	Metixene hydrochloride	Cl.CN1CCCC(C1)CC2c4ccccc4Sc3ccccc23	CN1CCCC(CC2C3=C(SC4=C2C=CC=C4)C=CC=C3)C1	MJFJKKXQDNNUJF-UHFFFAOYSA-N	CHRM5	cholinergic receptor muscarinic 5
86	1	1553-34-0	64722	Metixene hydrochloride	Cl.CN1CCCC(C1)CC2c4ccccc4Sc3ccccc23	CN1CCCC(CC2C3=C(SC4=C2C=CC=C4)C=CC=C3)C1	MJFJKKXQDNNUJF-UHFFFAOYSA-N	CYP2D6	cytochrome P450 family 2 subfamily D member 6
87	1	1553-34-0	64722	Metixene hydrochloride	Cl.CN1CCCC(C1)CC2c4ccccc4Sc3ccccc23	CN1CCCC(CC2C3=C(SC4=C2C=CC=C4)C=CC=C3)C1	MJFJKKXQDNNUJF-UHFFFAOYSA-N	CHRM1	cholinergic receptor muscarinic 1
88	1	1553-34-0	64722	Metixene hydrochloride	Cl.CN1CCCC(C1)CC2c4ccccc4Sc3ccccc23	CN1CCCC(CC2C3=C(SC4=C2C=CC=C4)C=CC=C3)C1	MJFJKKXQDNNUJF-UHFFFAOYSA-N	HTR2C	5-hydroxytryptamine receptor 2C
89	1	14587-50-9	208836	Difeterol	OC(C(C)N(C)CCOC(c1ccccc1)c2ccccc2)c3ccccc3	CC(C(O)C1=CC=CC=C1)N(C)CCOC(C1=CC=CC=C1)C1=CC=CC=C1	OEHKWMHRFWWMQK-UHFFFAOYSA-N	NA	symbol withdrawn, see [HGNC:12811](/data/gene-symbol-report/#!/hgnc_id/HGNC:12811)
90	1	69-23-8	3372	Fluphenazine hydrochloride	FC(F)(F)c2cc3N(CCCN1CCN(CCO)CC1)c4ccccc4Sc3cc2	OCCN1CCN(CCCN2C3=CC=CC=C3SC3=CC=C(C=C23)C(F)(F)F)CC1	PLDUPXSUYLZYBN-UHFFFAOYSA-N	CALM1	calmodulin 1
91	1	69-23-8	3372	Fluphenazine hydrochloride	FC(F)(F)c2cc3N(CCCN1CCN(CCO)CC1)c4ccccc4Sc3cc2	OCCN1CCN(CCCN2C3=CC=CC=C3SC3=CC=C(C=C23)C(F)(F)F)CC1	PLDUPXSUYLZYBN-UHFFFAOYSA-N	DRD1	dopamine receptor D1
92	1	69-23-8	3372	Fluphenazine hydrochloride	FC(F)(F)c2cc3N(CCCN1CCN(CCO)CC1)c4ccccc4Sc3cc2	OCCN1CCN(CCCN2C3=CC=CC=C3SC3=CC=C(C=C23)C(F)(F)F)CC1	PLDUPXSUYLZYBN-UHFFFAOYSA-N	DRD2	dopamine receptor D2
93	1	69-23-8	3372	Fluphenazine hydrochloride	FC(F)(F)c2cc3N(CCCN1CCN(CCO)CC1)c4ccccc4Sc3cc2	OCCN1CCN(CCCN2C3=CC=CC=C3SC3=CC=C(C=C23)C(F)(F)F)CC1	PLDUPXSUYLZYBN-UHFFFAOYSA-N	DRD5	dopamine receptor D5
94	1	69-23-8	3372	Fluphenazine hydrochloride	FC(F)(F)c2cc3N(CCCN1CCN(CCO)CC1)c4ccccc4Sc3cc2	OCCN1CCN(CCCN2C3=CC=CC=C3SC3=CC=C(C=C23)C(F)(F)F)CC1	PLDUPXSUYLZYBN-UHFFFAOYSA-N	HRH1	histamine receptor H1
95	1	69-23-8	3372	Fluphenazine hydrochloride	FC(F)(F)c2cc3N(CCCN1CCN(CCO)CC1)c4ccccc4Sc3cc2	OCCN1CCN(CCCN2C3=CC=CC=C3SC3=CC=C(C=C23)C(F)(F)F)CC1	PLDUPXSUYLZYBN-UHFFFAOYSA-N	HTR2A	5-hydroxytryptamine receptor 2A
96	1	69-23-8	3372	Fluphenazine hydrochloride	FC(F)(F)c2cc3N(CCCN1CCN(CCO)CC1)c4ccccc4Sc3cc2	OCCN1CCN(CCCN2C3=CC=CC=C3SC3=CC=C(C=C23)C(F)(F)F)CC1	PLDUPXSUYLZYBN-UHFFFAOYSA-N	HTR6	5-hydroxytryptamine receptor 6
97	1	69-23-8	3372	Fluphenazine hydrochloride	FC(F)(F)c2cc3N(CCCN1CCN(CCO)CC1)c4ccccc4Sc3cc2	OCCN1CCN(CCCN2C3=CC=CC=C3SC3=CC=C(C=C23)C(F)(F)F)CC1	PLDUPXSUYLZYBN-UHFFFAOYSA-N	HTR7	5-hydroxytryptamine receptor 7
98	1	69-23-8	3372	Fluphenazine hydrochloride	FC(F)(F)c2cc3N(CCCN1CCN(CCO)CC1)c4ccccc4Sc3cc2	OCCN1CCN(CCCN2C3=CC=CC=C3SC3=CC=C(C=C23)C(F)(F)F)CC1	PLDUPXSUYLZYBN-UHFFFAOYSA-N	CYP1A2	cytochrome P450 family 1 subfamily A member 2
99	1	69-23-8	3372	Fluphenazine hydrochloride	FC(F)(F)c2cc3N(CCCN1CCN(CCO)CC1)c4ccccc4Sc3cc2	OCCN1CCN(CCCN2C3=CC=CC=C3SC3=CC=C(C=C23)C(F)(F)F)CC1	PLDUPXSUYLZYBN-UHFFFAOYSA-N	CYP2D6	cytochrome P450 family 2 subfamily D member 6
100	1	69-23-8	3372	Fluphenazine hydrochloride	FC(F)(F)c2cc3N(CCCN1CCN(CCO)CC1)c4ccccc4Sc3cc2	OCCN1CCN(CCCN2C3=CC=CC=C3SC3=CC=C(C=C23)C(F)(F)F)CC1	PLDUPXSUYLZYBN-UHFFFAOYSA-N	SLC6A4	solute carrier family 6 member 4
101	1	69-23-8	3372	Fluphenazine hydrochloride	FC(F)(F)c2cc3N(CCCN1CCN(CCO)CC1)c4ccccc4Sc3cc2	OCCN1CCN(CCCN2C3=CC=CC=C3SC3=CC=C(C=C23)C(F)(F)F)CC1	PLDUPXSUYLZYBN-UHFFFAOYSA-N	SIGMAR1	sigma non-opioid intracellular receptor 1
102	1	69-23-8	3372	Fluphenazine hydrochloride	FC(F)(F)c2cc3N(CCCN1CCN(CCO)CC1)c4ccccc4Sc3cc2	OCCN1CCN(CCCN2C3=CC=CC=C3SC3=CC=C(C=C23)C(F)(F)F)CC1	PLDUPXSUYLZYBN-UHFFFAOYSA-N	DRD3	dopamine receptor D3
103	1	69-23-8	3372	Fluphenazine hydrochloride	FC(F)(F)c2cc3N(CCCN1CCN(CCO)CC1)c4ccccc4Sc3cc2	OCCN1CCN(CCCN2C3=CC=CC=C3SC3=CC=C(C=C23)C(F)(F)F)CC1	PLDUPXSUYLZYBN-UHFFFAOYSA-N	ADRA2B	adrenoceptor alpha 2B
104	1	69-23-8	3372	Fluphenazine hydrochloride	FC(F)(F)c2cc3N(CCCN1CCN(CCO)CC1)c4ccccc4Sc3cc2	OCCN1CCN(CCCN2C3=CC=CC=C3SC3=CC=C(C=C23)C(F)(F)F)CC1	PLDUPXSUYLZYBN-UHFFFAOYSA-N	ADRA2C	adrenoceptor alpha 2C
105	1	69-23-8	3372	Fluphenazine hydrochloride	FC(F)(F)c2cc3N(CCCN1CCN(CCO)CC1)c4ccccc4Sc3cc2	OCCN1CCN(CCCN2C3=CC=CC=C3SC3=CC=C(C=C23)C(F)(F)F)CC1	PLDUPXSUYLZYBN-UHFFFAOYSA-N	ADRA2A	adrenoceptor alpha 2A
106	1	69-23-8	3372	Fluphenazine hydrochloride	FC(F)(F)c2cc3N(CCCN1CCN(CCO)CC1)c4ccccc4Sc3cc2	OCCN1CCN(CCCN2C3=CC=CC=C3SC3=CC=C(C=C23)C(F)(F)F)CC1	PLDUPXSUYLZYBN-UHFFFAOYSA-N	ADRA1D	adrenoceptor alpha 1D
107	1	69-23-8	3372	Fluphenazine hydrochloride	FC(F)(F)c2cc3N(CCCN1CCN(CCO)CC1)c4ccccc4Sc3cc2	OCCN1CCN(CCCN2C3=CC=CC=C3SC3=CC=C(C=C23)C(F)(F)F)CC1	PLDUPXSUYLZYBN-UHFFFAOYSA-N	HTR2C	5-hydroxytryptamine receptor 2C
108	1	69-23-8	3372	Fluphenazine hydrochloride	FC(F)(F)c2cc3N(CCCN1CCN(CCO)CC1)c4ccccc4Sc3cc2	OCCN1CCN(CCCN2C3=CC=CC=C3SC3=CC=C(C=C23)C(F)(F)F)CC1	PLDUPXSUYLZYBN-UHFFFAOYSA-N	HTR2B	5-hydroxytryptamine receptor 2B
109	1	69-23-8	3372	Fluphenazine hydrochloride	FC(F)(F)c2cc3N(CCCN1CCN(CCO)CC1)c4ccccc4Sc3cc2	OCCN1CCN(CCCN2C3=CC=CC=C3SC3=CC=C(C=C23)C(F)(F)F)CC1	PLDUPXSUYLZYBN-UHFFFAOYSA-N	KCNK2	potassium two pore domain channel subfamily K member 2
110	1	69-23-8	3372	Fluphenazine hydrochloride	FC(F)(F)c2cc3N(CCCN1CCN(CCO)CC1)c4ccccc4Sc3cc2	OCCN1CCN(CCCN2C3=CC=CC=C3SC3=CC=C(C=C23)C(F)(F)F)CC1	PLDUPXSUYLZYBN-UHFFFAOYSA-N	KCNH2	potassium voltage-gated channel subfamily H member 2
111	1	58-33-3	6014	Promethazine hydrochloride	Cl.CN(C)C(C)CN1c3ccccc3Sc2ccccc12	CC(CN1C2=C(SC3=C1C=CC=C3)C=CC=C2)N(C)C	PWWVAXIEGOYWEE-UHFFFAOYSA-N	HRH1	histamine receptor H1
112	1	58-33-3	6014	Promethazine hydrochloride	Cl.CN(C)C(C)CN1c3ccccc3Sc2ccccc12	CC(CN1C2=C(SC3=C1C=CC=C3)C=CC=C2)N(C)C	PWWVAXIEGOYWEE-UHFFFAOYSA-N	CYP2D6	cytochrome P450 family 2 subfamily D member 6
113	1	58-33-3	6014	Promethazine hydrochloride	Cl.CN(C)C(C)CN1c3ccccc3Sc2ccccc12	CC(CN1C2=C(SC3=C1C=CC=C3)C=CC=C2)N(C)C	PWWVAXIEGOYWEE-UHFFFAOYSA-N	DRD2	dopamine receptor D2
114	1	58-33-3	6014	Promethazine hydrochloride	Cl.CN(C)C(C)CN1c3ccccc3Sc2ccccc12	CC(CN1C2=C(SC3=C1C=CC=C3)C=CC=C2)N(C)C	PWWVAXIEGOYWEE-UHFFFAOYSA-N	SIGMAR1	sigma non-opioid intracellular receptor 1
115	1	58-33-3	6014	Promethazine hydrochloride	Cl.CN(C)C(C)CN1c3ccccc3Sc2ccccc12	CC(CN1C2=C(SC3=C1C=CC=C3)C=CC=C2)N(C)C	PWWVAXIEGOYWEE-UHFFFAOYSA-N	CHRM5	cholinergic receptor muscarinic 5
116	1	58-33-3	6014	Promethazine hydrochloride	Cl.CN(C)C(C)CN1c3ccccc3Sc2ccccc12	CC(CN1C2=C(SC3=C1C=CC=C3)C=CC=C2)N(C)C	PWWVAXIEGOYWEE-UHFFFAOYSA-N	CHRM3	cholinergic receptor muscarinic 3
117	1	58-33-3	6014	Promethazine hydrochloride	Cl.CN(C)C(C)CN1c3ccccc3Sc2ccccc12	CC(CN1C2=C(SC3=C1C=CC=C3)C=CC=C2)N(C)C	PWWVAXIEGOYWEE-UHFFFAOYSA-N	CHRM4	cholinergic receptor muscarinic 4
118	1	58-33-3	6014	Promethazine hydrochloride	Cl.CN(C)C(C)CN1c3ccccc3Sc2ccccc12	CC(CN1C2=C(SC3=C1C=CC=C3)C=CC=C2)N(C)C	PWWVAXIEGOYWEE-UHFFFAOYSA-N	ADRA2B	adrenoceptor alpha 2B
119	1	58-33-3	6014	Promethazine hydrochloride	Cl.CN(C)C(C)CN1c3ccccc3Sc2ccccc12	CC(CN1C2=C(SC3=C1C=CC=C3)C=CC=C2)N(C)C	PWWVAXIEGOYWEE-UHFFFAOYSA-N	CHRM2	cholinergic receptor muscarinic 2
120	1	58-33-3	6014	Promethazine hydrochloride	Cl.CN(C)C(C)CN1c3ccccc3Sc2ccccc12	CC(CN1C2=C(SC3=C1C=CC=C3)C=CC=C2)N(C)C	PWWVAXIEGOYWEE-UHFFFAOYSA-N	HTR2A	5-hydroxytryptamine receptor 2A
121	1	58-33-3	6014	Promethazine hydrochloride	Cl.CN(C)C(C)CN1c3ccccc3Sc2ccccc12	CC(CN1C2=C(SC3=C1C=CC=C3)C=CC=C2)N(C)C	PWWVAXIEGOYWEE-UHFFFAOYSA-N	CHRM1	cholinergic receptor muscarinic 1
122	1	58-33-3	6014	Promethazine hydrochloride	Cl.CN(C)C(C)CN1c3ccccc3Sc2ccccc12	CC(CN1C2=C(SC3=C1C=CC=C3)C=CC=C2)N(C)C	PWWVAXIEGOYWEE-UHFFFAOYSA-N	ADRA1D	adrenoceptor alpha 1D
123	1	58-33-3	6014	Promethazine hydrochloride	Cl.CN(C)C(C)CN1c3ccccc3Sc2ccccc12	CC(CN1C2=C(SC3=C1C=CC=C3)C=CC=C2)N(C)C	PWWVAXIEGOYWEE-UHFFFAOYSA-N	GFER	growth factor, augmenter of liver regeneration
124	1	58-33-3	6014	Promethazine hydrochloride	Cl.CN(C)C(C)CN1c3ccccc3Sc2ccccc12	CC(CN1C2=C(SC3=C1C=CC=C3)C=CC=C2)N(C)C	PWWVAXIEGOYWEE-UHFFFAOYSA-N	HTR2C	5-hydroxytryptamine receptor 2C
125	1	58-33-3	6014	Promethazine hydrochloride	Cl.CN(C)C(C)CN1c3ccccc3Sc2ccccc12	CC(CN1C2=C(SC3=C1C=CC=C3)C=CC=C2)N(C)C	PWWVAXIEGOYWEE-UHFFFAOYSA-N	HTR2B	5-hydroxytryptamine receptor 2B
126	1	89419-40-9	4257	Mosapramine	Clc5ccc6CCc1ccccc1N(CCCN2CCC4(CC2)C(=O)NC3CCCCN34)c6c5	ClC1=CC2=C(CCC3=C(C=CC=C3)N2CCCN2CCC3(CC2)N2CCCCC2NC3=O)C=C1	PXUIZULXJVRBPC-UHFFFAOYSA-N	DRD4	dopamine receptor D4
127	1	53179-11-6	3955	Loperamide hydrochloride	CN(C)C(=O)C(CCN1CCC(O)(CC1)c2ccc(Cl)cc2)(c3ccccc3)c4ccccc4	CN(C)C(=O)C(CCN1CCC(O)(CC1)C1=CC=C(Cl)C=C1)(C1=CC=CC=C1)C1=CC=CC=C1	RDOIQAHITMMDAJ-UHFFFAOYSA-N	CACNA1A	calcium voltage-gated channel subunit alpha1 A
128	1	53179-11-6	3955	Loperamide hydrochloride	CN(C)C(=O)C(CCN1CCC(O)(CC1)c2ccc(Cl)cc2)(c3ccccc3)c4ccccc4	CN(C)C(=O)C(CCN1CCC(O)(CC1)C1=CC=C(Cl)C=C1)(C1=CC=CC=C1)C1=CC=CC=C1	RDOIQAHITMMDAJ-UHFFFAOYSA-N	CALM1	calmodulin 1
129	1	53179-11-6	3955	Loperamide hydrochloride	CN(C)C(=O)C(CCN1CCC(O)(CC1)c2ccc(Cl)cc2)(c3ccccc3)c4ccccc4	CN(C)C(=O)C(CCN1CCC(O)(CC1)C1=CC=C(Cl)C=C1)(C1=CC=CC=C1)C1=CC=CC=C1	RDOIQAHITMMDAJ-UHFFFAOYSA-N	OPRD1	opioid receptor delta 1
130	1	53179-11-6	3955	Loperamide hydrochloride	CN(C)C(=O)C(CCN1CCC(O)(CC1)c2ccc(Cl)cc2)(c3ccccc3)c4ccccc4	CN(C)C(=O)C(CCN1CCC(O)(CC1)C1=CC=C(Cl)C=C1)(C1=CC=CC=C1)C1=CC=CC=C1	RDOIQAHITMMDAJ-UHFFFAOYSA-N	OPRK1	opioid receptor kappa 1
131	1	53179-11-6	3955	Loperamide hydrochloride	CN(C)C(=O)C(CCN1CCC(O)(CC1)c2ccc(Cl)cc2)(c3ccccc3)c4ccccc4	CN(C)C(=O)C(CCN1CCC(O)(CC1)C1=CC=C(Cl)C=C1)(C1=CC=CC=C1)C1=CC=CC=C1	RDOIQAHITMMDAJ-UHFFFAOYSA-N	OPRM1	opioid receptor mu 1
132	1	53179-11-6	3955	Loperamide hydrochloride	CN(C)C(=O)C(CCN1CCC(O)(CC1)c2ccc(Cl)cc2)(c3ccccc3)c4ccccc4	CN(C)C(=O)C(CCN1CCC(O)(CC1)C1=CC=C(Cl)C=C1)(C1=CC=CC=C1)C1=CC=CC=C1	RDOIQAHITMMDAJ-UHFFFAOYSA-N	POMC	proopiomelanocortin
133	1	53179-11-6	3955	Loperamide hydrochloride	CN(C)C(=O)C(CCN1CCC(O)(CC1)c2ccc(Cl)cc2)(c3ccccc3)c4ccccc4	CN(C)C(=O)C(CCN1CCC(O)(CC1)C1=CC=C(Cl)C=C1)(C1=CC=CC=C1)C1=CC=CC=C1	RDOIQAHITMMDAJ-UHFFFAOYSA-N	CYP2D6	cytochrome P450 family 2 subfamily D member 6
134	1	53179-11-6	3955	Loperamide hydrochloride	CN(C)C(=O)C(CCN1CCC(O)(CC1)c2ccc(Cl)cc2)(c3ccccc3)c4ccccc4	CN(C)C(=O)C(CCN1CCC(O)(CC1)C1=CC=C(Cl)C=C1)(C1=CC=CC=C1)C1=CC=CC=C1	RDOIQAHITMMDAJ-UHFFFAOYSA-N	SCN5A	sodium voltage-gated channel alpha subunit 5
135	1	53179-11-6	3955	Loperamide hydrochloride	CN(C)C(=O)C(CCN1CCC(O)(CC1)c2ccc(Cl)cc2)(c3ccccc3)c4ccccc4	CN(C)C(=O)C(CCN1CCC(O)(CC1)C1=CC=C(Cl)C=C1)(C1=CC=CC=C1)C1=CC=CC=C1	RDOIQAHITMMDAJ-UHFFFAOYSA-N	SIGMAR1	sigma non-opioid intracellular receptor 1
136	1	53179-11-6	3955	Loperamide hydrochloride	CN(C)C(=O)C(CCN1CCC(O)(CC1)c2ccc(Cl)cc2)(c3ccccc3)c4ccccc4	CN(C)C(=O)C(CCN1CCC(O)(CC1)C1=CC=C(Cl)C=C1)(C1=CC=CC=C1)C1=CC=CC=C1	RDOIQAHITMMDAJ-UHFFFAOYSA-N	KCNH2	potassium voltage-gated channel subfamily H member 2
137	1	58-39-9	4748	Perphenazine	OCCN1CCN(CC1)CCCN2c4ccccc4Sc3ccc(Cl)cc23	OCCN1CCN(CCCN2C3=CC=CC=C3SC3=C2C=C(Cl)C=C3)CC1	RGCVKNLCSQQDEP-UHFFFAOYSA-N	CALM1	calmodulin 1
138	1	58-39-9	4748	Perphenazine	OCCN1CCN(CC1)CCCN2c4ccccc4Sc3ccc(Cl)cc23	OCCN1CCN(CCCN2C3=CC=CC=C3SC3=C2C=C(Cl)C=C3)CC1	RGCVKNLCSQQDEP-UHFFFAOYSA-N	DRD1	dopamine receptor D1
139	1	58-39-9	4748	Perphenazine	OCCN1CCN(CC1)CCCN2c4ccccc4Sc3ccc(Cl)cc23	OCCN1CCN(CCCN2C3=CC=CC=C3SC3=C2C=C(Cl)C=C3)CC1	RGCVKNLCSQQDEP-UHFFFAOYSA-N	DRD2	dopamine receptor D2
140	1	58-39-9	4748	Perphenazine	OCCN1CCN(CC1)CCCN2c4ccccc4Sc3ccc(Cl)cc23	OCCN1CCN(CCCN2C3=CC=CC=C3SC3=C2C=C(Cl)C=C3)CC1	RGCVKNLCSQQDEP-UHFFFAOYSA-N	HRH1	histamine receptor H1
141	1	58-39-9	4748	Perphenazine	OCCN1CCN(CC1)CCCN2c4ccccc4Sc3ccc(Cl)cc23	OCCN1CCN(CCCN2C3=CC=CC=C3SC3=C2C=C(Cl)C=C3)CC1	RGCVKNLCSQQDEP-UHFFFAOYSA-N	HTR2A	5-hydroxytryptamine receptor 2A
142	1	58-39-9	4748	Perphenazine	OCCN1CCN(CC1)CCCN2c4ccccc4Sc3ccc(Cl)cc23	OCCN1CCN(CCCN2C3=CC=CC=C3SC3=C2C=C(Cl)C=C3)CC1	RGCVKNLCSQQDEP-UHFFFAOYSA-N	HTR2C	5-hydroxytryptamine receptor 2C
143	1	58-39-9	4748	Perphenazine	OCCN1CCN(CC1)CCCN2c4ccccc4Sc3ccc(Cl)cc23	OCCN1CCN(CCCN2C3=CC=CC=C3SC3=C2C=C(Cl)C=C3)CC1	RGCVKNLCSQQDEP-UHFFFAOYSA-N	HTR6	5-hydroxytryptamine receptor 6
144	1	58-39-9	4748	Perphenazine	OCCN1CCN(CC1)CCCN2c4ccccc4Sc3ccc(Cl)cc23	OCCN1CCN(CCCN2C3=CC=CC=C3SC3=C2C=C(Cl)C=C3)CC1	RGCVKNLCSQQDEP-UHFFFAOYSA-N	HTR7	5-hydroxytryptamine receptor 7
145	1	58-39-9	4748	Perphenazine	OCCN1CCN(CC1)CCCN2c4ccccc4Sc3ccc(Cl)cc23	OCCN1CCN(CCCN2C3=CC=CC=C3SC3=C2C=C(Cl)C=C3)CC1	RGCVKNLCSQQDEP-UHFFFAOYSA-N	CYP1A2	cytochrome P450 family 1 subfamily A member 2
146	1	58-39-9	4748	Perphenazine	OCCN1CCN(CC1)CCCN2c4ccccc4Sc3ccc(Cl)cc23	OCCN1CCN(CCCN2C3=CC=CC=C3SC3=C2C=C(Cl)C=C3)CC1	RGCVKNLCSQQDEP-UHFFFAOYSA-N	CYP2D6	cytochrome P450 family 2 subfamily D member 6
147	1	58-39-9	4748	Perphenazine	OCCN1CCN(CC1)CCCN2c4ccccc4Sc3ccc(Cl)cc23	OCCN1CCN(CCCN2C3=CC=CC=C3SC3=C2C=C(Cl)C=C3)CC1	RGCVKNLCSQQDEP-UHFFFAOYSA-N	AOX1	aldehyde oxidase 1
148	1	58-39-9	4748	Perphenazine	OCCN1CCN(CC1)CCCN2c4ccccc4Sc3ccc(Cl)cc23	OCCN1CCN(CCCN2C3=CC=CC=C3SC3=C2C=C(Cl)C=C3)CC1	RGCVKNLCSQQDEP-UHFFFAOYSA-N	KCNH2	potassium voltage-gated channel subfamily H member 2
149	1	20229-30-5	4106	Metitepine	CN1CCN(CC1)C2Cc4ccccc4Sc3ccc(SC)cc23	CSC1=CC2=C(SC3=C(CC2N2CCN(C)CC2)C=CC=C3)C=C1	RLJFTICUTYVZDG-UHFFFAOYSA-N	HTR1A	5-hydroxytryptamine receptor 1A
150	1	20229-30-5	4106	Metitepine	CN1CCN(CC1)C2Cc4ccccc4Sc3ccc(SC)cc23	CSC1=CC2=C(SC3=C(CC2N2CCN(C)CC2)C=CC=C3)C=C1	RLJFTICUTYVZDG-UHFFFAOYSA-N	HTR1B	5-hydroxytryptamine receptor 1B
151	1	20229-30-5	4106	Metitepine	CN1CCN(CC1)C2Cc4ccccc4Sc3ccc(SC)cc23	CSC1=CC2=C(SC3=C(CC2N2CCN(C)CC2)C=CC=C3)C=C1	RLJFTICUTYVZDG-UHFFFAOYSA-N	HTR1D	5-hydroxytryptamine receptor 1D
152	1	20229-30-5	4106	Metitepine	CN1CCN(CC1)C2Cc4ccccc4Sc3ccc(SC)cc23	CSC1=CC2=C(SC3=C(CC2N2CCN(C)CC2)C=CC=C3)C=C1	RLJFTICUTYVZDG-UHFFFAOYSA-N	HTR1E	5-hydroxytryptamine receptor 1E
153	1	20229-30-5	4106	Metitepine	CN1CCN(CC1)C2Cc4ccccc4Sc3ccc(SC)cc23	CSC1=CC2=C(SC3=C(CC2N2CCN(C)CC2)C=CC=C3)C=C1	RLJFTICUTYVZDG-UHFFFAOYSA-N	HTR1F	5-hydroxytryptamine receptor 1F
154	1	20229-30-5	4106	Metitepine	CN1CCN(CC1)C2Cc4ccccc4Sc3ccc(SC)cc23	CSC1=CC2=C(SC3=C(CC2N2CCN(C)CC2)C=CC=C3)C=C1	RLJFTICUTYVZDG-UHFFFAOYSA-N	HTR2A	5-hydroxytryptamine receptor 2A
155	1	20229-30-5	4106	Metitepine	CN1CCN(CC1)C2Cc4ccccc4Sc3ccc(SC)cc23	CSC1=CC2=C(SC3=C(CC2N2CCN(C)CC2)C=CC=C3)C=C1	RLJFTICUTYVZDG-UHFFFAOYSA-N	HTR2B	5-hydroxytryptamine receptor 2B
156	1	20229-30-5	4106	Metitepine	CN1CCN(CC1)C2Cc4ccccc4Sc3ccc(SC)cc23	CSC1=CC2=C(SC3=C(CC2N2CCN(C)CC2)C=CC=C3)C=C1	RLJFTICUTYVZDG-UHFFFAOYSA-N	HTR2C	5-hydroxytryptamine receptor 2C
157	1	20229-30-5	4106	Metitepine	CN1CCN(CC1)C2Cc4ccccc4Sc3ccc(SC)cc23	CSC1=CC2=C(SC3=C(CC2N2CCN(C)CC2)C=CC=C3)C=C1	RLJFTICUTYVZDG-UHFFFAOYSA-N	HTR5A	5-hydroxytryptamine receptor 5A
158	1	20229-30-5	4106	Metitepine	CN1CCN(CC1)C2Cc4ccccc4Sc3ccc(SC)cc23	CSC1=CC2=C(SC3=C(CC2N2CCN(C)CC2)C=CC=C3)C=C1	RLJFTICUTYVZDG-UHFFFAOYSA-N	HTR6	5-hydroxytryptamine receptor 6
159	1	20229-30-5	4106	Metitepine	CN1CCN(CC1)C2Cc4ccccc4Sc3ccc(SC)cc23	CSC1=CC2=C(SC3=C(CC2N2CCN(C)CC2)C=CC=C3)C=C1	RLJFTICUTYVZDG-UHFFFAOYSA-N	HTR7	5-hydroxytryptamine receptor 7
160	1	20229-30-5	4106	Metitepine	CN1CCN(CC1)C2Cc4ccccc4Sc3ccc(SC)cc23	CSC1=CC2=C(SC3=C(CC2N2CCN(C)CC2)C=CC=C3)C=C1	RLJFTICUTYVZDG-UHFFFAOYSA-N	CYP2D6	cytochrome P450 family 2 subfamily D member 6
161	1	54910-89-3	3386	(+/-) -Fluoxetine	FC(F)(F)c2ccc(OC(CCNC)c1ccccc1)cc2	CNCCC(OC1=CC=C(C=C1)C(F)(F)F)C1=CC=CC=C1	RTHCYVBBDHJXIQ-UHFFFAOYSA-N	ANO1	anoctamin 1
162	1	54910-89-3	3386	(+/-) -Fluoxetine	FC(F)(F)c2ccc(OC(CCNC)c1ccccc1)cc2	CNCCC(OC1=CC=C(C=C1)C(F)(F)F)C1=CC=CC=C1	RTHCYVBBDHJXIQ-UHFFFAOYSA-N	HTR2B	5-hydroxytryptamine receptor 2B
163	1	54910-89-3	3386	(+/-) -Fluoxetine	FC(F)(F)c2ccc(OC(CCNC)c1ccccc1)cc2	CNCCC(OC1=CC=C(C=C1)C(F)(F)F)C1=CC=CC=C1	RTHCYVBBDHJXIQ-UHFFFAOYSA-N	SLC6A4	solute carrier family 6 member 4
164	1	54910-89-3	3386	(+/-) -Fluoxetine	FC(F)(F)c2ccc(OC(CCNC)c1ccccc1)cc2	CNCCC(OC1=CC=C(C=C1)C(F)(F)F)C1=CC=CC=C1	RTHCYVBBDHJXIQ-UHFFFAOYSA-N	CYP2D6	cytochrome P450 family 2 subfamily D member 6
165	1	54910-89-3	3386	(+/-) -Fluoxetine	FC(F)(F)c2ccc(OC(CCNC)c1ccccc1)cc2	CNCCC(OC1=CC=C(C=C1)C(F)(F)F)C1=CC=CC=C1	RTHCYVBBDHJXIQ-UHFFFAOYSA-N	CYP2C19	cytochrome P450 family 2 subfamily C member 19
166	1	54910-89-3	3386	(+/-) -Fluoxetine	FC(F)(F)c2ccc(OC(CCNC)c1ccccc1)cc2	CNCCC(OC1=CC=C(C=C1)C(F)(F)F)C1=CC=CC=C1	RTHCYVBBDHJXIQ-UHFFFAOYSA-N	KCNC1	potassium voltage-gated channel subfamily C member 1
167	1	54910-89-3	3386	(+/-) -Fluoxetine	FC(F)(F)c2ccc(OC(CCNC)c1ccccc1)cc2	CNCCC(OC1=CC=C(C=C1)C(F)(F)F)C1=CC=CC=C1	RTHCYVBBDHJXIQ-UHFFFAOYSA-N	SLC29A4	solute carrier family 29 member 4
168	1	54910-89-3	3386	(+/-) -Fluoxetine	FC(F)(F)c2ccc(OC(CCNC)c1ccccc1)cc2	CNCCC(OC1=CC=C(C=C1)C(F)(F)F)C1=CC=CC=C1	RTHCYVBBDHJXIQ-UHFFFAOYSA-N	SLC6A2	solute carrier family 6 member 2
169	1	54910-89-3	3386	(+/-) -Fluoxetine	FC(F)(F)c2ccc(OC(CCNC)c1ccccc1)cc2	CNCCC(OC1=CC=C(C=C1)C(F)(F)F)C1=CC=CC=C1	RTHCYVBBDHJXIQ-UHFFFAOYSA-N	SIGMAR1	sigma non-opioid intracellular receptor 1
170	1	54910-89-3	3386	(+/-) -Fluoxetine	FC(F)(F)c2ccc(OC(CCNC)c1ccccc1)cc2	CNCCC(OC1=CC=C(C=C1)C(F)(F)F)C1=CC=CC=C1	RTHCYVBBDHJXIQ-UHFFFAOYSA-N	CACNA1C	calcium voltage-gated channel subunit alpha1 C
171	1	54910-89-3	3386	(+/-) -Fluoxetine	FC(F)(F)c2ccc(OC(CCNC)c1ccccc1)cc2	CNCCC(OC1=CC=C(C=C1)C(F)(F)F)C1=CC=CC=C1	RTHCYVBBDHJXIQ-UHFFFAOYSA-N	HTR2A	5-hydroxytryptamine receptor 2A
172	1	54910-89-3	3386	(+/-) -Fluoxetine	FC(F)(F)c2ccc(OC(CCNC)c1ccccc1)cc2	CNCCC(OC1=CC=C(C=C1)C(F)(F)F)C1=CC=CC=C1	RTHCYVBBDHJXIQ-UHFFFAOYSA-N	ACHE	acetylcholinesterase (Cartwright blood group)
173	1	54910-89-3	3386	(+/-) -Fluoxetine	FC(F)(F)c2ccc(OC(CCNC)c1ccccc1)cc2	CNCCC(OC1=CC=C(C=C1)C(F)(F)F)C1=CC=CC=C1	RTHCYVBBDHJXIQ-UHFFFAOYSA-N	ADRA2A	adrenoceptor alpha 2A
174	1	54910-89-3	3386	(+/-) -Fluoxetine	FC(F)(F)c2ccc(OC(CCNC)c1ccccc1)cc2	CNCCC(OC1=CC=C(C=C1)C(F)(F)F)C1=CC=CC=C1	RTHCYVBBDHJXIQ-UHFFFAOYSA-N	HTR2C	5-hydroxytryptamine receptor 2C
175	1	54910-89-3	3386	(+/-) -Fluoxetine	FC(F)(F)c2ccc(OC(CCNC)c1ccccc1)cc2	CNCCC(OC1=CC=C(C=C1)C(F)(F)F)C1=CC=CC=C1	RTHCYVBBDHJXIQ-UHFFFAOYSA-N	HTR6	5-hydroxytryptamine receptor 6
176	1	54910-89-3	3386	(+/-) -Fluoxetine	FC(F)(F)c2ccc(OC(CCNC)c1ccccc1)cc2	CNCCC(OC1=CC=C(C=C1)C(F)(F)F)C1=CC=CC=C1	RTHCYVBBDHJXIQ-UHFFFAOYSA-N	KCNH2	potassium voltage-gated channel subfamily H member 2
177	1	79559-97-0	63009	Sertraline hydrochloride	Cl.Clc1ccc(cc1Cl)[C@@H]3CC[C@H](NC)c2ccccc23	CNC1CCC(C2=CC(Cl)=C(Cl)C=C2)C2=C1C=CC=C2	VGKDLMBJGBXTGI-UHFFFAOYSA-N	SLC6A3	solute carrier family 6 member 3
178	1	79559-97-0	63009	Sertraline hydrochloride	Cl.Clc1ccc(cc1Cl)[C@@H]3CC[C@H](NC)c2ccccc23	CNC1CCC(C2=CC(Cl)=C(Cl)C=C2)C2=C1C=CC=C2	VGKDLMBJGBXTGI-UHFFFAOYSA-N	SLC6A4	solute carrier family 6 member 4
179	1	79559-97-0	63009	Sertraline hydrochloride	Cl.Clc1ccc(cc1Cl)[C@@H]3CC[C@H](NC)c2ccccc23	CNC1CCC(C2=CC(Cl)=C(Cl)C=C2)C2=C1C=CC=C2	VGKDLMBJGBXTGI-UHFFFAOYSA-N	CYP2C19	cytochrome P450 family 2 subfamily C member 19
180	1	79559-97-0	63009	Sertraline hydrochloride	Cl.Clc1ccc(cc1Cl)[C@@H]3CC[C@H](NC)c2ccccc23	CNC1CCC(C2=CC(Cl)=C(Cl)C=C2)C2=C1C=CC=C2	VGKDLMBJGBXTGI-UHFFFAOYSA-N	CYP3A4	cytochrome P450 family 3 subfamily A member 4
181	1	79559-97-0	63009	Sertraline hydrochloride	Cl.Clc1ccc(cc1Cl)[C@@H]3CC[C@H](NC)c2ccccc23	CNC1CCC(C2=CC(Cl)=C(Cl)C=C2)C2=C1C=CC=C2	VGKDLMBJGBXTGI-UHFFFAOYSA-N	SLC6A2	solute carrier family 6 member 2
182	1	79559-97-0	63009	Sertraline hydrochloride	Cl.Clc1ccc(cc1Cl)[C@@H]3CC[C@H](NC)c2ccccc23	CNC1CCC(C2=CC(Cl)=C(Cl)C=C2)C2=C1C=CC=C2	VGKDLMBJGBXTGI-UHFFFAOYSA-N	SIGMAR1	sigma non-opioid intracellular receptor 1
183	1	79559-97-0	63009	Sertraline hydrochloride	Cl.Clc1ccc(cc1Cl)[C@@H]3CC[C@H](NC)c2ccccc23	CNC1CCC(C2=CC(Cl)=C(Cl)C=C2)C2=C1C=CC=C2	VGKDLMBJGBXTGI-UHFFFAOYSA-N	ADRA2B	adrenoceptor alpha 2B
184	1	79559-97-0	63009	Sertraline hydrochloride	Cl.Clc1ccc(cc1Cl)[C@@H]3CC[C@H](NC)c2ccccc23	CNC1CCC(C2=CC(Cl)=C(Cl)C=C2)C2=C1C=CC=C2	VGKDLMBJGBXTGI-UHFFFAOYSA-N	KCNH2	potassium voltage-gated channel subfamily H member 2
185	1	848-53-3	3627	Homochlorcyclizine	Clc1ccc(cc1)C(c2ccccc2)N3CCCN(C)CC3	CN1CCCN(CC1)C(C1=CC=CC=C1)C1=CC=C(Cl)C=C1	WEUCDJCFJHYFRL-UHFFFAOYSA-N	HRH1	histamine receptor H1
186	1	848-53-3	3627	Homochlorcyclizine	Clc1ccc(cc1)C(c2ccccc2)N3CCCN(C)CC3	CN1CCCN(CC1)C(C1=CC=CC=C1)C1=CC=C(Cl)C=C1	WEUCDJCFJHYFRL-UHFFFAOYSA-N	CYP2D6	cytochrome P450 family 2 subfamily D member 6
187	1	113-59-7	667466	Chlorprothixene	CN(C)CC\C=C1/c3ccccc3Sc2ccc(Cl)cc12	CN(C)CCC=C1C2=CC=CC=C2SC2=CC=C(Cl)C=C12	WSPOMRSOLSGNFJ-UHFFFAOYSA-N	CHRM1	cholinergic receptor muscarinic 1
188	1	113-59-7	667466	Chlorprothixene	CN(C)CC\C=C1/c3ccccc3Sc2ccc(Cl)cc12	CN(C)CCC=C1C2=CC=CC=C2SC2=CC=C(Cl)C=C12	WSPOMRSOLSGNFJ-UHFFFAOYSA-N	CHRM2	cholinergic receptor muscarinic 2
189	1	113-59-7	667466	Chlorprothixene	CN(C)CC\C=C1/c3ccccc3Sc2ccc(Cl)cc12	CN(C)CCC=C1C2=CC=CC=C2SC2=CC=C(Cl)C=C12	WSPOMRSOLSGNFJ-UHFFFAOYSA-N	CHRM3	cholinergic receptor muscarinic 3
190	1	113-59-7	667466	Chlorprothixene	CN(C)CC\C=C1/c3ccccc3Sc2ccc(Cl)cc12	CN(C)CCC=C1C2=CC=CC=C2SC2=CC=C(Cl)C=C12	WSPOMRSOLSGNFJ-UHFFFAOYSA-N	CHRM4	cholinergic receptor muscarinic 4
191	1	113-59-7	667466	Chlorprothixene	CN(C)CC\C=C1/c3ccccc3Sc2ccc(Cl)cc12	CN(C)CCC=C1C2=CC=CC=C2SC2=CC=C(Cl)C=C12	WSPOMRSOLSGNFJ-UHFFFAOYSA-N	CHRM5	cholinergic receptor muscarinic 5
192	1	113-59-7	667466	Chlorprothixene	CN(C)CC\C=C1/c3ccccc3Sc2ccc(Cl)cc12	CN(C)CCC=C1C2=CC=CC=C2SC2=CC=C(Cl)C=C12	WSPOMRSOLSGNFJ-UHFFFAOYSA-N	DRD1	dopamine receptor D1
193	1	113-59-7	667466	Chlorprothixene	CN(C)CC\C=C1/c3ccccc3Sc2ccc(Cl)cc12	CN(C)CCC=C1C2=CC=CC=C2SC2=CC=C(Cl)C=C12	WSPOMRSOLSGNFJ-UHFFFAOYSA-N	DRD2	dopamine receptor D2
194	1	113-59-7	667466	Chlorprothixene	CN(C)CC\C=C1/c3ccccc3Sc2ccc(Cl)cc12	CN(C)CCC=C1C2=CC=CC=C2SC2=CC=C(Cl)C=C12	WSPOMRSOLSGNFJ-UHFFFAOYSA-N	DRD3	dopamine receptor D3
195	1	113-59-7	667466	Chlorprothixene	CN(C)CC\C=C1/c3ccccc3Sc2ccc(Cl)cc12	CN(C)CCC=C1C2=CC=CC=C2SC2=CC=C(Cl)C=C12	WSPOMRSOLSGNFJ-UHFFFAOYSA-N	HRH1	histamine receptor H1
196	1	113-59-7	667466	Chlorprothixene	CN(C)CC\C=C1/c3ccccc3Sc2ccc(Cl)cc12	CN(C)CCC=C1C2=CC=CC=C2SC2=CC=C(Cl)C=C12	WSPOMRSOLSGNFJ-UHFFFAOYSA-N	HTR2A	5-hydroxytryptamine receptor 2A
197	1	113-59-7	667466	Chlorprothixene	CN(C)CC\C=C1/c3ccccc3Sc2ccc(Cl)cc12	CN(C)CCC=C1C2=CC=CC=C2SC2=CC=C(Cl)C=C12	WSPOMRSOLSGNFJ-UHFFFAOYSA-N	HTR2B	5-hydroxytryptamine receptor 2B
198	1	113-59-7	667466	Chlorprothixene	CN(C)CC\C=C1/c3ccccc3Sc2ccc(Cl)cc12	CN(C)CCC=C1C2=CC=CC=C2SC2=CC=C(Cl)C=C12	WSPOMRSOLSGNFJ-UHFFFAOYSA-N	HTR2C	5-hydroxytryptamine receptor 2C
199	1	113-59-7	667466	Chlorprothixene	CN(C)CC\C=C1/c3ccccc3Sc2ccc(Cl)cc12	CN(C)CCC=C1C2=CC=CC=C2SC2=CC=C(Cl)C=C12	WSPOMRSOLSGNFJ-UHFFFAOYSA-N	DRD5	dopamine receptor D5
200	1	113-59-7	667466	Chlorprothixene	CN(C)CC\C=C1/c3ccccc3Sc2ccc(Cl)cc12	CN(C)CCC=C1C2=CC=CC=C2SC2=CC=C(Cl)C=C12	WSPOMRSOLSGNFJ-UHFFFAOYSA-N	HTR6	5-hydroxytryptamine receptor 6
201	1	1098-60-8	66069	Triflupromazine hydrochloride	Cl.FC(F)(F)c1cc2N(CCCN(C)C)c3ccccc3Sc2cc1	CN(C)CCCN1C2=CC=CC=C2SC2=CC=C(C=C12)C(F)(F)F	XSCGXQMFQXDFCW-UHFFFAOYSA-N	CHRM1	cholinergic receptor muscarinic 1
202	1	1098-60-8	66069	Triflupromazine hydrochloride	Cl.FC(F)(F)c1cc2N(CCCN(C)C)c3ccccc3Sc2cc1	CN(C)CCCN1C2=CC=CC=C2SC2=CC=C(C=C12)C(F)(F)F	XSCGXQMFQXDFCW-UHFFFAOYSA-N	CHRM2	cholinergic receptor muscarinic 2
203	1	1098-60-8	66069	Triflupromazine hydrochloride	Cl.FC(F)(F)c1cc2N(CCCN(C)C)c3ccccc3Sc2cc1	CN(C)CCCN1C2=CC=CC=C2SC2=CC=C(C=C12)C(F)(F)F	XSCGXQMFQXDFCW-UHFFFAOYSA-N	DRD1	dopamine receptor D1
204	1	1098-60-8	66069	Triflupromazine hydrochloride	Cl.FC(F)(F)c1cc2N(CCCN(C)C)c3ccccc3Sc2cc1	CN(C)CCCN1C2=CC=CC=C2SC2=CC=C(C=C12)C(F)(F)F	XSCGXQMFQXDFCW-UHFFFAOYSA-N	DRD2	dopamine receptor D2
205	1	1098-60-8	66069	Triflupromazine hydrochloride	Cl.FC(F)(F)c1cc2N(CCCN(C)C)c3ccccc3Sc2cc1	CN(C)CCCN1C2=CC=CC=C2SC2=CC=C(C=C12)C(F)(F)F	XSCGXQMFQXDFCW-UHFFFAOYSA-N	HTR2B	5-hydroxytryptamine receptor 2B
206	1	1098-60-8	66069	Triflupromazine hydrochloride	Cl.FC(F)(F)c1cc2N(CCCN(C)C)c3ccccc3Sc2cc1	CN(C)CCCN1C2=CC=CC=C2SC2=CC=C(C=C12)C(F)(F)F	XSCGXQMFQXDFCW-UHFFFAOYSA-N	CYP1A2	cytochrome P450 family 1 subfamily A member 2
207	1	1098-60-8	66069	Triflupromazine hydrochloride	Cl.FC(F)(F)c1cc2N(CCCN(C)C)c3ccccc3Sc2cc1	CN(C)CCCN1C2=CC=CC=C2SC2=CC=C(C=C12)C(F)(F)F	XSCGXQMFQXDFCW-UHFFFAOYSA-N	CYP2D6	cytochrome P450 family 2 subfamily D member 6
208	1	14976-57-9	5281069	Clemastine fumarate	CN3CCC[C@@H]3CCO[C@](C)(c1ccccc1)c2ccc(Cl)cc2.O=C(O)/C=C/C(=O)O	CN1CCCC1CCOC(C)(C1=CC=CC=C1)C1=CC=C(Cl)C=C1	YNNUSGIPVFPVBX-UHFFFAOYSA-N	HRH1	histamine receptor H1
209	1	14976-57-9	5281069	Clemastine fumarate	CN3CCC[C@@H]3CCO[C@](C)(c1ccccc1)c2ccc(Cl)cc2.O=C(O)/C=C/C(=O)O	CN1CCCC1CCOC(C)(C1=CC=CC=C1)C1=CC=C(Cl)C=C1	YNNUSGIPVFPVBX-UHFFFAOYSA-N	CYP2D6	cytochrome P450 family 2 subfamily D member 6
210	1	14976-57-9	5281069	Clemastine fumarate	CN3CCC[C@@H]3CCO[C@](C)(c1ccccc1)c2ccc(Cl)cc2.O=C(O)/C=C/C(=O)O	CN1CCCC1CCOC(C)(C1=CC=CC=C1)C1=CC=C(Cl)C=C1	YNNUSGIPVFPVBX-UHFFFAOYSA-N	CYP2C19	cytochrome P450 family 2 subfamily C member 19
211	1	14976-57-9	5281069	Clemastine fumarate	CN3CCC[C@@H]3CCO[C@](C)(c1ccccc1)c2ccc(Cl)cc2.O=C(O)/C=C/C(=O)O	CN1CCCC1CCOC(C)(C1=CC=CC=C1)C1=CC=C(Cl)C=C1	YNNUSGIPVFPVBX-UHFFFAOYSA-N	DRD2	dopamine receptor D2
212	1	14976-57-9	5281069	Clemastine fumarate	CN3CCC[C@@H]3CCO[C@](C)(c1ccccc1)c2ccc(Cl)cc2.O=C(O)/C=C/C(=O)O	CN1CCCC1CCOC(C)(C1=CC=CC=C1)C1=CC=C(Cl)C=C1	YNNUSGIPVFPVBX-UHFFFAOYSA-N	SLC6A3	solute carrier family 6 member 3
213	1	14976-57-9	5281069	Clemastine fumarate	CN3CCC[C@@H]3CCO[C@](C)(c1ccccc1)c2ccc(Cl)cc2.O=C(O)/C=C/C(=O)O	CN1CCCC1CCOC(C)(C1=CC=CC=C1)C1=CC=C(Cl)C=C1	YNNUSGIPVFPVBX-UHFFFAOYSA-N	TMEM97	transmembrane protein 97
214	1	14976-57-9	5281069	Clemastine fumarate	CN3CCC[C@@H]3CCO[C@](C)(c1ccccc1)c2ccc(Cl)cc2.O=C(O)/C=C/C(=O)O	CN1CCCC1CCOC(C)(C1=CC=CC=C1)C1=CC=C(Cl)C=C1	YNNUSGIPVFPVBX-UHFFFAOYSA-N	SIGMAR1	sigma non-opioid intracellular receptor 1
215	1	14976-57-9	5281069	Clemastine fumarate	CN3CCC[C@@H]3CCO[C@](C)(c1ccccc1)c2ccc(Cl)cc2.O=C(O)/C=C/C(=O)O	CN1CCCC1CCOC(C)(C1=CC=CC=C1)C1=CC=C(Cl)C=C1	YNNUSGIPVFPVBX-UHFFFAOYSA-N	DRD3	dopamine receptor D3
216	1	14976-57-9	5281069	Clemastine fumarate	CN3CCC[C@@H]3CCO[C@](C)(c1ccccc1)c2ccc(Cl)cc2.O=C(O)/C=C/C(=O)O	CN1CCCC1CCOC(C)(C1=CC=CC=C1)C1=CC=C(Cl)C=C1	YNNUSGIPVFPVBX-UHFFFAOYSA-N	CHRM5	cholinergic receptor muscarinic 5
217	1	14976-57-9	5281069	Clemastine fumarate	CN3CCC[C@@H]3CCO[C@](C)(c1ccccc1)c2ccc(Cl)cc2.O=C(O)/C=C/C(=O)O	CN1CCCC1CCOC(C)(C1=CC=CC=C1)C1=CC=C(Cl)C=C1	YNNUSGIPVFPVBX-UHFFFAOYSA-N	CHRM3	cholinergic receptor muscarinic 3
218	1	14976-57-9	5281069	Clemastine fumarate	CN3CCC[C@@H]3CCO[C@](C)(c1ccccc1)c2ccc(Cl)cc2.O=C(O)/C=C/C(=O)O	CN1CCCC1CCOC(C)(C1=CC=CC=C1)C1=CC=C(Cl)C=C1	YNNUSGIPVFPVBX-UHFFFAOYSA-N	CHRM4	cholinergic receptor muscarinic 4
219	1	14976-57-9	5281069	Clemastine fumarate	CN3CCC[C@@H]3CCO[C@](C)(c1ccccc1)c2ccc(Cl)cc2.O=C(O)/C=C/C(=O)O	CN1CCCC1CCOC(C)(C1=CC=CC=C1)C1=CC=C(Cl)C=C1	YNNUSGIPVFPVBX-UHFFFAOYSA-N	ADRA2C	adrenoceptor alpha 2C
220	1	14976-57-9	5281069	Clemastine fumarate	CN3CCC[C@@H]3CCO[C@](C)(c1ccccc1)c2ccc(Cl)cc2.O=C(O)/C=C/C(=O)O	CN1CCCC1CCOC(C)(C1=CC=CC=C1)C1=CC=C(Cl)C=C1	YNNUSGIPVFPVBX-UHFFFAOYSA-N	HTR2A	5-hydroxytryptamine receptor 2A
221	1	14976-57-9	5281069	Clemastine fumarate	CN3CCC[C@@H]3CCO[C@](C)(c1ccccc1)c2ccc(Cl)cc2.O=C(O)/C=C/C(=O)O	CN1CCCC1CCOC(C)(C1=CC=CC=C1)C1=CC=C(Cl)C=C1	YNNUSGIPVFPVBX-UHFFFAOYSA-N	CHRM1	cholinergic receptor muscarinic 1
222	1	14976-57-9	5281069	Clemastine fumarate	CN3CCC[C@@H]3CCO[C@](C)(c1ccccc1)c2ccc(Cl)cc2.O=C(O)/C=C/C(=O)O	CN1CCCC1CCOC(C)(C1=CC=CC=C1)C1=CC=C(Cl)C=C1	YNNUSGIPVFPVBX-UHFFFAOYSA-N	ADRA2A	adrenoceptor alpha 2A
223	1	14976-57-9	5281069	Clemastine fumarate	CN3CCC[C@@H]3CCO[C@](C)(c1ccccc1)c2ccc(Cl)cc2.O=C(O)/C=C/C(=O)O	CN1CCCC1CCOC(C)(C1=CC=CC=C1)C1=CC=C(Cl)C=C1	YNNUSGIPVFPVBX-UHFFFAOYSA-N	ADRA1D	adrenoceptor alpha 1D
224	1	14976-57-9	5281069	Clemastine fumarate	CN3CCC[C@@H]3CCO[C@](C)(c1ccccc1)c2ccc(Cl)cc2.O=C(O)/C=C/C(=O)O	CN1CCCC1CCOC(C)(C1=CC=CC=C1)C1=CC=C(Cl)C=C1	YNNUSGIPVFPVBX-UHFFFAOYSA-N	HTR2C	5-hydroxytryptamine receptor 2C
225	1	14976-57-9	5281069	Clemastine fumarate	CN3CCC[C@@H]3CCO[C@](C)(c1ccccc1)c2ccc(Cl)cc2.O=C(O)/C=C/C(=O)O	CN1CCCC1CCOC(C)(C1=CC=CC=C1)C1=CC=C(Cl)C=C1	YNNUSGIPVFPVBX-UHFFFAOYSA-N	HTR6	5-hydroxytryptamine receptor 6
226	1	14976-57-9	5281069	Clemastine fumarate	CN3CCC[C@@H]3CCO[C@](C)(c1ccccc1)c2ccc(Cl)cc2.O=C(O)/C=C/C(=O)O	CN1CCCC1CCOC(C)(C1=CC=CC=C1)C1=CC=C(Cl)C=C1	YNNUSGIPVFPVBX-UHFFFAOYSA-N	HTR2B	5-hydroxytryptamine receptor 2B
227	1	14976-57-9	5281069	Clemastine fumarate	CN3CCC[C@@H]3CCO[C@](C)(c1ccccc1)c2ccc(Cl)cc2.O=C(O)/C=C/C(=O)O	CN1CCCC1CCOC(C)(C1=CC=CC=C1)C1=CC=C(Cl)C=C1	YNNUSGIPVFPVBX-UHFFFAOYSA-N	KCNH2	potassium voltage-gated channel subfamily H member 2
228	1	481-49-2	10206	Cepharanthine	COc8ccc1cc8Oc7ccc(C[C@H]4c5c(Oc3cc2c(CCN(C)[C@@H]2C1)cc3OC)c6OCOc6cc5CCN4C)cc7	COC1=CC=C2CC3N(C)CCC4=CC(OC)=C(OC5=C6C(CC7=CC=C(OC1=C2)C=C7)N(C)CCC6=CC1=C5OCO1)C=C34	YVPXVXANRNDGTA-UHFFFAOYSA-N	PRKAA1	protein kinase AMP-activated catalytic subunit alpha 1
229	1	481-49-2	10206	Cepharanthine	COc8ccc1cc8Oc7ccc(C[C@H]4c5c(Oc3cc2c(CCN(C)[C@@H]2C1)cc3OC)c6OCOc6cc5CCN4C)cc7	COC1=CC=C2CC3N(C)CCC4=CC(OC)=C(OC5=C6C(CC7=CC=C(OC1=C2)C=C7)N(C)CCC6=CC1=C5OCO1)C=C34	YVPXVXANRNDGTA-UHFFFAOYSA-N	NFKB1	nuclear factor kappa B subunit 1
230	1	136434-34-9	60834	Duloxetine hydrochloride	Cl.CNCC[C@H](Oc1cccc2ccccc12)c3cccs3	CNCCC(OC1=C2C=CC=CC2=CC=C1)C1=CC=CS1	ZEUITGRIYCTCEM-UHFFFAOYSA-N	HTR2A	5-hydroxytryptamine receptor 2A
231	1	136434-34-9	60834	Duloxetine hydrochloride	Cl.CNCC[C@H](Oc1cccc2ccccc12)c3cccs3	CNCCC(OC1=C2C=CC=CC2=CC=C1)C1=CC=CS1	ZEUITGRIYCTCEM-UHFFFAOYSA-N	HTR2C	5-hydroxytryptamine receptor 2C
232	1	136434-34-9	60834	Duloxetine hydrochloride	Cl.CNCC[C@H](Oc1cccc2ccccc12)c3cccs3	CNCCC(OC1=C2C=CC=CC2=CC=C1)C1=CC=CS1	ZEUITGRIYCTCEM-UHFFFAOYSA-N	HTR6	5-hydroxytryptamine receptor 6
233	1	136434-34-9	60834	Duloxetine hydrochloride	Cl.CNCC[C@H](Oc1cccc2ccccc12)c3cccs3	CNCCC(OC1=C2C=CC=CC2=CC=C1)C1=CC=CS1	ZEUITGRIYCTCEM-UHFFFAOYSA-N	SLC6A2	solute carrier family 6 member 2
234	1	136434-34-9	60834	Duloxetine hydrochloride	Cl.CNCC[C@H](Oc1cccc2ccccc12)c3cccs3	CNCCC(OC1=C2C=CC=CC2=CC=C1)C1=CC=CS1	ZEUITGRIYCTCEM-UHFFFAOYSA-N	SLC6A3	solute carrier family 6 member 3
235	1	136434-34-9	60834	Duloxetine hydrochloride	Cl.CNCC[C@H](Oc1cccc2ccccc12)c3cccs3	CNCCC(OC1=C2C=CC=CC2=CC=C1)C1=CC=CS1	ZEUITGRIYCTCEM-UHFFFAOYSA-N	SLC6A4	solute carrier family 6 member 4
236	1	136434-34-9	60834	Duloxetine hydrochloride	Cl.CNCC[C@H](Oc1cccc2ccccc12)c3cccs3	CNCCC(OC1=C2C=CC=CC2=CC=C1)C1=CC=CS1	ZEUITGRIYCTCEM-UHFFFAOYSA-N	CYP2D6	cytochrome P450 family 2 subfamily D member 6
237	1	136434-34-9	60834	Duloxetine hydrochloride	Cl.CNCC[C@H](Oc1cccc2ccccc12)c3cccs3	CNCCC(OC1=C2C=CC=CC2=CC=C1)C1=CC=CS1	ZEUITGRIYCTCEM-UHFFFAOYSA-N	CYP3A4	cytochrome P450 family 3 subfamily A member 4
238	1	136434-34-9	60834	Duloxetine hydrochloride	Cl.CNCC[C@H](Oc1cccc2ccccc12)c3cccs3	CNCCC(OC1=C2C=CC=CC2=CC=C1)C1=CC=CS1	ZEUITGRIYCTCEM-UHFFFAOYSA-N	SCN5A	sodium voltage-gated channel alpha subunit 5
239	1	136434-34-9	60834	Duloxetine hydrochloride	Cl.CNCC[C@H](Oc1cccc2ccccc12)c3cccs3	CNCCC(OC1=C2C=CC=CC2=CC=C1)C1=CC=CS1	ZEUITGRIYCTCEM-UHFFFAOYSA-N	KCNH2	potassium voltage-gated channel subfamily H member 2
240	1	145742-28-5	9821217	CP-122721	FC(F)(F)Oc3cc(CN[C@H]1CCCN[C@H]1c2ccccc2)c(OC)cc3	COC1=C(CNC2CCCNC2C2=CC=CC=C2)C=C(OC(F)(F)F)C=C1	ZIWFCOIGUNPHPM-UHFFFAOYSA-N	CYP2D6	cytochrome P450 family 2 subfamily D member 6
241	1	145742-28-5	9821217	CP-122721	FC(F)(F)Oc3cc(CN[C@H]1CCCN[C@H]1c2ccccc2)c(OC)cc3	COC1=C(CNC2CCCNC2C2=CC=CC=C2)C=C(OC(F)(F)F)C=C1	ZIWFCOIGUNPHPM-UHFFFAOYSA-N	KCNH2	potassium voltage-gated channel subfamily H member 2
242	1	145742-28-5	9821217	CP-122721	FC(F)(F)Oc3cc(CN[C@H]1CCCN[C@H]1c2ccccc2)c(OC)cc3	COC1=C(CNC2CCCNC2C2=CC=CC=C2)C=C(OC(F)(F)F)C=C1	ZIWFCOIGUNPHPM-UHFFFAOYSA-N	TACR1	tachykinin receptor 1
243	1	50-53-3	2726	Chlorpromazine	CN(C)CCCN1c3ccccc3Sc2ccc(Cl)cc12	CN(C)CCCN1C2=C(SC3=C1C=C(Cl)C=C3)C=CC=C2	ZPEIMTDSQAKGNT-UHFFFAOYSA-N	ADRA1A	adrenoceptor alpha 1A
244	1	50-53-3	2726	Chlorpromazine	CN(C)CCCN1c3ccccc3Sc2ccc(Cl)cc12	CN(C)CCCN1C2=C(SC3=C1C=C(Cl)C=C3)C=CC=C2	ZPEIMTDSQAKGNT-UHFFFAOYSA-N	ADRA1B	adrenoceptor alpha 1B
245	1	50-53-3	2726	Chlorpromazine	CN(C)CCCN1c3ccccc3Sc2ccc(Cl)cc12	CN(C)CCCN1C2=C(SC3=C1C=C(Cl)C=C3)C=CC=C2	ZPEIMTDSQAKGNT-UHFFFAOYSA-N	ADRA1D	adrenoceptor alpha 1D
246	1	50-53-3	2726	Chlorpromazine	CN(C)CCCN1c3ccccc3Sc2ccc(Cl)cc12	CN(C)CCCN1C2=C(SC3=C1C=C(Cl)C=C3)C=CC=C2	ZPEIMTDSQAKGNT-UHFFFAOYSA-N	ADRA2A	adrenoceptor alpha 2A
247	1	50-53-3	2726	Chlorpromazine	CN(C)CCCN1c3ccccc3Sc2ccc(Cl)cc12	CN(C)CCCN1C2=C(SC3=C1C=C(Cl)C=C3)C=CC=C2	ZPEIMTDSQAKGNT-UHFFFAOYSA-N	ADRA2B	adrenoceptor alpha 2B
248	1	50-53-3	2726	Chlorpromazine	CN(C)CCCN1c3ccccc3Sc2ccc(Cl)cc12	CN(C)CCCN1C2=C(SC3=C1C=C(Cl)C=C3)C=CC=C2	ZPEIMTDSQAKGNT-UHFFFAOYSA-N	ADRA2C	adrenoceptor alpha 2C
249	1	50-53-3	2726	Chlorpromazine	CN(C)CCCN1c3ccccc3Sc2ccc(Cl)cc12	CN(C)CCCN1C2=C(SC3=C1C=C(Cl)C=C3)C=CC=C2	ZPEIMTDSQAKGNT-UHFFFAOYSA-N	CALM1	calmodulin 1
250	1	50-53-3	2726	Chlorpromazine	CN(C)CCCN1c3ccccc3Sc2ccc(Cl)cc12	CN(C)CCCN1C2=C(SC3=C1C=C(Cl)C=C3)C=CC=C2	ZPEIMTDSQAKGNT-UHFFFAOYSA-N	CHRM1	cholinergic receptor muscarinic 1
251	1	50-53-3	2726	Chlorpromazine	CN(C)CCCN1c3ccccc3Sc2ccc(Cl)cc12	CN(C)CCCN1C2=C(SC3=C1C=C(Cl)C=C3)C=CC=C2	ZPEIMTDSQAKGNT-UHFFFAOYSA-N	CHRM3	cholinergic receptor muscarinic 3
252	1	50-53-3	2726	Chlorpromazine	CN(C)CCCN1c3ccccc3Sc2ccc(Cl)cc12	CN(C)CCCN1C2=C(SC3=C1C=C(Cl)C=C3)C=CC=C2	ZPEIMTDSQAKGNT-UHFFFAOYSA-N	DRD1	dopamine receptor D1
253	1	50-53-3	2726	Chlorpromazine	CN(C)CCCN1c3ccccc3Sc2ccc(Cl)cc12	CN(C)CCCN1C2=C(SC3=C1C=C(Cl)C=C3)C=CC=C2	ZPEIMTDSQAKGNT-UHFFFAOYSA-N	DRD2	dopamine receptor D2
254	1	50-53-3	2726	Chlorpromazine	CN(C)CCCN1c3ccccc3Sc2ccc(Cl)cc12	CN(C)CCCN1C2=C(SC3=C1C=C(Cl)C=C3)C=CC=C2	ZPEIMTDSQAKGNT-UHFFFAOYSA-N	DRD3	dopamine receptor D3
255	1	50-53-3	2726	Chlorpromazine	CN(C)CCCN1c3ccccc3Sc2ccc(Cl)cc12	CN(C)CCCN1C2=C(SC3=C1C=C(Cl)C=C3)C=CC=C2	ZPEIMTDSQAKGNT-UHFFFAOYSA-N	DRD4	dopamine receptor D4
256	1	50-53-3	2726	Chlorpromazine	CN(C)CCCN1c3ccccc3Sc2ccc(Cl)cc12	CN(C)CCCN1C2=C(SC3=C1C=C(Cl)C=C3)C=CC=C2	ZPEIMTDSQAKGNT-UHFFFAOYSA-N	DRD5	dopamine receptor D5
257	1	50-53-3	2726	Chlorpromazine	CN(C)CCCN1c3ccccc3Sc2ccc(Cl)cc12	CN(C)CCCN1C2=C(SC3=C1C=C(Cl)C=C3)C=CC=C2	ZPEIMTDSQAKGNT-UHFFFAOYSA-N	HRH1	histamine receptor H1
258	1	50-53-3	2726	Chlorpromazine	CN(C)CCCN1c3ccccc3Sc2ccc(Cl)cc12	CN(C)CCCN1C2=C(SC3=C1C=C(Cl)C=C3)C=CC=C2	ZPEIMTDSQAKGNT-UHFFFAOYSA-N	HRH4	histamine receptor H4
259	1	50-53-3	2726	Chlorpromazine	CN(C)CCCN1c3ccccc3Sc2ccc(Cl)cc12	CN(C)CCCN1C2=C(SC3=C1C=C(Cl)C=C3)C=CC=C2	ZPEIMTDSQAKGNT-UHFFFAOYSA-N	HTR1A	5-hydroxytryptamine receptor 1A
260	1	50-53-3	2726	Chlorpromazine	CN(C)CCCN1c3ccccc3Sc2ccc(Cl)cc12	CN(C)CCCN1C2=C(SC3=C1C=C(Cl)C=C3)C=CC=C2	ZPEIMTDSQAKGNT-UHFFFAOYSA-N	HTR2A	5-hydroxytryptamine receptor 2A
261	1	50-53-3	2726	Chlorpromazine	CN(C)CCCN1c3ccccc3Sc2ccc(Cl)cc12	CN(C)CCCN1C2=C(SC3=C1C=C(Cl)C=C3)C=CC=C2	ZPEIMTDSQAKGNT-UHFFFAOYSA-N	HTR2B	5-hydroxytryptamine receptor 2B
262	1	50-53-3	2726	Chlorpromazine	CN(C)CCCN1c3ccccc3Sc2ccc(Cl)cc12	CN(C)CCCN1C2=C(SC3=C1C=C(Cl)C=C3)C=CC=C2	ZPEIMTDSQAKGNT-UHFFFAOYSA-N	HTR2C	5-hydroxytryptamine receptor 2C
263	1	50-53-3	2726	Chlorpromazine	CN(C)CCCN1c3ccccc3Sc2ccc(Cl)cc12	CN(C)CCCN1C2=C(SC3=C1C=C(Cl)C=C3)C=CC=C2	ZPEIMTDSQAKGNT-UHFFFAOYSA-N	HTR6	5-hydroxytryptamine receptor 6
264	1	50-53-3	2726	Chlorpromazine	CN(C)CCCN1c3ccccc3Sc2ccc(Cl)cc12	CN(C)CCCN1C2=C(SC3=C1C=C(Cl)C=C3)C=CC=C2	ZPEIMTDSQAKGNT-UHFFFAOYSA-N	HTR7	5-hydroxytryptamine receptor 7
265	1	50-53-3	2726	Chlorpromazine	CN(C)CCCN1c3ccccc3Sc2ccc(Cl)cc12	CN(C)CCCN1C2=C(SC3=C1C=C(Cl)C=C3)C=CC=C2	ZPEIMTDSQAKGNT-UHFFFAOYSA-N	KCNH2	potassium voltage-gated channel subfamily H member 2
266	1	50-53-3	2726	Chlorpromazine	CN(C)CCCN1c3ccccc3Sc2ccc(Cl)cc12	CN(C)CCCN1C2=C(SC3=C1C=C(Cl)C=C3)C=CC=C2	ZPEIMTDSQAKGNT-UHFFFAOYSA-N	ORM1	orosomucoid 1
267	1	50-53-3	2726	Chlorpromazine	CN(C)CCCN1c3ccccc3Sc2ccc(Cl)cc12	CN(C)CCCN1C2=C(SC3=C1C=C(Cl)C=C3)C=CC=C2	ZPEIMTDSQAKGNT-UHFFFAOYSA-N	ORM2	orosomucoid 2
268	1	50-53-3	2726	Chlorpromazine	CN(C)CCCN1c3ccccc3Sc2ccc(Cl)cc12	CN(C)CCCN1C2=C(SC3=C1C=C(Cl)C=C3)C=CC=C2	ZPEIMTDSQAKGNT-UHFFFAOYSA-N	SMPD1	sphingomyelin phosphodiesterase 1
269	1	50-53-3	2726	Chlorpromazine	CN(C)CCCN1c3ccccc3Sc2ccc(Cl)cc12	CN(C)CCCN1C2=C(SC3=C1C=C(Cl)C=C3)C=CC=C2	ZPEIMTDSQAKGNT-UHFFFAOYSA-N	TRPC5	transient receptor potential cation channel subfamily C member 5
270	1	50-53-3	2726	Chlorpromazine	CN(C)CCCN1c3ccccc3Sc2ccc(Cl)cc12	CN(C)CCCN1C2=C(SC3=C1C=C(Cl)C=C3)C=CC=C2	ZPEIMTDSQAKGNT-UHFFFAOYSA-N	CYP1A2	cytochrome P450 family 1 subfamily A member 2
271	1	50-53-3	2726	Chlorpromazine	CN(C)CCCN1c3ccccc3Sc2ccc(Cl)cc12	CN(C)CCCN1C2=C(SC3=C1C=C(Cl)C=C3)C=CC=C2	ZPEIMTDSQAKGNT-UHFFFAOYSA-N	CYP2D6	cytochrome P450 family 2 subfamily D member 6
272	1	50-53-3	2726	Chlorpromazine	CN(C)CCCN1c3ccccc3Sc2ccc(Cl)cc12	CN(C)CCCN1C2=C(SC3=C1C=C(Cl)C=C3)C=CC=C2	ZPEIMTDSQAKGNT-UHFFFAOYSA-N	CYP3A4	cytochrome P450 family 3 subfamily A member 4
273	1	50-53-3	2726	Chlorpromazine	CN(C)CCCN1c3ccccc3Sc2ccc(Cl)cc12	CN(C)CCCN1C2=C(SC3=C1C=C(Cl)C=C3)C=CC=C2	ZPEIMTDSQAKGNT-UHFFFAOYSA-N	ABCB1	ATP binding cassette subfamily B member 1
274	1	50-53-3	2726	Chlorpromazine	CN(C)CCCN1c3ccccc3Sc2ccc(Cl)cc12	CN(C)CCCN1C2=C(SC3=C1C=C(Cl)C=C3)C=CC=C2	ZPEIMTDSQAKGNT-UHFFFAOYSA-N	SLC6A2	solute carrier family 6 member 2
275	1	50-53-3	2726	Chlorpromazine	CN(C)CCCN1c3ccccc3Sc2ccc(Cl)cc12	CN(C)CCCN1C2=C(SC3=C1C=C(Cl)C=C3)C=CC=C2	ZPEIMTDSQAKGNT-UHFFFAOYSA-N	SLC6A4	solute carrier family 6 member 4
276	1	50-53-3	2726	Chlorpromazine	CN(C)CCCN1c3ccccc3Sc2ccc(Cl)cc12	CN(C)CCCN1C2=C(SC3=C1C=C(Cl)C=C3)C=CC=C2	ZPEIMTDSQAKGNT-UHFFFAOYSA-N	SIGMAR1	sigma non-opioid intracellular receptor 1
277	1	50-53-3	2726	Chlorpromazine	CN(C)CCCN1c3ccccc3Sc2ccc(Cl)cc12	CN(C)CCCN1C2=C(SC3=C1C=C(Cl)C=C3)C=CC=C2	ZPEIMTDSQAKGNT-UHFFFAOYSA-N	CHRM5	cholinergic receptor muscarinic 5
278	1	50-53-3	2726	Chlorpromazine	CN(C)CCCN1c3ccccc3Sc2ccc(Cl)cc12	CN(C)CCCN1C2=C(SC3=C1C=C(Cl)C=C3)C=CC=C2	ZPEIMTDSQAKGNT-UHFFFAOYSA-N	CHRM4	cholinergic receptor muscarinic 4
279	1	50-53-3	2726	Chlorpromazine	CN(C)CCCN1c3ccccc3Sc2ccc(Cl)cc12	CN(C)CCCN1C2=C(SC3=C1C=C(Cl)C=C3)C=CC=C2	ZPEIMTDSQAKGNT-UHFFFAOYSA-N	AOX1	aldehyde oxidase 1
280	1	50-53-3	2726	Chlorpromazine	CN(C)CCCN1c3ccccc3Sc2ccc(Cl)cc12	CN(C)CCCN1C2=C(SC3=C1C=C(Cl)C=C3)C=CC=C2	ZPEIMTDSQAKGNT-UHFFFAOYSA-N	KCNK2	potassium two pore domain channel subfamily K member 2
281	1	1244-76-4	71612	Hydroxyzine hydrochloride	Cl.Clc1ccc(cc1)C(c2ccccc2)N3CCN(CC3)CCOCCO	OCCOCCN1CCN(CC1)C(C1=CC=CC=C1)C1=CC=C(Cl)C=C1	ZQDWXGKKHFNSQK-UHFFFAOYSA-N	HRH1	histamine receptor H1
282	1	1244-76-4	71612	Hydroxyzine hydrochloride	Cl.Clc1ccc(cc1)C(c2ccccc2)N3CCN(CC3)CCOCCO	OCCOCCN1CCN(CC1)C(C1=CC=CC=C1)C1=CC=C(Cl)C=C1	ZQDWXGKKHFNSQK-UHFFFAOYSA-N	CYP2D6	cytochrome P450 family 2 subfamily D member 6
283	1	1244-76-4	71612	Hydroxyzine hydrochloride	Cl.Clc1ccc(cc1)C(c2ccccc2)N3CCN(CC3)CCOCCO	OCCOCCN1CCN(CC1)C(C1=CC=CC=C1)C1=CC=C(Cl)C=C1	ZQDWXGKKHFNSQK-UHFFFAOYSA-N	SLCO1B1	solute carrier organic anion transporter family member 1B1
284	1	1244-76-4	71612	Hydroxyzine hydrochloride	Cl.Clc1ccc(cc1)C(c2ccccc2)N3CCN(CC3)CCOCCO	OCCOCCN1CCN(CC1)C(C1=CC=CC=C1)C1=CC=C(Cl)C=C1	ZQDWXGKKHFNSQK-UHFFFAOYSA-N	SLCO1B3	solute carrier organic anion transporter family member 1B3
285	1	1244-76-4	71612	Hydroxyzine hydrochloride	Cl.Clc1ccc(cc1)C(c2ccccc2)N3CCN(CC3)CCOCCO	OCCOCCN1CCN(CC1)C(C1=CC=CC=C1)C1=CC=C(Cl)C=C1	ZQDWXGKKHFNSQK-UHFFFAOYSA-N	HTR2A	5-hydroxytryptamine receptor 2A
286	2	NOCAS_47311	53257735	GSK163929B	CNS(=O)(=O)c1cc(c(Cl)cc1F)C(=O)N2CCC(CC2)(CCN6C3CCC6CC(C3)n4c5ccccc5nc4C)c7cccc(F)c7	CNS(=O)(=O)C1=C(F)C=C(Cl)C(=C1)C(=O)N1CCC(CCN2C3CCC2CC(C3)N2C(C)=NC3=C2C=CC=C3)(CC1)C1=CC(F)=CC=C1	AWXQYTLSBPWDMJ-UHFFFAOYSA-N	NA	symbol withdrawn, see [HGNC:12811](/data/gene-symbol-report/#!/hgnc_id/HGNC:12811)
287	2	231277-92-2	208908	Lapatinib	Fc1cccc(c1)COc2ccc(cc2Cl)Nc3ncnc4ccc(cc34)c5ccc(CNCCS(C)(=O)=O)o5	CS(=O)(=O)CCNCC1=CC=C(O1)C1=CC2=C(NC3=CC=C(OCC4=CC(F)=CC=C4)C(Cl)=C3)N=CN=C2C=C1	BCFGMOOMADDAQU-UHFFFAOYSA-N	EGFR	epidermal growth factor receptor
288	2	231277-92-2	208908	Lapatinib	Fc1cccc(c1)COc2ccc(cc2Cl)Nc3ncnc4ccc(cc34)c5ccc(CNCCS(C)(=O)=O)o5	CS(=O)(=O)CCNCC1=CC=C(O1)C1=CC2=C(NC3=CC=C(OCC4=CC(F)=CC=C4)C(Cl)=C3)N=CN=C2C=C1	BCFGMOOMADDAQU-UHFFFAOYSA-N	ERBB2	erb-b2 receptor tyrosine kinase 2
289	2	231277-92-2	208908	Lapatinib	Fc1cccc(c1)COc2ccc(cc2Cl)Nc3ncnc4ccc(cc34)c5ccc(CNCCS(C)(=O)=O)o5	CS(=O)(=O)CCNCC1=CC=C(O1)C1=CC2=C(NC3=CC=C(OCC4=CC(F)=CC=C4)C(Cl)=C3)N=CN=C2C=C1	BCFGMOOMADDAQU-UHFFFAOYSA-N	ERBB4	erb-b2 receptor tyrosine kinase 4
290	2	231277-92-2	208908	Lapatinib	Fc1cccc(c1)COc2ccc(cc2Cl)Nc3ncnc4ccc(cc34)c5ccc(CNCCS(C)(=O)=O)o5	CS(=O)(=O)CCNCC1=CC=C(O1)C1=CC2=C(NC3=CC=C(OCC4=CC(F)=CC=C4)C(Cl)=C3)N=CN=C2C=C1	BCFGMOOMADDAQU-UHFFFAOYSA-N	KCNH2	potassium voltage-gated channel subfamily H member 2
291	2	129722-12-9	60795	Aripiprazole	Clc4cccc(N3CCN(CCCCOc1ccc2CCC(=O)Nc2c1)CC3)c4Cl	ClC1=CC=CC(N2CCN(CCCCOC3=CC=C4CCC(=O)NC4=C3)CC2)=C1Cl	CEUORZQYGODEFX-UHFFFAOYSA-N	ADRA1A	adrenoceptor alpha 1A
292	2	129722-12-9	60795	Aripiprazole	Clc4cccc(N3CCN(CCCCOc1ccc2CCC(=O)Nc2c1)CC3)c4Cl	ClC1=CC=CC(N2CCN(CCCCOC3=CC=C4CCC(=O)NC4=C3)CC2)=C1Cl	CEUORZQYGODEFX-UHFFFAOYSA-N	ADRA1B	adrenoceptor alpha 1B
293	2	129722-12-9	60795	Aripiprazole	Clc4cccc(N3CCN(CCCCOc1ccc2CCC(=O)Nc2c1)CC3)c4Cl	ClC1=CC=CC(N2CCN(CCCCOC3=CC=C4CCC(=O)NC4=C3)CC2)=C1Cl	CEUORZQYGODEFX-UHFFFAOYSA-N	ADRA2A	adrenoceptor alpha 2A
294	2	129722-12-9	60795	Aripiprazole	Clc4cccc(N3CCN(CCCCOc1ccc2CCC(=O)Nc2c1)CC3)c4Cl	ClC1=CC=CC(N2CCN(CCCCOC3=CC=C4CCC(=O)NC4=C3)CC2)=C1Cl	CEUORZQYGODEFX-UHFFFAOYSA-N	ADRA2B	adrenoceptor alpha 2B
295	2	129722-12-9	60795	Aripiprazole	Clc4cccc(N3CCN(CCCCOc1ccc2CCC(=O)Nc2c1)CC3)c4Cl	ClC1=CC=CC(N2CCN(CCCCOC3=CC=C4CCC(=O)NC4=C3)CC2)=C1Cl	CEUORZQYGODEFX-UHFFFAOYSA-N	ADRA2C	adrenoceptor alpha 2C
296	2	129722-12-9	60795	Aripiprazole	Clc4cccc(N3CCN(CCCCOc1ccc2CCC(=O)Nc2c1)CC3)c4Cl	ClC1=CC=CC(N2CCN(CCCCOC3=CC=C4CCC(=O)NC4=C3)CC2)=C1Cl	CEUORZQYGODEFX-UHFFFAOYSA-N	CHRM1	cholinergic receptor muscarinic 1
297	2	129722-12-9	60795	Aripiprazole	Clc4cccc(N3CCN(CCCCOc1ccc2CCC(=O)Nc2c1)CC3)c4Cl	ClC1=CC=CC(N2CCN(CCCCOC3=CC=C4CCC(=O)NC4=C3)CC2)=C1Cl	CEUORZQYGODEFX-UHFFFAOYSA-N	CHRM2	cholinergic receptor muscarinic 2
298	2	129722-12-9	60795	Aripiprazole	Clc4cccc(N3CCN(CCCCOc1ccc2CCC(=O)Nc2c1)CC3)c4Cl	ClC1=CC=CC(N2CCN(CCCCOC3=CC=C4CCC(=O)NC4=C3)CC2)=C1Cl	CEUORZQYGODEFX-UHFFFAOYSA-N	CHRM3	cholinergic receptor muscarinic 3
299	2	129722-12-9	60795	Aripiprazole	Clc4cccc(N3CCN(CCCCOc1ccc2CCC(=O)Nc2c1)CC3)c4Cl	ClC1=CC=CC(N2CCN(CCCCOC3=CC=C4CCC(=O)NC4=C3)CC2)=C1Cl	CEUORZQYGODEFX-UHFFFAOYSA-N	CHRM4	cholinergic receptor muscarinic 4
300	2	129722-12-9	60795	Aripiprazole	Clc4cccc(N3CCN(CCCCOc1ccc2CCC(=O)Nc2c1)CC3)c4Cl	ClC1=CC=CC(N2CCN(CCCCOC3=CC=C4CCC(=O)NC4=C3)CC2)=C1Cl	CEUORZQYGODEFX-UHFFFAOYSA-N	CHRM5	cholinergic receptor muscarinic 5
301	2	129722-12-9	60795	Aripiprazole	Clc4cccc(N3CCN(CCCCOc1ccc2CCC(=O)Nc2c1)CC3)c4Cl	ClC1=CC=CC(N2CCN(CCCCOC3=CC=C4CCC(=O)NC4=C3)CC2)=C1Cl	CEUORZQYGODEFX-UHFFFAOYSA-N	DRD1	dopamine receptor D1
302	2	129722-12-9	60795	Aripiprazole	Clc4cccc(N3CCN(CCCCOc1ccc2CCC(=O)Nc2c1)CC3)c4Cl	ClC1=CC=CC(N2CCN(CCCCOC3=CC=C4CCC(=O)NC4=C3)CC2)=C1Cl	CEUORZQYGODEFX-UHFFFAOYSA-N	DRD2	dopamine receptor D2
303	2	129722-12-9	60795	Aripiprazole	Clc4cccc(N3CCN(CCCCOc1ccc2CCC(=O)Nc2c1)CC3)c4Cl	ClC1=CC=CC(N2CCN(CCCCOC3=CC=C4CCC(=O)NC4=C3)CC2)=C1Cl	CEUORZQYGODEFX-UHFFFAOYSA-N	DRD3	dopamine receptor D3
304	2	129722-12-9	60795	Aripiprazole	Clc4cccc(N3CCN(CCCCOc1ccc2CCC(=O)Nc2c1)CC3)c4Cl	ClC1=CC=CC(N2CCN(CCCCOC3=CC=C4CCC(=O)NC4=C3)CC2)=C1Cl	CEUORZQYGODEFX-UHFFFAOYSA-N	DRD4	dopamine receptor D4
305	2	129722-12-9	60795	Aripiprazole	Clc4cccc(N3CCN(CCCCOc1ccc2CCC(=O)Nc2c1)CC3)c4Cl	ClC1=CC=CC(N2CCN(CCCCOC3=CC=C4CCC(=O)NC4=C3)CC2)=C1Cl	CEUORZQYGODEFX-UHFFFAOYSA-N	DRD5	dopamine receptor D5
306	2	129722-12-9	60795	Aripiprazole	Clc4cccc(N3CCN(CCCCOc1ccc2CCC(=O)Nc2c1)CC3)c4Cl	ClC1=CC=CC(N2CCN(CCCCOC3=CC=C4CCC(=O)NC4=C3)CC2)=C1Cl	CEUORZQYGODEFX-UHFFFAOYSA-N	HRH1	histamine receptor H1
307	2	129722-12-9	60795	Aripiprazole	Clc4cccc(N3CCN(CCCCOc1ccc2CCC(=O)Nc2c1)CC3)c4Cl	ClC1=CC=CC(N2CCN(CCCCOC3=CC=C4CCC(=O)NC4=C3)CC2)=C1Cl	CEUORZQYGODEFX-UHFFFAOYSA-N	HTR1A	5-hydroxytryptamine receptor 1A
308	2	129722-12-9	60795	Aripiprazole	Clc4cccc(N3CCN(CCCCOc1ccc2CCC(=O)Nc2c1)CC3)c4Cl	ClC1=CC=CC(N2CCN(CCCCOC3=CC=C4CCC(=O)NC4=C3)CC2)=C1Cl	CEUORZQYGODEFX-UHFFFAOYSA-N	HTR1B	5-hydroxytryptamine receptor 1B
309	2	129722-12-9	60795	Aripiprazole	Clc4cccc(N3CCN(CCCCOc1ccc2CCC(=O)Nc2c1)CC3)c4Cl	ClC1=CC=CC(N2CCN(CCCCOC3=CC=C4CCC(=O)NC4=C3)CC2)=C1Cl	CEUORZQYGODEFX-UHFFFAOYSA-N	HTR1D	5-hydroxytryptamine receptor 1D
310	2	129722-12-9	60795	Aripiprazole	Clc4cccc(N3CCN(CCCCOc1ccc2CCC(=O)Nc2c1)CC3)c4Cl	ClC1=CC=CC(N2CCN(CCCCOC3=CC=C4CCC(=O)NC4=C3)CC2)=C1Cl	CEUORZQYGODEFX-UHFFFAOYSA-N	HTR1E	5-hydroxytryptamine receptor 1E
311	2	129722-12-9	60795	Aripiprazole	Clc4cccc(N3CCN(CCCCOc1ccc2CCC(=O)Nc2c1)CC3)c4Cl	ClC1=CC=CC(N2CCN(CCCCOC3=CC=C4CCC(=O)NC4=C3)CC2)=C1Cl	CEUORZQYGODEFX-UHFFFAOYSA-N	HTR2A	5-hydroxytryptamine receptor 2A
312	2	129722-12-9	60795	Aripiprazole	Clc4cccc(N3CCN(CCCCOc1ccc2CCC(=O)Nc2c1)CC3)c4Cl	ClC1=CC=CC(N2CCN(CCCCOC3=CC=C4CCC(=O)NC4=C3)CC2)=C1Cl	CEUORZQYGODEFX-UHFFFAOYSA-N	HTR2C	5-hydroxytryptamine receptor 2C
313	2	129722-12-9	60795	Aripiprazole	Clc4cccc(N3CCN(CCCCOc1ccc2CCC(=O)Nc2c1)CC3)c4Cl	ClC1=CC=CC(N2CCN(CCCCOC3=CC=C4CCC(=O)NC4=C3)CC2)=C1Cl	CEUORZQYGODEFX-UHFFFAOYSA-N	HTR3A	5-hydroxytryptamine receptor 3A
314	2	129722-12-9	60795	Aripiprazole	Clc4cccc(N3CCN(CCCCOc1ccc2CCC(=O)Nc2c1)CC3)c4Cl	ClC1=CC=CC(N2CCN(CCCCOC3=CC=C4CCC(=O)NC4=C3)CC2)=C1Cl	CEUORZQYGODEFX-UHFFFAOYSA-N	HTR6	5-hydroxytryptamine receptor 6
315	2	129722-12-9	60795	Aripiprazole	Clc4cccc(N3CCN(CCCCOc1ccc2CCC(=O)Nc2c1)CC3)c4Cl	ClC1=CC=CC(N2CCN(CCCCOC3=CC=C4CCC(=O)NC4=C3)CC2)=C1Cl	CEUORZQYGODEFX-UHFFFAOYSA-N	HTR7	5-hydroxytryptamine receptor 7
316	2	129722-12-9	60795	Aripiprazole	Clc4cccc(N3CCN(CCCCOc1ccc2CCC(=O)Nc2c1)CC3)c4Cl	ClC1=CC=CC(N2CCN(CCCCOC3=CC=C4CCC(=O)NC4=C3)CC2)=C1Cl	CEUORZQYGODEFX-UHFFFAOYSA-N	ABCB1	ATP binding cassette subfamily B member 1
317	2	129722-12-9	60795	Aripiprazole	Clc4cccc(N3CCN(CCCCOc1ccc2CCC(=O)Nc2c1)CC3)c4Cl	ClC1=CC=CC(N2CCN(CCCCOC3=CC=C4CCC(=O)NC4=C3)CC2)=C1Cl	CEUORZQYGODEFX-UHFFFAOYSA-N	SLC6A4	solute carrier family 6 member 4
318	2	129722-12-9	60795	Aripiprazole	Clc4cccc(N3CCN(CCCCOc1ccc2CCC(=O)Nc2c1)CC3)c4Cl	ClC1=CC=CC(N2CCN(CCCCOC3=CC=C4CCC(=O)NC4=C3)CC2)=C1Cl	CEUORZQYGODEFX-UHFFFAOYSA-N	HTR2B	5-hydroxytryptamine receptor 2B
319	2	129722-12-9	60795	Aripiprazole	Clc4cccc(N3CCN(CCCCOc1ccc2CCC(=O)Nc2c1)CC3)c4Cl	ClC1=CC=CC(N2CCN(CCCCOC3=CC=C4CCC(=O)NC4=C3)CC2)=C1Cl	CEUORZQYGODEFX-UHFFFAOYSA-N	H1F0	NA
320	2	129722-12-9	60795	Aripiprazole	Clc4cccc(N3CCN(CCCCOc1ccc2CCC(=O)Nc2c1)CC3)c4Cl	ClC1=CC=CC(N2CCN(CCCCOC3=CC=C4CCC(=O)NC4=C3)CC2)=C1Cl	CEUORZQYGODEFX-UHFFFAOYSA-N	KCNH2	potassium voltage-gated channel subfamily H member 2
321	2	83657-24-3	6436605	Diniconazole	OC(\C(=C/c1ccc(Cl)cc1Cl)n2cncn2)C(C)(C)C	CC(C)(C)C(O)C(=CC1=C(Cl)C=C(Cl)C=C1)N1C=NC=N1	FBOUIAKEJMZPQG-UHFFFAOYSA-N	NA	symbol withdrawn, see [HGNC:12811](/data/gene-symbol-report/#!/hgnc_id/HGNC:12811)
322	2	NOCAS_47387	60196411	SAR102779	O=C2CO[C@](CN2c1ccccc1)(CCN3CCC(NC(C)=O)(CC3)c4cccc(F)c4)c5ccc(Cl)c(Cl)c5.O=C(O)CCC(=O)O	CC(=O)NC1(CCN(CCC2(CN(C(=O)CO2)C2=CC=CC=C2)C2=CC(Cl)=C(Cl)C=C2)CC1)C1=CC(F)=CC=C1	GZSOMSMPMRBKAO-UHFFFAOYSA-N	NA	symbol withdrawn, see [HGNC:12811](/data/gene-symbol-report/#!/hgnc_id/HGNC:12811)
323	2	19774-82-4	441325	Amiodarone hydrochloride	Cl.CCN(CC)CCOc1c(I)cc(cc1I)C(=O)c2c3ccccc3oc2CCCC	CCCCC1=C(C(=O)C2=CC(I)=C(OCCN(CC)CC)C(I)=C2)C2=CC=CC=C2O1	IYIKLHRQXLHMJQ-UHFFFAOYSA-N	ADRB1	adrenoceptor beta 1
324	2	19774-82-4	441325	Amiodarone hydrochloride	Cl.CCN(CC)CCOc1c(I)cc(cc1I)C(=O)c2c3ccccc3oc2CCCC	CCCCC1=C(C(=O)C2=CC(I)=C(OCCN(CC)CC)C(I)=C2)C2=CC=CC=C2O1	IYIKLHRQXLHMJQ-UHFFFAOYSA-N	CACNA1H	calcium voltage-gated channel subunit alpha1 H
325	2	19774-82-4	441325	Amiodarone hydrochloride	Cl.CCN(CC)CCOc1c(I)cc(cc1I)C(=O)c2c3ccccc3oc2CCCC	CCCCC1=C(C(=O)C2=CC(I)=C(OCCN(CC)CC)C(I)=C2)C2=CC=CC=C2O1	IYIKLHRQXLHMJQ-UHFFFAOYSA-N	CACNA2D2	calcium voltage-gated channel auxiliary subunit alpha2delta 2
326	2	19774-82-4	441325	Amiodarone hydrochloride	Cl.CCN(CC)CCOc1c(I)cc(cc1I)C(=O)c2c3ccccc3oc2CCCC	CCCCC1=C(C(=O)C2=CC(I)=C(OCCN(CC)CC)C(I)=C2)C2=CC=CC=C2O1	IYIKLHRQXLHMJQ-UHFFFAOYSA-N	KCNA7	potassium voltage-gated channel subfamily A member 7
327	2	19774-82-4	441325	Amiodarone hydrochloride	Cl.CCN(CC)CCOc1c(I)cc(cc1I)C(=O)c2c3ccccc3oc2CCCC	CCCCC1=C(C(=O)C2=CC(I)=C(OCCN(CC)CC)C(I)=C2)C2=CC=CC=C2O1	IYIKLHRQXLHMJQ-UHFFFAOYSA-N	KCNH2	potassium voltage-gated channel subfamily H member 2
328	2	19774-82-4	441325	Amiodarone hydrochloride	Cl.CCN(CC)CCOc1c(I)cc(cc1I)C(=O)c2c3ccccc3oc2CCCC	CCCCC1=C(C(=O)C2=CC(I)=C(OCCN(CC)CC)C(I)=C2)C2=CC=CC=C2O1	IYIKLHRQXLHMJQ-UHFFFAOYSA-N	CYP2C9	cytochrome P450 family 2 subfamily C member 9
329	2	19774-82-4	441325	Amiodarone hydrochloride	Cl.CCN(CC)CCOc1c(I)cc(cc1I)C(=O)c2c3ccccc3oc2CCCC	CCCCC1=C(C(=O)C2=CC(I)=C(OCCN(CC)CC)C(I)=C2)C2=CC=CC=C2O1	IYIKLHRQXLHMJQ-UHFFFAOYSA-N	EBP	EBP cholestenol delta-isomerase
330	2	19774-82-4	441325	Amiodarone hydrochloride	Cl.CCN(CC)CCOc1c(I)cc(cc1I)C(=O)c2c3ccccc3oc2CCCC	CCCCC1=C(C(=O)C2=CC(I)=C(OCCN(CC)CC)C(I)=C2)C2=CC=CC=C2O1	IYIKLHRQXLHMJQ-UHFFFAOYSA-N	SCN5A	sodium voltage-gated channel alpha subunit 5
331	2	19774-82-4	441325	Amiodarone hydrochloride	Cl.CCN(CC)CCOc1c(I)cc(cc1I)C(=O)c2c3ccccc3oc2CCCC	CCCCC1=C(C(=O)C2=CC(I)=C(OCCN(CC)CC)C(I)=C2)C2=CC=CC=C2O1	IYIKLHRQXLHMJQ-UHFFFAOYSA-N	SIGMAR1	sigma non-opioid intracellular receptor 1
332	2	1951-25-3	2157	Amiodarone hydrochloride	CCN(CC)CCOc1c(I)cc(cc1I)C(=O)c2c3ccccc3oc2CCCC	CCCCC1=C(C(=O)C2=CC(I)=C(OCCN(CC)CC)C(I)=C2)C2=CC=CC=C2O1	IYIKLHRQXLHMJQ-UHFFFAOYSA-N	ADRB1	adrenoceptor beta 1
333	2	1951-25-3	2157	Amiodarone hydrochloride	CCN(CC)CCOc1c(I)cc(cc1I)C(=O)c2c3ccccc3oc2CCCC	CCCCC1=C(C(=O)C2=CC(I)=C(OCCN(CC)CC)C(I)=C2)C2=CC=CC=C2O1	IYIKLHRQXLHMJQ-UHFFFAOYSA-N	CACNA1H	calcium voltage-gated channel subunit alpha1 H
334	2	1951-25-3	2157	Amiodarone hydrochloride	CCN(CC)CCOc1c(I)cc(cc1I)C(=O)c2c3ccccc3oc2CCCC	CCCCC1=C(C(=O)C2=CC(I)=C(OCCN(CC)CC)C(I)=C2)C2=CC=CC=C2O1	IYIKLHRQXLHMJQ-UHFFFAOYSA-N	CACNA2D2	calcium voltage-gated channel auxiliary subunit alpha2delta 2
335	2	1951-25-3	2157	Amiodarone hydrochloride	CCN(CC)CCOc1c(I)cc(cc1I)C(=O)c2c3ccccc3oc2CCCC	CCCCC1=C(C(=O)C2=CC(I)=C(OCCN(CC)CC)C(I)=C2)C2=CC=CC=C2O1	IYIKLHRQXLHMJQ-UHFFFAOYSA-N	KCNA7	potassium voltage-gated channel subfamily A member 7
336	2	1951-25-3	2157	Amiodarone hydrochloride	CCN(CC)CCOc1c(I)cc(cc1I)C(=O)c2c3ccccc3oc2CCCC	CCCCC1=C(C(=O)C2=CC(I)=C(OCCN(CC)CC)C(I)=C2)C2=CC=CC=C2O1	IYIKLHRQXLHMJQ-UHFFFAOYSA-N	KCNH2	potassium voltage-gated channel subfamily H member 2
337	2	1951-25-3	2157	Amiodarone hydrochloride	CCN(CC)CCOc1c(I)cc(cc1I)C(=O)c2c3ccccc3oc2CCCC	CCCCC1=C(C(=O)C2=CC(I)=C(OCCN(CC)CC)C(I)=C2)C2=CC=CC=C2O1	IYIKLHRQXLHMJQ-UHFFFAOYSA-N	CYP2C9	cytochrome P450 family 2 subfamily C member 9
338	2	1951-25-3	2157	Amiodarone hydrochloride	CCN(CC)CCOc1c(I)cc(cc1I)C(=O)c2c3ccccc3oc2CCCC	CCCCC1=C(C(=O)C2=CC(I)=C(OCCN(CC)CC)C(I)=C2)C2=CC=CC=C2O1	IYIKLHRQXLHMJQ-UHFFFAOYSA-N	EBP	EBP cholestenol delta-isomerase
339	2	1951-25-3	2157	Amiodarone hydrochloride	CCN(CC)CCOc1c(I)cc(cc1I)C(=O)c2c3ccccc3oc2CCCC	CCCCC1=C(C(=O)C2=CC(I)=C(OCCN(CC)CC)C(I)=C2)C2=CC=CC=C2O1	IYIKLHRQXLHMJQ-UHFFFAOYSA-N	SCN5A	sodium voltage-gated channel alpha subunit 5
340	2	1951-25-3	2157	Amiodarone hydrochloride	CCN(CC)CCOc1c(I)cc(cc1I)C(=O)c2c3ccccc3oc2CCCC	CCCCC1=C(C(=O)C2=CC(I)=C(OCCN(CC)CC)C(I)=C2)C2=CC=CC=C2O1	IYIKLHRQXLHMJQ-UHFFFAOYSA-N	SIGMAR1	sigma non-opioid intracellular receptor 1
341	2	101477-54-7	122125	Lomerizine dihydrochloride	Cl.Cl.Fc1ccc(cc1)C(c2ccc(F)cc2)N3CCN(CC3)Cc4ccc(OC)c(OC)c4OC	COC1=CC=C(CN2CCN(CC2)C(C2=CC=C(F)C=C2)C2=CC=C(F)C=C2)C(OC)=C1OC	JQSAYKKFZOSZGJ-UHFFFAOYSA-N	CACNA1B	calcium voltage-gated channel subunit alpha1 B
342	2	101477-54-7	122125	Lomerizine dihydrochloride	Cl.Cl.Fc1ccc(cc1)C(c2ccc(F)cc2)N3CCN(CC3)Cc4ccc(OC)c(OC)c4OC	COC1=CC=C(CN2CCN(CC2)C(C2=CC=C(F)C=C2)C2=CC=C(F)C=C2)C(OC)=C1OC	JQSAYKKFZOSZGJ-UHFFFAOYSA-N	SCN5A	sodium voltage-gated channel alpha subunit 5
343	2	NOCAS_45916	16667700	Carvedilol tartrate	O=C(O)C(O)C(O)C(=O)O.COc4ccccc4OCCNCC(O)COc2cccc3nc1ccccc1c23	COC1=C(OCCNCC(O)COC2=CC=CC3=C2C2=C(N3)C=CC=C2)C=CC=C1	OGHNVEJMJSYVRP-UHFFFAOYSA-N	ADRB1	adrenoceptor beta 1
344	2	NOCAS_45916	16667700	Carvedilol tartrate	O=C(O)C(O)C(O)C(=O)O.COc4ccccc4OCCNCC(O)COc2cccc3nc1ccccc1c23	COC1=C(OCCNCC(O)COC2=CC=CC3=C2C2=C(N3)C=CC=C2)C=CC=C1	OGHNVEJMJSYVRP-UHFFFAOYSA-N	ADRB2	adrenoceptor beta 2
345	2	NOCAS_45916	16667700	Carvedilol tartrate	O=C(O)C(O)C(O)C(=O)O.COc4ccccc4OCCNCC(O)COc2cccc3nc1ccccc1c23	COC1=C(OCCNCC(O)COC2=CC=CC3=C2C2=C(N3)C=CC=C2)C=CC=C1	OGHNVEJMJSYVRP-UHFFFAOYSA-N	ADRB3	adrenoceptor beta 3
346	2	NOCAS_45916	16667700	Carvedilol tartrate	O=C(O)C(O)C(O)C(=O)O.COc4ccccc4OCCNCC(O)COc2cccc3nc1ccccc1c23	COC1=C(OCCNCC(O)COC2=CC=CC3=C2C2=C(N3)C=CC=C2)C=CC=C1	OGHNVEJMJSYVRP-UHFFFAOYSA-N	DRD2	dopamine receptor D2
347	2	NOCAS_45916	16667700	Carvedilol tartrate	O=C(O)C(O)C(O)C(=O)O.COc4ccccc4OCCNCC(O)COc2cccc3nc1ccccc1c23	COC1=C(OCCNCC(O)COC2=CC=CC3=C2C2=C(N3)C=CC=C2)C=CC=C1	OGHNVEJMJSYVRP-UHFFFAOYSA-N	RYR2	ryanodine receptor 2
348	2	NOCAS_45916	16667700	Carvedilol tartrate	O=C(O)C(O)C(O)C(=O)O.COc4ccccc4OCCNCC(O)COc2cccc3nc1ccccc1c23	COC1=C(OCCNCC(O)COC2=CC=CC3=C2C2=C(N3)C=CC=C2)C=CC=C1	OGHNVEJMJSYVRP-UHFFFAOYSA-N	SLC6A2	solute carrier family 6 member 2
349	2	NOCAS_45916	16667700	Carvedilol tartrate	O=C(O)C(O)C(O)C(=O)O.COc4ccccc4OCCNCC(O)COc2cccc3nc1ccccc1c23	COC1=C(OCCNCC(O)COC2=CC=CC3=C2C2=C(N3)C=CC=C2)C=CC=C1	OGHNVEJMJSYVRP-UHFFFAOYSA-N	SLC6A3	solute carrier family 6 member 3
350	2	NOCAS_45916	16667700	Carvedilol tartrate	O=C(O)C(O)C(O)C(=O)O.COc4ccccc4OCCNCC(O)COc2cccc3nc1ccccc1c23	COC1=C(OCCNCC(O)COC2=CC=CC3=C2C2=C(N3)C=CC=C2)C=CC=C1	OGHNVEJMJSYVRP-UHFFFAOYSA-N	SLC6A4	solute carrier family 6 member 4
351	2	NOCAS_45916	16667700	Carvedilol tartrate	O=C(O)C(O)C(O)C(=O)O.COc4ccccc4OCCNCC(O)COc2cccc3nc1ccccc1c23	COC1=C(OCCNCC(O)COC2=CC=CC3=C2C2=C(N3)C=CC=C2)C=CC=C1	OGHNVEJMJSYVRP-UHFFFAOYSA-N	ADRA2B	adrenoceptor alpha 2B
352	2	NOCAS_45916	16667700	Carvedilol tartrate	O=C(O)C(O)C(O)C(=O)O.COc4ccccc4OCCNCC(O)COc2cccc3nc1ccccc1c23	COC1=C(OCCNCC(O)COC2=CC=CC3=C2C2=C(N3)C=CC=C2)C=CC=C1	OGHNVEJMJSYVRP-UHFFFAOYSA-N	ADRA2C	adrenoceptor alpha 2C
353	2	NOCAS_45916	16667700	Carvedilol tartrate	O=C(O)C(O)C(O)C(=O)O.COc4ccccc4OCCNCC(O)COc2cccc3nc1ccccc1c23	COC1=C(OCCNCC(O)COC2=CC=CC3=C2C2=C(N3)C=CC=C2)C=CC=C1	OGHNVEJMJSYVRP-UHFFFAOYSA-N	ADRA2A	adrenoceptor alpha 2A
354	2	NOCAS_45916	16667700	Carvedilol tartrate	O=C(O)C(O)C(O)C(=O)O.COc4ccccc4OCCNCC(O)COc2cccc3nc1ccccc1c23	COC1=C(OCCNCC(O)COC2=CC=CC3=C2C2=C(N3)C=CC=C2)C=CC=C1	OGHNVEJMJSYVRP-UHFFFAOYSA-N	ADRA1D	adrenoceptor alpha 1D
355	2	NOCAS_45916	16667700	Carvedilol tartrate	O=C(O)C(O)C(O)C(=O)O.COc4ccccc4OCCNCC(O)COc2cccc3nc1ccccc1c23	COC1=C(OCCNCC(O)COC2=CC=CC3=C2C2=C(N3)C=CC=C2)C=CC=C1	OGHNVEJMJSYVRP-UHFFFAOYSA-N	HTR2C	5-hydroxytryptamine receptor 2C
356	2	NOCAS_45916	16667700	Carvedilol tartrate	O=C(O)C(O)C(O)C(=O)O.COc4ccccc4OCCNCC(O)COc2cccc3nc1ccccc1c23	COC1=C(OCCNCC(O)COC2=CC=CC3=C2C2=C(N3)C=CC=C2)C=CC=C1	OGHNVEJMJSYVRP-UHFFFAOYSA-N	HTR2B	5-hydroxytryptamine receptor 2B
357	2	NOCAS_45916	16667700	Carvedilol tartrate	O=C(O)C(O)C(O)C(=O)O.COc4ccccc4OCCNCC(O)COc2cccc3nc1ccccc1c23	COC1=C(OCCNCC(O)COC2=CC=CC3=C2C2=C(N3)C=CC=C2)C=CC=C1	OGHNVEJMJSYVRP-UHFFFAOYSA-N	KCNK2	potassium two pore domain channel subfamily K member 2
358	2	NOCAS_45916	16667700	Carvedilol tartrate	O=C(O)C(O)C(O)C(=O)O.COc4ccccc4OCCNCC(O)COc2cccc3nc1ccccc1c23	COC1=C(OCCNCC(O)COC2=CC=CC3=C2C2=C(N3)C=CC=C2)C=CC=C1	OGHNVEJMJSYVRP-UHFFFAOYSA-N	KCNH2	potassium voltage-gated channel subfamily H member 2
359	2	NOCAS_45916	16667700	Carvedilol tartrate	O=C(O)C(O)C(O)C(=O)O.COc4ccccc4OCCNCC(O)COc2cccc3nc1ccccc1c23	COC1=C(OCCNCC(O)COC2=CC=CC3=C2C2=C(N3)C=CC=C2)C=CC=C1	OGHNVEJMJSYVRP-UHFFFAOYSA-N	KCNK10	potassium two pore domain channel subfamily K member 10
360	2	57132-53-3	4921	Proglumetacin	CCCN(CCC)C(=O)C(NC(=O)c1ccccc1)CCC(=O)OCCCN5CCN(CCOC(=O)Cc4c2cc(OC)ccc2n(C(=O)c3ccc(Cl)cc3)c4C)CC5	CCCN(CCC)C(=O)C(CCC(=O)OCCCN1CCN(CCOC(=O)CC2=C(C)N(C(=O)C3=CC=C(Cl)C=C3)C3=C2C=C(OC)C=C3)CC1)NC(=O)C1=CC=CC=C1	PTXGHCGBYMQQIG-UHFFFAOYSA-N	PTGS1	prostaglandin-endoperoxide synthase 1
361	2	57132-53-3	4921	Proglumetacin	CCCN(CCC)C(=O)C(NC(=O)c1ccccc1)CCC(=O)OCCCN5CCN(CCOC(=O)Cc4c2cc(OC)ccc2n(C(=O)c3ccc(Cl)cc3)c4C)CC5	CCCN(CCC)C(=O)C(CCC(=O)OCCCN1CCN(CCOC(=O)CC2=C(C)N(C(=O)C3=CC=C(Cl)C=C3)C3=C2C=C(OC)C=C3)CC1)NC(=O)C1=CC=CC=C1	PTXGHCGBYMQQIG-UHFFFAOYSA-N	PTGS2	prostaglandin-endoperoxide synthase 2
362	2	114369-43-6	86138	Fenbuconazole	Clc3ccc(CCC(Cn1cncn1)(C#N)c2ccccc2)cc3	ClC1=CC=C(CCC(CN2C=NC=N2)(C#N)C2=CC=CC=C2)C=C1	RQDJADAKIFFEKQ-UHFFFAOYSA-N	NA	symbol withdrawn, see [HGNC:12811](/data/gene-symbol-report/#!/hgnc_id/HGNC:12811)
363	2	170729-80-3	60196364	Aprepitant	C[C@@H](O[C@H]2OCCN(CC1=NC(=O)N=N1)[C@H]2C3CCC(F)CC3)c4cc(cc(c4)C(F)(F)F)C(F)(F)F	CC(OC1OCCN(CC2=NC(=O)NN2)C1C1=CC=C(F)C=C1)C1=CC(=CC(=C1)C(F)(F)F)C(F)(F)F	ATALOFNDEOCMKK-UHFFFAOYSA-N	TACR1	tachykinin receptor 1
364	2	170729-80-3	60196364	Aprepitant	C[C@@H](O[C@H]2OCCN(CC1=NC(=O)N=N1)[C@H]2C3CCC(F)CC3)c4cc(cc(c4)C(F)(F)F)C(F)(F)F	CC(OC1OCCN(CC2=NC(=O)NN2)C1C1=CC=C(F)C=C1)C1=CC(=CC(=C1)C(F)(F)F)C(F)(F)F	ATALOFNDEOCMKK-UHFFFAOYSA-N	CYP3A4	cytochrome P450 family 3 subfamily A member 4
365	2	79983-71-4	66461	Hexaconazole	OC(CCCC)(Cn1cncn1)c2ccc(Cl)cc2Cl	CCCCC(O)(CN1C=NC=N1)C1=CC=C(Cl)C=C1Cl	STMIIPIFODONDC-UHFFFAOYSA-N	NA	symbol withdrawn, see [HGNC:12811](/data/gene-symbol-report/#!/hgnc_id/HGNC:12811)
366	2	1032350-13-2	24964624	MK-2206	NC1(CCC1)c2ccc(cc2)c3nc5C=CN6C(=O)NN=C6c5cc3c4ccccc4	NC1(CCC1)C1=CC=C(C=C1)C1=C(C=C2C3N=NC(=O)N3C=CC2=N1)C1=CC=CC=C1	WKTKXRDKVOEOEU-UHFFFAOYSA-N	NA	symbol withdrawn, see [HGNC:12811](/data/gene-symbol-report/#!/hgnc_id/HGNC:12811)
367	2	184475-35-2	123631	Gefitinib	Fc1ccc(cc1Cl)Nc2ncnc3cc(OC)c(cc23)OCCCN4CCOCC4	COC1=C(OCCCN2CCOCC2)C=C2C(NC3=CC(Cl)=C(F)C=C3)=NC=NC2=C1	XGALLCVXEZPNRQ-UHFFFAOYSA-N	EGFR	epidermal growth factor receptor
368	2	184475-35-2	123631	Gefitinib	Fc1ccc(cc1Cl)Nc2ncnc3cc(OC)c(cc23)OCCCN4CCOCC4	COC1=C(OCCCN2CCOCC2)C=C2C(NC3=CC(Cl)=C(F)C=C3)=NC=NC2=C1	XGALLCVXEZPNRQ-UHFFFAOYSA-N	ERBB2	erb-b2 receptor tyrosine kinase 2
369	2	184475-35-2	123631	Gefitinib	Fc1ccc(cc1Cl)Nc2ncnc3cc(OC)c(cc23)OCCCN4CCOCC4	COC1=C(OCCCN2CCOCC2)C=C2C(NC3=CC(Cl)=C(F)C=C3)=NC=NC2=C1	XGALLCVXEZPNRQ-UHFFFAOYSA-N	GAK	cyclin G associated kinase
370	2	184475-35-2	123631	Gefitinib	Fc1ccc(cc1Cl)Nc2ncnc3cc(OC)c(cc23)OCCCN4CCOCC4	COC1=C(OCCCN2CCOCC2)C=C2C(NC3=CC(Cl)=C(F)C=C3)=NC=NC2=C1	XGALLCVXEZPNRQ-UHFFFAOYSA-N	RIPK2	receptor interacting serine/threonine kinase 2
371	2	184475-35-2	123631	Gefitinib	Fc1ccc(cc1Cl)Nc2ncnc3cc(OC)c(cc23)OCCCN4CCOCC4	COC1=C(OCCCN2CCOCC2)C=C2C(NC3=CC(Cl)=C(F)C=C3)=NC=NC2=C1	XGALLCVXEZPNRQ-UHFFFAOYSA-N	ABCG2	ATP binding cassette subfamily G member 2 (Junior blood group)
372	2	2062-78-4	16362	Pimozide	Fc1ccc(cc1)C(CCCN2CCC(CC2)N3c4ccccc4NC3=O)c5ccc(F)cc5	FC1=CC=C(C=C1)C(CCCN1CCC(CC1)N1C(=O)NC2=C1C=CC=C2)C1=CC=C(F)C=C1	YVUQSNJEYSNKRX-UHFFFAOYSA-N	CACNA1I	calcium voltage-gated channel subunit alpha1 I
373	2	2062-78-4	16362	Pimozide	Fc1ccc(cc1)C(CCCN2CCC(CC2)N3c4ccccc4NC3=O)c5ccc(F)cc5	FC1=CC=C(C=C1)C(CCCN1CCC(CC1)N1C(=O)NC2=C1C=CC=C2)C1=CC=C(F)C=C1	YVUQSNJEYSNKRX-UHFFFAOYSA-N	CALM1	calmodulin 1
374	2	2062-78-4	16362	Pimozide	Fc1ccc(cc1)C(CCCN2CCC(CC2)N3c4ccccc4NC3=O)c5ccc(F)cc5	FC1=CC=C(C=C1)C(CCCN1CCC(CC1)N1C(=O)NC2=C1C=CC=C2)C1=CC=C(F)C=C1	YVUQSNJEYSNKRX-UHFFFAOYSA-N	DRD1	dopamine receptor D1
375	2	2062-78-4	16362	Pimozide	Fc1ccc(cc1)C(CCCN2CCC(CC2)N3c4ccccc4NC3=O)c5ccc(F)cc5	FC1=CC=C(C=C1)C(CCCN1CCC(CC1)N1C(=O)NC2=C1C=CC=C2)C1=CC=C(F)C=C1	YVUQSNJEYSNKRX-UHFFFAOYSA-N	DRD2	dopamine receptor D2
376	2	2062-78-4	16362	Pimozide	Fc1ccc(cc1)C(CCCN2CCC(CC2)N3c4ccccc4NC3=O)c5ccc(F)cc5	FC1=CC=C(C=C1)C(CCCN1CCC(CC1)N1C(=O)NC2=C1C=CC=C2)C1=CC=C(F)C=C1	YVUQSNJEYSNKRX-UHFFFAOYSA-N	DRD3	dopamine receptor D3
377	2	2062-78-4	16362	Pimozide	Fc1ccc(cc1)C(CCCN2CCC(CC2)N3c4ccccc4NC3=O)c5ccc(F)cc5	FC1=CC=C(C=C1)C(CCCN1CCC(CC1)N1C(=O)NC2=C1C=CC=C2)C1=CC=C(F)C=C1	YVUQSNJEYSNKRX-UHFFFAOYSA-N	DRD4	dopamine receptor D4
378	2	2062-78-4	16362	Pimozide	Fc1ccc(cc1)C(CCCN2CCC(CC2)N3c4ccccc4NC3=O)c5ccc(F)cc5	FC1=CC=C(C=C1)C(CCCN1CCC(CC1)N1C(=O)NC2=C1C=CC=C2)C1=CC=C(F)C=C1	YVUQSNJEYSNKRX-UHFFFAOYSA-N	DRD5	dopamine receptor D5
379	2	2062-78-4	16362	Pimozide	Fc1ccc(cc1)C(CCCN2CCC(CC2)N3c4ccccc4NC3=O)c5ccc(F)cc5	FC1=CC=C(C=C1)C(CCCN1CCC(CC1)N1C(=O)NC2=C1C=CC=C2)C1=CC=C(F)C=C1	YVUQSNJEYSNKRX-UHFFFAOYSA-N	HRH1	histamine receptor H1
380	2	2062-78-4	16362	Pimozide	Fc1ccc(cc1)C(CCCN2CCC(CC2)N3c4ccccc4NC3=O)c5ccc(F)cc5	FC1=CC=C(C=C1)C(CCCN1CCC(CC1)N1C(=O)NC2=C1C=CC=C2)C1=CC=C(F)C=C1	YVUQSNJEYSNKRX-UHFFFAOYSA-N	HTR1A	5-hydroxytryptamine receptor 1A
381	2	2062-78-4	16362	Pimozide	Fc1ccc(cc1)C(CCCN2CCC(CC2)N3c4ccccc4NC3=O)c5ccc(F)cc5	FC1=CC=C(C=C1)C(CCCN1CCC(CC1)N1C(=O)NC2=C1C=CC=C2)C1=CC=C(F)C=C1	YVUQSNJEYSNKRX-UHFFFAOYSA-N	HTR2A	5-hydroxytryptamine receptor 2A
382	2	2062-78-4	16362	Pimozide	Fc1ccc(cc1)C(CCCN2CCC(CC2)N3c4ccccc4NC3=O)c5ccc(F)cc5	FC1=CC=C(C=C1)C(CCCN1CCC(CC1)N1C(=O)NC2=C1C=CC=C2)C1=CC=C(F)C=C1	YVUQSNJEYSNKRX-UHFFFAOYSA-N	KCNA10	potassium voltage-gated channel subfamily A member 10
383	2	2062-78-4	16362	Pimozide	Fc1ccc(cc1)C(CCCN2CCC(CC2)N3c4ccccc4NC3=O)c5ccc(F)cc5	FC1=CC=C(C=C1)C(CCCN1CCC(CC1)N1C(=O)NC2=C1C=CC=C2)C1=CC=C(F)C=C1	YVUQSNJEYSNKRX-UHFFFAOYSA-N	KCNH2	potassium voltage-gated channel subfamily H member 2
384	2	2062-78-4	16362	Pimozide	Fc1ccc(cc1)C(CCCN2CCC(CC2)N3c4ccccc4NC3=O)c5ccc(F)cc5	FC1=CC=C(C=C1)C(CCCN1CCC(CC1)N1C(=O)NC2=C1C=CC=C2)C1=CC=C(F)C=C1	YVUQSNJEYSNKRX-UHFFFAOYSA-N	CACNA1H	calcium voltage-gated channel subunit alpha1 H
385	2	2062-78-4	16362	Pimozide	Fc1ccc(cc1)C(CCCN2CCC(CC2)N3c4ccccc4NC3=O)c5ccc(F)cc5	FC1=CC=C(C=C1)C(CCCN1CCC(CC1)N1C(=O)NC2=C1C=CC=C2)C1=CC=C(F)C=C1	YVUQSNJEYSNKRX-UHFFFAOYSA-N	ABCB1	ATP binding cassette subfamily B member 1
386	2	2062-78-4	16362	Pimozide	Fc1ccc(cc1)C(CCCN2CCC(CC2)N3c4ccccc4NC3=O)c5ccc(F)cc5	FC1=CC=C(C=C1)C(CCCN1CCC(CC1)N1C(=O)NC2=C1C=CC=C2)C1=CC=C(F)C=C1	YVUQSNJEYSNKRX-UHFFFAOYSA-N	KCNJ6	potassium inwardly rectifying channel subfamily J member 6
387	2	2062-78-4	16362	Pimozide	Fc1ccc(cc1)C(CCCN2CCC(CC2)N3c4ccccc4NC3=O)c5ccc(F)cc5	FC1=CC=C(C=C1)C(CCCN1CCC(CC1)N1C(=O)NC2=C1C=CC=C2)C1=CC=C(F)C=C1	YVUQSNJEYSNKRX-UHFFFAOYSA-N	CACNA1G	calcium voltage-gated channel subunit alpha1 G
388	2	2062-78-4	16362	Pimozide	Fc1ccc(cc1)C(CCCN2CCC(CC2)N3c4ccccc4NC3=O)c5ccc(F)cc5	FC1=CC=C(C=C1)C(CCCN1CCC(CC1)N1C(=O)NC2=C1C=CC=C2)C1=CC=C(F)C=C1	YVUQSNJEYSNKRX-UHFFFAOYSA-N	HTR7	5-hydroxytryptamine receptor 7
389	2	2062-78-4	16362	Pimozide	Fc1ccc(cc1)C(CCCN2CCC(CC2)N3c4ccccc4NC3=O)c5ccc(F)cc5	FC1=CC=C(C=C1)C(CCCN1CCC(CC1)N1C(=O)NC2=C1C=CC=C2)C1=CC=C(F)C=C1	YVUQSNJEYSNKRX-UHFFFAOYSA-N	HTR6	5-hydroxytryptamine receptor 6
390	2	2062-78-4	16362	Pimozide	Fc1ccc(cc1)C(CCCN2CCC(CC2)N3c4ccccc4NC3=O)c5ccc(F)cc5	FC1=CC=C(C=C1)C(CCCN1CCC(CC1)N1C(=O)NC2=C1C=CC=C2)C1=CC=C(F)C=C1	YVUQSNJEYSNKRX-UHFFFAOYSA-N	KCNK2	potassium two pore domain channel subfamily K member 2
391	2	2062-78-4	16362	Pimozide	Fc1ccc(cc1)C(CCCN2CCC(CC2)N3c4ccccc4NC3=O)c5ccc(F)cc5	FC1=CC=C(C=C1)C(CCCN1CCC(CC1)N1C(=O)NC2=C1C=CC=C2)C1=CC=C(F)C=C1	YVUQSNJEYSNKRX-UHFFFAOYSA-N	GLRA1	glycine receptor alpha 1
392	2	55985-32-5	4474	Nicardipine	CC=2NC(C)=C(C(C=2C(=O)OCCN(C)Cc1ccccc1)c3cccc(c3)[N+]([O-])=O)C(=O)OC	COC(=O)C1C(C2=CC(=CC=C2)[N+]([O-])=O)C(C(=O)OCCN(C)CC2=CC=CC=C2)=C(C)N=C1C	OEIGWXLWQNTHHG-UHFFFAOYSA-N	NA	symbol withdrawn, see [HGNC:12811](/data/gene-symbol-report/#!/hgnc_id/HGNC:12811)
393	2	3416-26-0	3926	Lidoflazine	Cc4cccc(C)c4NC(=O)CN3CCN(CCCC(c1ccc(F)cc1)c2ccc(F)cc2)CC3	CC1=CC=CC(C)=C1NC(=O)CN1CCN(CCCC(C2=CC=C(F)C=C2)C2=CC=C(F)C=C2)CC1	ZBIAKUMOEKILTF-UHFFFAOYSA-N	SCN1A	sodium voltage-gated channel alpha subunit 1
394	2	3416-26-0	3926	Lidoflazine	Cc4cccc(C)c4NC(=O)CN3CCN(CCCC(c1ccc(F)cc1)c2ccc(F)cc2)CC3	CC1=CC=CC(C)=C1NC(=O)CN1CCN(CCCC(C2=CC=C(F)C=C2)C2=CC=C(F)C=C2)CC1	ZBIAKUMOEKILTF-UHFFFAOYSA-N	SCN3A	sodium voltage-gated channel alpha subunit 3
395	2	3416-26-0	3926	Lidoflazine	Cc4cccc(C)c4NC(=O)CN3CCN(CCCC(c1ccc(F)cc1)c2ccc(F)cc2)CC3	CC1=CC=CC(C)=C1NC(=O)CN1CCN(CCCC(C2=CC=C(F)C=C2)C2=CC=C(F)C=C2)CC1	ZBIAKUMOEKILTF-UHFFFAOYSA-N	SLC29A1	solute carrier family 29 member 1 (Augustine blood group)
396	2	3416-26-0	3926	Lidoflazine	Cc4cccc(C)c4NC(=O)CN3CCN(CCCC(c1ccc(F)cc1)c2ccc(F)cc2)CC3	CC1=CC=CC(C)=C1NC(=O)CN1CCN(CCCC(C2=CC=C(F)C=C2)C2=CC=C(F)C=C2)CC1	ZBIAKUMOEKILTF-UHFFFAOYSA-N	KCNH2	potassium voltage-gated channel subfamily H member 2
397	3	2152-44-5	16533	Betamethasone valerate	OCC(=O)[C@@]4(OC(=O)CCCC)[C@@H](C)C[C@@H]3[C@]4(C)C[C@H](O)[C@@]2(F)[C@H]3CCC1=CC(=O)C=C[C@@]12C	CCCCC(=O)OC1(C(C)CC2C3CCC4=CC(=O)C=CC4(C)C3(F)C(O)CC12C)C(=O)CO	SNHRLVCMMWUAJD-UHFFFAOYSA-N	NR3C1	nuclear receptor subfamily 3 group C member 1
398	3	51333-22-3	40000	Budesonide	OCC(=O)[C@@]53O[C@@H](O[C@@H]5C[C@H]2[C@@H]4CCC1=CC(=O)C=C[C@]1(C)[C@H]4[C@@H](O)C[C@@]23C)CCC	CCCC1OC2CC3C4CCC5=CC(=O)C=CC5(C)C4C(O)CC3(C)C2(O1)C(=O)CO	VOVIALXJUBGFJZ-UHFFFAOYSA-N	NR3C1	nuclear receptor subfamily 3 group C member 1
399	3	51333-22-3	40000	Budesonide	OCC(=O)[C@@]53O[C@@H](O[C@@H]5C[C@H]2[C@@H]4CCC1=CC(=O)C=C[C@]1(C)[C@H]4[C@@H](O)C[C@@]23C)CCC	CCCC1OC2CC3C4CCC5=CC(=O)C=CC5(C)C4C(O)CC3(C)C2(O1)C(=O)CO	VOVIALXJUBGFJZ-UHFFFAOYSA-N	PGR	progesterone receptor
400	3	51333-22-3	40000	Budesonide	OCC(=O)[C@@]53O[C@@H](O[C@@H]5C[C@H]2[C@@H]4CCC1=CC(=O)C=C[C@]1(C)[C@H]4[C@@H](O)C[C@@]23C)CCC	CCCC1OC2CC3C4CCC5=CC(=O)C=CC5(C)C4C(O)CC3(C)C2(O1)C(=O)CO	VOVIALXJUBGFJZ-UHFFFAOYSA-N	NR3C2	nuclear receptor subfamily 3 group C member 2
401	3	83919-23-7	441336	Mometasone furoate	ClCC(=O)[C@@]5(OC(=O)c1ccco1)[C@H](C)C[C@@H]3[C@]5(C)C[C@H](O)[C@]2(Cl)[C@@]4(C)C=CC(=O)C=C4CC[C@H]23	CC1CC2C3CCC4=CC(=O)C=CC4(C)C3(Cl)C(O)CC2(C)C1(OC(=O)C1=CC=CO1)C(=O)CCl	WOFMFGQZHJDGCX-UHFFFAOYSA-N	NR3C1	nuclear receptor subfamily 3 group C member 1
402	3	83919-23-7	441336	Mometasone furoate	ClCC(=O)[C@@]5(OC(=O)c1ccco1)[C@H](C)C[C@@H]3[C@]5(C)C[C@H](O)[C@]2(Cl)[C@@]4(C)C=CC(=O)C=C4CC[C@H]23	CC1CC2C3CCC4=CC(=O)C=CC4(C)C3(Cl)C(O)CC2(C)C1(OC(=O)C1=CC=CO1)C(=O)CCl	WOFMFGQZHJDGCX-UHFFFAOYSA-N	SLCO1B3	solute carrier organic anion transporter family member 1B3
403	3	83919-23-7	441336	Mometasone furoate	ClCC(=O)[C@@]5(OC(=O)c1ccco1)[C@H](C)C[C@@H]3[C@]5(C)C[C@H](O)[C@]2(Cl)[C@@]4(C)C=CC(=O)C=C4CC[C@H]23	CC1CC2C3CCC4=CC(=O)C=CC4(C)C3(Cl)C(O)CC2(C)C1(OC(=O)C1=CC=CO1)C(=O)CCl	WOFMFGQZHJDGCX-UHFFFAOYSA-N	PGR	progesterone receptor
404	4	127-31-1	31378	Fludrocortisone	OCC(=O)[C@@]4(O)CC[C@@H]2[C@]4(C)C[C@H](O)[C@]1(F)[C@@]3(C)CCC(=O)C=C3CC[C@H]12	CC12CC(O)C3(F)C(CCC4=CC(=O)CCC34C)C1CCC2(O)C(=O)CO	AAXVEMMRQDVLJB-UHFFFAOYSA-N	NR3C2	nuclear receptor subfamily 3 group C member 2
405	4	1177-87-3	236702	Dexamethasone acetate	CC(=O)OCC(=O)[C@@]4(O)[C@H](C)C[C@@H]3[C@]4(C)C[C@H](O)[C@@]2(F)[C@H]3CCC1=CC(=O)C=C[C@@]12C	CC1CC2C3CCC4=CC(=O)C=CC4(C)C3(F)C(O)CC2(C)C1(O)C(=O)COC(C)=O	AKUJBENLRBOFTD-UHFFFAOYSA-N	NR3C1	nuclear receptor subfamily 3 group C member 1
406	4	50-03-3	5702068	Hydrocortisone acetate	CC(=O)OCC(=O)[C@@]4(O)CCC3C2CCC1=CC(=O)CC[C@]1(C)C2[C@@H](O)C[C@@]34C	CC(=O)OCC(=O)C1(O)CCC2C3CCC4=CC(=O)CCC4(C)C3C(O)CC12C	ALEXXDVDDISNDU-UHFFFAOYSA-N	NR3C1	nuclear receptor subfamily 3 group C member 1
407	4	50-03-3	5702068	Hydrocortisone acetate	CC(=O)OCC(=O)[C@@]4(O)CCC3C2CCC1=CC(=O)CC[C@]1(C)C2[C@@H](O)C[C@@]34C	CC(=O)OCC(=O)C1(O)CCC2C3CCC4=CC(=O)CCC4(C)C3C(O)CC12C	ALEXXDVDDISNDU-UHFFFAOYSA-N	SERPINA6	serpin family A member 6
408	4	13609-67-1	26133	Hydrocortisone 17-butyrate	OCC(=O)[C@@]4(OC(=O)CCC)CC[C@@H]2[C@]4(C)C[C@H](O)[C@@H]1[C@@]3(C)CCC(=O)C=C3CC[C@H]12	CCCC(=O)OC1(CCC2C3CCC4=CC(=O)CCC4(C)C3C(O)CC12C)C(=O)CO	BMCQMVFGOVHVNG-UHFFFAOYSA-N	NR3C1	nuclear receptor subfamily 3 group C member 1
409	4	33564-31-7	71414	Diflorasone diacetate	CC(=O)OCC(=O)[C@@]4(OC(C)=O)[C@@H](C)C[C@@H]3[C@]4(C)C[C@H](O)[C@@]2(F)[C@H]3C[C@H](F)C1=CC(=O)C=C[C@@]12C	CC1CC2C3CC(F)C4=CC(=O)C=CC4(C)C3(F)C(O)CC2(C)C1(OC(C)=O)C(=O)COC(C)=O	BOBLHFUVNSFZPJ-UHFFFAOYSA-N	NR3C1	nuclear receptor subfamily 3 group C member 1
410	4	25122-46-7	32798	Clobetasol propionate	ClCC(=O)[C@@]4(OC(=O)CC)[C@@H](C)C[C@@H]3[C@]4(C)C[C@H](O)[C@@]2(F)[C@H]3CCC1=CC(=O)C=C[C@@]12C	CCC(=O)OC1(C(C)CC2C3CCC4=CC(=O)C=CC4(C)C3(F)C(O)CC12C)C(=O)CCl	CBGUOGMQLZIXBE-UHFFFAOYSA-N	NR3C1	nuclear receptor subfamily 3 group C member 1
411	4	25122-46-7	32798	Clobetasol propionate	ClCC(=O)[C@@]4(OC(=O)CC)[C@@H](C)C[C@@H]3[C@]4(C)C[C@H](O)[C@@]2(F)[C@H]3CCC1=CC(=O)C=C[C@@]12C	CCC(=O)OC1(C(C)CC2C3CCC4=CC(=O)C=CC4(C)C3(F)C(O)CC12C)C(=O)CCl	CBGUOGMQLZIXBE-UHFFFAOYSA-N	PLA2G1B	phospholipase A2 group IB
412	4	25122-46-7	32798	Clobetasol propionate	ClCC(=O)[C@@]4(OC(=O)CC)[C@@H](C)C[C@@H]3[C@]4(C)C[C@H](O)[C@@]2(F)[C@H]3CCC1=CC(=O)C=C[C@@]12C	CCC(=O)OC1(C(C)CC2C3CCC4=CC(=O)C=CC4(C)C3(F)C(O)CC12C)C(=O)CCl	CBGUOGMQLZIXBE-UHFFFAOYSA-N	CYP3A4	cytochrome P450 family 3 subfamily A member 4
413	4	25122-46-7	32798	Clobetasol propionate	ClCC(=O)[C@@]4(OC(=O)CC)[C@@H](C)C[C@@H]3[C@]4(C)C[C@H](O)[C@@]2(F)[C@H]3CCC1=CC(=O)C=C[C@@]12C	CCC(=O)OC1(C(C)CC2C3CCC4=CC(=O)C=CC4(C)C3(F)C(O)CC12C)C(=O)CCl	CBGUOGMQLZIXBE-UHFFFAOYSA-N	CYP3A5	cytochrome P450 family 3 subfamily A member 5
414	4	82034-46-6	444025	Loteprednol etabonate	O=C(OCCl)[C@@]4(OC(=O)OCC)CC[C@@H]3[C@]4(C)C[C@H](O)[C@H]2[C@H]3CCC1=CC(=O)C=C[C@@]12C	CCOC(=O)OC1(CCC2C3CCC4=CC(=O)C=CC4(C)C3C(O)CC12C)C(=O)OCCl	DMKSVUSAATWOCU-UHFFFAOYSA-N	NR3C1	nuclear receptor subfamily 3 group C member 1
415	4	426-13-1	9878	Fluorometholone	CC(=O)[C@@]4(O)CC[C@@H]3[C@]4(C)C[C@H](O)[C@@]2(F)[C@H]3C[C@H](C)C1=CC(=O)C=C[C@@]12C	CC1CC2C3CCC(O)(C(C)=O)C3(C)CC(O)C2(F)C2(C)C=CC(=O)C=C12	FAOZLTXFLGPHNG-UHFFFAOYSA-N	NR3C1	nuclear receptor subfamily 3 group C member 1
416	4	14484-47-0	189821	Deflazacort	CC(=O)OCC(=O)[C@@]54N=C(C)O[C@@H]5C[C@@H]3[C@]4(C)C[C@H](O)[C@H]2[C@H]3CCC1=CC(=O)C=C[C@@]12C	CC(=O)OCC(=O)C12N=C(C)OC1CC1C3CCC4=CC(=O)C=CC4(C)C3C(O)CC21C	FBHSPRKOSMHSIF-UHFFFAOYSA-N	NR3C1	nuclear receptor subfamily 3 group C member 1
417	4	25122-57-0	71386	Clobetasone butyrate	ClCC(=O)[C@@]3(OC(=O)CCC)[C@@H](C)C[C@H]2[C@@H]4CCC1=CC(=O)C=C[C@]1(C)[C@@]4(F)C(=O)C[C@@]23C	CCCC(=O)OC1(C(C)CC2C3CCC4=CC(=O)C=CC4(C)C3(F)C(=O)CC12C)C(=O)CCl	FBRAWBYQGRLCEK-UHFFFAOYSA-N	NR3C1	nuclear receptor subfamily 3 group C member 1
418	4	67-73-2	6215	Fluocinolone acetonide	OCC(=O)[C@]45OC(C)(C)O[C@@H]5C[C@@H]3[C@]4(C)C[C@H](O)[C@@]2(F)[C@H]3C[C@H](F)C1=CC(=O)C=C[C@@]12C	CC1(C)OC2CC3C4CC(F)C5=CC(=O)C=CC5(C)C4(F)C(O)CC3(C)C2(O1)C(=O)CO	FEBLZLNTKCEFIT-UHFFFAOYSA-N	NR3C1	nuclear receptor subfamily 3 group C member 1
419	4	67-73-2	6215	Fluocinolone acetonide	OCC(=O)[C@]45OC(C)(C)O[C@@H]5C[C@@H]3[C@]4(C)C[C@H](O)[C@@]2(F)[C@H]3C[C@H](F)C1=CC(=O)C=C[C@@]12C	CC1(C)OC2CC3C4CC(F)C5=CC(=O)C=CC5(C)C4(F)C(O)CC3(C)C2(O1)C(=O)CO	FEBLZLNTKCEFIT-UHFFFAOYSA-N	SERPINA6	serpin family A member 6
420	4	520-85-4	10631	Medroxyprogesterone	CC(=O)[C@@]3(O)CC[C@H]2[C@@H]4C[C@H](C)C1=CC(=O)CC[C@]1(C)[C@H]4CC[C@@]23C	CC1CC2C3CCC(O)(C(C)=O)C3(C)CCC2C2(C)CCC(=O)C=C12	FRQMUZJSZHZSGN-UHFFFAOYSA-N	PGR	progesterone receptor
421	4	520-85-4	10631	Medroxyprogesterone	CC(=O)[C@@]3(O)CC[C@H]2[C@@H]4C[C@H](C)C1=CC(=O)CC[C@]1(C)[C@H]4CC[C@@]23C	CC1CC2C3CCC(O)(C(C)=O)C3(C)CCC2C2(C)CCC(=O)C=C12	FRQMUZJSZHZSGN-UHFFFAOYSA-N	NR3C1	nuclear receptor subfamily 3 group C member 1
422	4	57524-89-7	5282494	Hydrocortisone valerate	OCC(=O)[C@@]4(OC(=O)CCCC)CC[C@@H]2[C@]4(C)C[C@H](O)[C@@H]1[C@@]3(C)CCC(=O)C=C3CC[C@H]12	CCCCC(=O)OC1(CCC2C3CCC4=CC(=O)CCC4(C)C3C(O)CC12C)C(=O)CO	FZCHYNWYXKICIO-UHFFFAOYSA-N	NR3C1	nuclear receptor subfamily 3 group C member 1
423	4	124-94-7	31307	Triamcinolone	OCC(=O)[C@@]3(O)[C@H](O)C[C@H]2[C@@H]4CCC1=CC(=O)C=C[C@]1(C)[C@@]4(F)[C@@H](O)C[C@@]23C	CC12CC(O)C3(F)C(CCC4=CC(=O)C=CC34C)C1CC(O)C2(O)C(=O)CO	GFNANZIMVAIWHM-UHFFFAOYSA-N	NR3C1	nuclear receptor subfamily 3 group C member 1
424	4	1310709-74-0	56649463	Halometasone hydrate	O.OCC(=O)[C@@]4(O)[C@H](C)C[C@@H]3[C@]4(C)C[C@H](O)[C@@]2(F)[C@H]3C[C@H](F)C1=CC(=O)C(Cl)=C[C@@]12C	CC1CC2C3CC(F)C4=CC(=O)C(Cl)=CC4(C)C3(F)C(O)CC2(C)C1(O)C(=O)CO	GGXMRPUKBWXVHE-UHFFFAOYSA-N	NA	symbol withdrawn, see [HGNC:12811](/data/gene-symbol-report/#!/hgnc_id/HGNC:12811)
425	4	2668-66-8	247839	Medrysone	CC(=O)[C@H]4CC[C@@H]2[C@]4(C)C[C@H](O)[C@@H]1[C@@]3(C)CCC(=O)C=C3[C@@H](C)C[C@H]12	CC1CC2C3CCC(C(C)=O)C3(C)CC(O)C2C2(C)CCC(=O)C=C12	GZENKSODFLBBHQ-UHFFFAOYSA-N	NR3C1	nuclear receptor subfamily 3 group C member 1
426	4	2668-66-8	247839	Medrysone	CC(=O)[C@H]4CC[C@@H]2[C@]4(C)C[C@H](O)[C@@H]1[C@@]3(C)CCC(=O)C=C3[C@@H](C)C[C@H]12	CC1CC2C3CCC(C(C)=O)C3(C)CC(O)C2C2(C)CCC(=O)C=C12	GZENKSODFLBBHQ-UHFFFAOYSA-N	CYP2C9	cytochrome P450 family 2 subfamily C member 9
427	4	59198-70-8	91670	Diflucortolone valerate	CCCCC(=O)OCC(=O)[C@H]4[C@H](C)C[C@@H]3[C@]4(C)C[C@H](O)[C@@]2(F)[C@H]3C[C@H](F)C1=CC(=O)C=C[C@@]12C	CCCCC(=O)OCC(=O)C1C(C)CC2C3CC(F)C4=CC(=O)C=CC4(C)C3(F)C(O)CC12C	HHJIUUAMYGBVSD-UHFFFAOYSA-N	NA	symbol withdrawn, see [HGNC:12811](/data/gene-symbol-report/#!/hgnc_id/HGNC:12811)
428	4	49697-38-3	16051942	Rimexolone	O=C(OC)[C@@]4(C)[C@H](C)C[C@@H]3[C@]4(C)C[C@H](O)[C@H]2[C@H]3CCC1=CC(=O)C=C[C@@]12C	COC(=O)C1(C)C(C)CC2C3CCC4=CC(=O)C=CC4(C)C3C(O)CC12C	HJPMTDNGLRNDJA-UHFFFAOYSA-N	NA	symbol withdrawn, see [HGNC:12811](/data/gene-symbol-report/#!/hgnc_id/HGNC:12811)
429	4	50-23-7	5754	Hydrocortisone	OCC(=O)[C@@]4(O)CC[C@@H]2[C@]4(C)C[C@H](O)[C@@H]1[C@@]3(C)CCC(=O)C=C3CC[C@H]12	CC12CC(O)C3C(CCC4=CC(=O)CCC34C)C1CCC2(O)C(=O)CO	JYGXADMDTFJGBT-UHFFFAOYSA-N	ANXA1	annexin A1
430	4	50-23-7	5754	Hydrocortisone	OCC(=O)[C@@]4(O)CC[C@@H]2[C@]4(C)C[C@H](O)[C@@H]1[C@@]3(C)CCC(=O)C=C3CC[C@H]12	CC12CC(O)C3C(CCC4=CC(=O)CCC34C)C1CCC2(O)C(=O)CO	JYGXADMDTFJGBT-UHFFFAOYSA-N	NOS2	nitric oxide synthase 2
431	4	50-23-7	5754	Hydrocortisone	OCC(=O)[C@@]4(O)CC[C@@H]2[C@]4(C)C[C@H](O)[C@@H]1[C@@]3(C)CCC(=O)C=C3CC[C@H]12	CC12CC(O)C3C(CCC4=CC(=O)CCC34C)C1CCC2(O)C(=O)CO	JYGXADMDTFJGBT-UHFFFAOYSA-N	NR3C1	nuclear receptor subfamily 3 group C member 1
432	4	50-23-7	5754	Hydrocortisone	OCC(=O)[C@@]4(O)CC[C@@H]2[C@]4(C)C[C@H](O)[C@@H]1[C@@]3(C)CCC(=O)C=C3CC[C@H]12	CC12CC(O)C3C(CCC4=CC(=O)CCC34C)C1CCC2(O)C(=O)CO	JYGXADMDTFJGBT-UHFFFAOYSA-N	NR3C2	nuclear receptor subfamily 3 group C member 2
433	4	50-23-7	5754	Hydrocortisone	OCC(=O)[C@@]4(O)CC[C@@H]2[C@]4(C)C[C@H](O)[C@@H]1[C@@]3(C)CCC(=O)C=C3CC[C@H]12	CC12CC(O)C3C(CCC4=CC(=O)CCC34C)C1CCC2(O)C(=O)CO	JYGXADMDTFJGBT-UHFFFAOYSA-N	SHBG	sex hormone binding globulin
434	4	50-23-7	5754	Hydrocortisone	OCC(=O)[C@@]4(O)CC[C@@H]2[C@]4(C)C[C@H](O)[C@@H]1[C@@]3(C)CCC(=O)C=C3CC[C@H]12	CC12CC(O)C3C(CCC4=CC(=O)CCC34C)C1CCC2(O)C(=O)CO	JYGXADMDTFJGBT-UHFFFAOYSA-N	SERPINA6	serpin family A member 6
435	4	52-21-1	5834	Prednisolone acetate	CC(=O)OCC(=O)[C@@]4(O)CC[C@@H]3[C@]4(C)C[C@H](O)[C@H]2[C@H]3CCC1=CC(=O)C=C[C@@]12C	CC(=O)OCC(=O)C1(O)CCC2C3CCC4=CC(=O)C=CC4(C)C3C(O)CC12C	LRJOMUJRLNCICJ-UHFFFAOYSA-N	NR3C1	nuclear receptor subfamily 3 group C member 1
436	4	3093-35-4	443943	Halcinonide	ClCC(=O)[C@@]54OC(C)(C)O[C@@H]5C[C@@H]3[C@]4(C)C[C@H](O)[C@@]2(F)[C@H]3CCC1=CC(=O)CC[C@@]12C	CC1(C)OC2CC3C4CCC5=CC(=O)CCC5(C)C4(F)C(O)CC3(C)C2(O1)C(=O)CCl	MUQNGPZZQDCDFT-UHFFFAOYSA-N	NR3C1	nuclear receptor subfamily 3 group C member 1
437	4	53-34-9	5876	Fluprednisolone	OCC(=O)[C@@]4(O)CC[C@@H]3[C@]4(C)C[C@H](O)[C@H]2[C@H]3C[C@H](F)C1=CC(=O)C=C[C@@]12C	CC12CC(O)C3C(CC(F)C4=CC(=O)C=CC34C)C1CCC2(O)C(=O)CO	MYYIMZRZXIQBGI-UHFFFAOYSA-N	NR3C1	nuclear receptor subfamily 3 group C member 1
438	4	4419-39-0	20469	Beclomethasone	OCC(=O)[C@@]4(O)[C@@H](C)C[C@@H]3[C@]4(C)C[C@H](O)[C@@]2(Cl)[C@H]3CCC1=CC(=O)C=C[C@@]12C	CC1CC2C3CCC4=CC(=O)C=CC4(C)C3(Cl)C(O)CC2(C)C1(O)C(=O)CO	NBMKJKDGKREAPL-UHFFFAOYSA-N	NR3C1	nuclear receptor subfamily 3 group C member 1
439	4	4419-39-0	20469	Beclomethasone	OCC(=O)[C@@]4(O)[C@@H](C)C[C@@H]3[C@]4(C)C[C@H](O)[C@@]2(Cl)[C@H]3CCC1=CC(=O)C=C[C@@]12C	CC1CC2C3CCC4=CC(=O)C=CC4(C)C3(Cl)C(O)CC2(C)C1(O)C(=O)CO	NBMKJKDGKREAPL-UHFFFAOYSA-N	SERPINA6	serpin family A member 6
440	4	50-24-8	5755	Prednisolone	OCC(=O)[C@@]4(O)CC[C@@H]3[C@]4(C)C[C@H](O)[C@H]2[C@H]3CCC1=CC(=O)C=C[C@@]12C	CC12CC(O)C3C(CCC4=CC(=O)C=CC34C)C1CCC2(O)C(=O)CO	OIGNJSKKLXVSLS-UHFFFAOYSA-N	NR3C1	nuclear receptor subfamily 3 group C member 1
441	4	50-24-8	5755	Prednisolone	OCC(=O)[C@@]4(O)CC[C@@H]3[C@]4(C)C[C@H](O)[C@H]2[C@H]3CCC1=CC(=O)C=C[C@@]12C	CC12CC(O)C3C(CCC4=CC(=O)C=CC34C)C1CCC2(O)C(=O)CO	OIGNJSKKLXVSLS-UHFFFAOYSA-N	NR3C2	nuclear receptor subfamily 3 group C member 2
442	4	50-24-8	5755	Prednisolone	OCC(=O)[C@@]4(O)CC[C@@H]3[C@]4(C)C[C@H](O)[C@H]2[C@H]3CCC1=CC(=O)C=C[C@@]12C	CC12CC(O)C3C(CCC4=CC(=O)C=CC34C)C1CCC2(O)C(=O)CO	OIGNJSKKLXVSLS-UHFFFAOYSA-N	SERPINA6	serpin family A member 6
443	4	50-24-8	5755	Prednisolone	OCC(=O)[C@@]4(O)CC[C@@H]3[C@]4(C)C[C@H](O)[C@H]2[C@H]3CCC1=CC(=O)C=C[C@@]12C	CC12CC(O)C3C(CCC4=CC(=O)C=CC34C)C1CCC2(O)C(=O)CO	OIGNJSKKLXVSLS-UHFFFAOYSA-N	ADAM17	ADAM metallopeptidase domain 17
444	4	50-24-8	5755	Prednisolone	OCC(=O)[C@@]4(O)CC[C@@H]3[C@]4(C)C[C@H](O)[C@H]2[C@H]3CCC1=CC(=O)C=C[C@@]12C	CC12CC(O)C3C(CCC4=CC(=O)C=CC34C)C1CCC2(O)C(=O)CO	OIGNJSKKLXVSLS-UHFFFAOYSA-N	GLUL	glutamate-ammonia ligase
445	4	50-24-8	5755	Prednisolone	OCC(=O)[C@@]4(O)CC[C@@H]3[C@]4(C)C[C@H](O)[C@H]2[C@H]3CCC1=CC(=O)C=C[C@@]12C	CC12CC(O)C3C(CCC4=CC(=O)C=CC34C)C1CCC2(O)C(=O)CO	OIGNJSKKLXVSLS-UHFFFAOYSA-N	IL6	interleukin 6
446	4	50-22-6	5753	Corticosterone	OCC(=O)[C@H]4CC[C@@H]2[C@]4(C)C[C@H](O)[C@@H]1[C@@]3(C)CCC(=O)C=C3CC[C@H]12	CC12CC(O)C3C(CCC4=CC(=O)CCC34C)C1CCC2C(=O)CO	OMFXVFTZEKFJBZ-UHFFFAOYSA-N	HSD11B1	hydroxysteroid 11-beta dehydrogenase 1
447	4	50-22-6	5753	Corticosterone	OCC(=O)[C@H]4CC[C@@H]2[C@]4(C)C[C@H](O)[C@@H]1[C@@]3(C)CCC(=O)C=C3CC[C@H]12	CC12CC(O)C3C(CCC4=CC(=O)CCC34C)C1CCC2C(=O)CO	OMFXVFTZEKFJBZ-UHFFFAOYSA-N	NCOA1	nuclear receptor coactivator 1
448	4	50-22-6	5753	Corticosterone	OCC(=O)[C@H]4CC[C@@H]2[C@]4(C)C[C@H](O)[C@@H]1[C@@]3(C)CCC(=O)C=C3CC[C@H]12	CC12CC(O)C3C(CCC4=CC(=O)CCC34C)C1CCC2C(=O)CO	OMFXVFTZEKFJBZ-UHFFFAOYSA-N	NR3C2	nuclear receptor subfamily 3 group C member 2
449	4	50-22-6	5753	Corticosterone	OCC(=O)[C@H]4CC[C@@H]2[C@]4(C)C[C@H](O)[C@@H]1[C@@]3(C)CCC(=O)C=C3CC[C@H]12	CC12CC(O)C3C(CCC4=CC(=O)CCC34C)C1CCC2C(=O)CO	OMFXVFTZEKFJBZ-UHFFFAOYSA-N	NR3C1	nuclear receptor subfamily 3 group C member 1
450	4	50-22-6	5753	Corticosterone	OCC(=O)[C@H]4CC[C@@H]2[C@]4(C)C[C@H](O)[C@@H]1[C@@]3(C)CCC(=O)C=C3CC[C@H]12	CC12CC(O)C3C(CCC4=CC(=O)CCC34C)C1CCC2C(=O)CO	OMFXVFTZEKFJBZ-UHFFFAOYSA-N	SLC22A3	solute carrier family 22 member 3
451	4	50-22-6	5753	Corticosterone	OCC(=O)[C@H]4CC[C@@H]2[C@]4(C)C[C@H](O)[C@@H]1[C@@]3(C)CCC(=O)C=C3CC[C@H]12	CC12CC(O)C3C(CCC4=CC(=O)CCC34C)C1CCC2C(=O)CO	OMFXVFTZEKFJBZ-UHFFFAOYSA-N	SHBG	sex hormone binding globulin
452	4	50-22-6	5753	Corticosterone	OCC(=O)[C@H]4CC[C@@H]2[C@]4(C)C[C@H](O)[C@@H]1[C@@]3(C)CCC(=O)C=C3CC[C@H]12	CC12CC(O)C3C(CCC4=CC(=O)CCC34C)C1CCC2C(=O)CO	OMFXVFTZEKFJBZ-UHFFFAOYSA-N	SERPINA6	serpin family A member 6
453	4	1524-88-5	15209	Flurandrenolide	OCC(=O)[C@@]54OC(C)(C)O[C@@H]5C[C@@H]3[C@]4(C)C[C@H](O)[C@H]2[C@H]3C[C@H](F)C1=CC(=O)CC[C@@]12C	CC1(C)OC2CC3C4CC(F)C5=CC(=O)CCC5(C)C4C(O)CC3(C)C2(O1)C(=O)CO	POPFMWWJOGLOIF-UHFFFAOYSA-N	NR3C1	nuclear receptor subfamily 3 group C member 1
454	4	1524-88-5	15209	Flurandrenolide	OCC(=O)[C@@]54OC(C)(C)O[C@@H]5C[C@@H]3[C@]4(C)C[C@H](O)[C@H]2[C@H]3C[C@H](F)C1=CC(=O)CC[C@@]12C	CC1(C)OC2CC3C4CC(F)C5=CC(=O)CCC5(C)C4C(O)CC3(C)C2(O1)C(=O)CO	POPFMWWJOGLOIF-UHFFFAOYSA-N	SERPINA6	serpin family A member 6
455	4	71-58-9	6279	Medroxyprogesterone acetate	CC(=O)[C@@]3(OC(C)=O)CC[C@H]2[C@@H]4C[C@H](C)C1=CC(=O)CC[C@]1(C)[C@H]4CC[C@@]23C	CC1CC2C3CCC(OC(C)=O)(C(C)=O)C3(C)CCC2C2(C)CCC(=O)C=C12	PSGAAPLEWMOORI-UHFFFAOYSA-N	ESR1	estrogen receptor 1
456	4	71-58-9	6279	Medroxyprogesterone acetate	CC(=O)[C@@]3(OC(C)=O)CC[C@H]2[C@@H]4C[C@H](C)C1=CC(=O)CC[C@]1(C)[C@H]4CC[C@@]23C	CC1CC2C3CCC(OC(C)=O)(C(C)=O)C3(C)CCC2C2(C)CCC(=O)C=C12	PSGAAPLEWMOORI-UHFFFAOYSA-N	PGR	progesterone receptor
457	4	71-58-9	6279	Medroxyprogesterone acetate	CC(=O)[C@@]3(OC(C)=O)CC[C@H]2[C@@H]4C[C@H](C)C1=CC(=O)CC[C@]1(C)[C@H]4CC[C@@]23C	CC1CC2C3CCC(OC(C)=O)(C(C)=O)C3(C)CCC2C2(C)CCC(=O)C=C12	PSGAAPLEWMOORI-UHFFFAOYSA-N	NR3C1	nuclear receptor subfamily 3 group C member 1
458	4	71-58-9	6279	Medroxyprogesterone acetate	CC(=O)[C@@]3(OC(C)=O)CC[C@H]2[C@@H]4C[C@H](C)C1=CC(=O)CC[C@]1(C)[C@H]4CC[C@@]23C	CC1CC2C3CCC(OC(C)=O)(C(C)=O)C3(C)CCC2C2(C)CCC(=O)C=C12	PSGAAPLEWMOORI-UHFFFAOYSA-N	SHBG	sex hormone binding globulin
459	4	71-58-9	6279	Medroxyprogesterone acetate	CC(=O)[C@@]3(OC(C)=O)CC[C@H]2[C@@H]4C[C@H](C)C1=CC(=O)CC[C@]1(C)[C@H]4CC[C@@]23C	CC1CC2C3CCC(OC(C)=O)(C(C)=O)C3(C)CCC2C2(C)CCC(=O)C=C12	PSGAAPLEWMOORI-UHFFFAOYSA-N	AKR1C3	aldo-keto reductase family 1 member C3
460	4	71-58-9	6279	Medroxyprogesterone acetate	CC(=O)[C@@]3(OC(C)=O)CC[C@H]2[C@@H]4C[C@H](C)C1=CC(=O)CC[C@]1(C)[C@H]4CC[C@@]23C	CC1CC2C3CCC(OC(C)=O)(C(C)=O)C3(C)CCC2C2(C)CCC(=O)C=C12	PSGAAPLEWMOORI-UHFFFAOYSA-N	AKR1C1	aldo-keto reductase family 1 member C1
461	4	71-58-9	6279	Medroxyprogesterone acetate	CC(=O)[C@@]3(OC(C)=O)CC[C@H]2[C@@H]4C[C@H](C)C1=CC(=O)CC[C@]1(C)[C@H]4CC[C@@]23C	CC1CC2C3CCC(OC(C)=O)(C(C)=O)C3(C)CCC2C2(C)CCC(=O)C=C12	PSGAAPLEWMOORI-UHFFFAOYSA-N	AR	androgen receptor
462	4	33755-46-3	63047	Betamethasone valerate	OCC(=O)[C@@]4(OC(=O)CCCC)[C@H](C)C[C@@H]3[C@]4(C)C[C@H](O)[C@@]2(F)[C@H]3CCC1=CC(=O)C=C[C@@]12C	CCCCC(=O)OC1(C(C)CC2C3CCC4=CC(=O)C=CC4(C)C3(F)C(O)CC12C)C(=O)CO	SNHRLVCMMWUAJD-UHFFFAOYSA-N	NR3C1	nuclear receptor subfamily 3 group C member 1
463	4	2919-66-6	250948	Melengestrol acetate	CC(=O)[C@@]3(OC(C)=O)C(=C)C[C@H]2[C@@H]4C=C(C)C1=CC(=O)CC[C@]1(C)[C@H]4CC[C@@]23C	CC(=O)OC1(C(C)=O)C(=C)CC2C3C=C(C)C4=CC(=O)CCC4(C)C3CCC12C	UDKABVSQKJNZBH-UHFFFAOYSA-N	NA	symbol withdrawn, see [HGNC:12811](/data/gene-symbol-report/#!/hgnc_id/HGNC:12811)
464	4	378-44-9	9782	Dexamethasone	OCC(=O)[C@@]4(O)[C@@H](C)C[C@@H]3[C@]4(C)C[C@H](O)[C@@]2(F)[C@H]3CCC1=CC(=O)C=C[C@@]12C	CC1CC2C3CCC4=CC(=O)C=CC4(C)C3(F)C(O)CC2(C)C1(O)C(=O)CO	UREBDLICKHMUKA-UHFFFAOYSA-N	NR3C1	nuclear receptor subfamily 3 group C member 1
465	4	378-44-9	9782	Dexamethasone	OCC(=O)[C@@]4(O)[C@@H](C)C[C@@H]3[C@]4(C)C[C@H](O)[C@@]2(F)[C@H]3CCC1=CC(=O)C=C[C@@]12C	CC1CC2C3CCC4=CC(=O)C=CC4(C)C3(F)C(O)CC2(C)C1(O)C(=O)CO	UREBDLICKHMUKA-UHFFFAOYSA-N	ANXA1	annexin A1
466	4	378-44-9	9782	Dexamethasone	OCC(=O)[C@@]4(O)[C@@H](C)C[C@@H]3[C@]4(C)C[C@H](O)[C@@]2(F)[C@H]3CCC1=CC(=O)C=C[C@@]12C	CC1CC2C3CCC4=CC(=O)C=CC4(C)C3(F)C(O)CC2(C)C1(O)C(=O)CO	UREBDLICKHMUKA-UHFFFAOYSA-N	NOS2	nitric oxide synthase 2
467	4	378-44-9	9782	Dexamethasone	OCC(=O)[C@@]4(O)[C@@H](C)C[C@@H]3[C@]4(C)C[C@H](O)[C@@]2(F)[C@H]3CCC1=CC(=O)C=C[C@@]12C	CC1CC2C3CCC4=CC(=O)C=CC4(C)C3(F)C(O)CC2(C)C1(O)C(=O)CO	UREBDLICKHMUKA-UHFFFAOYSA-N	NR0B1	nuclear receptor subfamily 0 group B member 1
468	4	378-44-9	9782	Dexamethasone	OCC(=O)[C@@]4(O)[C@@H](C)C[C@@H]3[C@]4(C)C[C@H](O)[C@@]2(F)[C@H]3CCC1=CC(=O)C=C[C@@]12C	CC1CC2C3CCC4=CC(=O)C=CC4(C)C3(F)C(O)CC2(C)C1(O)C(=O)CO	UREBDLICKHMUKA-UHFFFAOYSA-N	NR3C2	nuclear receptor subfamily 3 group C member 2
469	4	378-44-9	9782	Dexamethasone	OCC(=O)[C@@]4(O)[C@@H](C)C[C@@H]3[C@]4(C)C[C@H](O)[C@@]2(F)[C@H]3CCC1=CC(=O)C=C[C@@]12C	CC1CC2C3CCC4=CC(=O)C=CC4(C)C3(F)C(O)CC2(C)C1(O)C(=O)CO	UREBDLICKHMUKA-UHFFFAOYSA-N	CYP2D6	cytochrome P450 family 2 subfamily D member 6
470	4	378-44-9	9782	Dexamethasone	OCC(=O)[C@@]4(O)[C@@H](C)C[C@@H]3[C@]4(C)C[C@H](O)[C@@]2(F)[C@H]3CCC1=CC(=O)C=C[C@@]12C	CC1CC2C3CCC4=CC(=O)C=CC4(C)C3(F)C(O)CC2(C)C1(O)C(=O)CO	UREBDLICKHMUKA-UHFFFAOYSA-N	NR1I2	nuclear receptor subfamily 1 group I member 2
471	4	378-44-9	9782	Betamethasone	OCC(=O)[C@@]4(O)[C@@H](C)C[C@@H]3[C@]4(C)C[C@H](O)[C@@]2(F)[C@H]3CCC1=CC(=O)C=C[C@@]12C	CC1CC2C3CCC4=CC(=O)C=CC4(C)C3(F)C(O)CC2(C)C1(O)C(=O)CO	UREBDLICKHMUKA-UHFFFAOYSA-N	NR3C1	nuclear receptor subfamily 3 group C member 1
472	4	378-44-9	9782	Betamethasone	OCC(=O)[C@@]4(O)[C@@H](C)C[C@@H]3[C@]4(C)C[C@H](O)[C@@]2(F)[C@H]3CCC1=CC(=O)C=C[C@@]12C	CC1CC2C3CCC4=CC(=O)C=CC4(C)C3(F)C(O)CC2(C)C1(O)C(=O)CO	UREBDLICKHMUKA-UHFFFAOYSA-N	ANXA1	annexin A1
473	4	378-44-9	9782	Betamethasone	OCC(=O)[C@@]4(O)[C@@H](C)C[C@@H]3[C@]4(C)C[C@H](O)[C@@]2(F)[C@H]3CCC1=CC(=O)C=C[C@@]12C	CC1CC2C3CCC4=CC(=O)C=CC4(C)C3(F)C(O)CC2(C)C1(O)C(=O)CO	UREBDLICKHMUKA-UHFFFAOYSA-N	NOS2	nitric oxide synthase 2
474	4	378-44-9	9782	Betamethasone	OCC(=O)[C@@]4(O)[C@@H](C)C[C@@H]3[C@]4(C)C[C@H](O)[C@@]2(F)[C@H]3CCC1=CC(=O)C=C[C@@]12C	CC1CC2C3CCC4=CC(=O)C=CC4(C)C3(F)C(O)CC2(C)C1(O)C(=O)CO	UREBDLICKHMUKA-UHFFFAOYSA-N	NR0B1	nuclear receptor subfamily 0 group B member 1
475	4	378-44-9	9782	Betamethasone	OCC(=O)[C@@]4(O)[C@@H](C)C[C@@H]3[C@]4(C)C[C@H](O)[C@@]2(F)[C@H]3CCC1=CC(=O)C=C[C@@]12C	CC1CC2C3CCC4=CC(=O)C=CC4(C)C3(F)C(O)CC2(C)C1(O)C(=O)CO	UREBDLICKHMUKA-UHFFFAOYSA-N	NR3C2	nuclear receptor subfamily 3 group C member 2
476	4	378-44-9	9782	Betamethasone	OCC(=O)[C@@]4(O)[C@@H](C)C[C@@H]3[C@]4(C)C[C@H](O)[C@@]2(F)[C@H]3CCC1=CC(=O)C=C[C@@]12C	CC1CC2C3CCC4=CC(=O)C=CC4(C)C3(F)C(O)CC2(C)C1(O)C(=O)CO	UREBDLICKHMUKA-UHFFFAOYSA-N	CYP2D6	cytochrome P450 family 2 subfamily D member 6
477	4	378-44-9	9782	Betamethasone	OCC(=O)[C@@]4(O)[C@@H](C)C[C@@H]3[C@]4(C)C[C@H](O)[C@@]2(F)[C@H]3CCC1=CC(=O)C=C[C@@]12C	CC1CC2C3CCC4=CC(=O)C=CC4(C)C3(F)C(O)CC2(C)C1(O)C(=O)CO	UREBDLICKHMUKA-UHFFFAOYSA-N	NR1I2	nuclear receptor subfamily 1 group I member 2
478	4	83-43-2	6741	Methylprednisolone	OCC(=O)[C@@]4(O)CC[C@@H]3[C@]4(C)C[C@H](O)[C@H]2[C@H]3C[C@H](C)C1=CC(=O)C=C[C@@]12C	CC1CC2C3CCC(O)(C(=O)CO)C3(C)CC(O)C2C2(C)C=CC(=O)C=C12	VHRSUDSXCMQTMA-UHFFFAOYSA-N	NR3C1	nuclear receptor subfamily 3 group C member 1
479	4	83-43-2	6741	Methylprednisolone	OCC(=O)[C@@]4(O)CC[C@@H]3[C@]4(C)C[C@H](O)[C@H]2[C@H]3C[C@H](C)C1=CC(=O)C=C[C@@]12C	CC1CC2C3CCC(O)(C(=O)CO)C3(C)CC(O)C2C2(C)C=CC(=O)C=C12	VHRSUDSXCMQTMA-UHFFFAOYSA-N	TRPC5	transient receptor potential cation channel subfamily C member 5
480	4	125-04-2	23694214	Hydrocortisone 21-hemisuccinate sodium salt	[Na+].[O-]C(=O)CCC(=O)OCC(=O)[C@@]4(O)CC[C@@H]2[C@]4(C)C[C@H](O)[C@@H]1[C@@]3(C)CCC(=O)C=C3CC[C@H]12	CC12CC(O)C3C(CCC4=CC(=O)CCC34C)C1CCC2(O)C(=O)COC(=O)CCC(O)=O	VWQWXZAWFPZJDA-UHFFFAOYSA-N	NR3C1	nuclear receptor subfamily 3 group C member 1
481	4	382-67-2	5311067	Desoximetasone	OCC(=O)[C@H]4[C@H](C)C[C@@H]3[C@]4(C)C[C@H](O)[C@@]2(F)[C@H]3CCC1=CC(=O)C=C[C@@]12C	CC1CC2C3CCC4=CC(=O)C=CC4(C)C3(F)C(O)CC2(C)C1C(=O)CO	VWVSBHGCDBMOOT-UHFFFAOYSA-N	NR3C1	nuclear receptor subfamily 3 group C member 1
482	4	382-67-2	5311067	Desoximetasone	OCC(=O)[C@H]4[C@H](C)C[C@@H]3[C@]4(C)C[C@H](O)[C@@]2(F)[C@H]3CCC1=CC(=O)C=C[C@@]12C	CC1CC2C3CCC4=CC(=O)C=CC4(C)C3(F)C(O)CC2(C)C1C(=O)CO	VWVSBHGCDBMOOT-UHFFFAOYSA-N	PLA2G1B	phospholipase A2 group IB
483	4	638-94-8	5311066	Desonide	OCC(=O)[C@@]54OC(C)(C)O[C@@H]5C[C@@H]3[C@]4(C)C[C@H](O)[C@H]2[C@H]3CCC1=CC(=O)C=C[C@@]12C	CC1(C)OC2CC3C4CCC5=CC(=O)C=CC5(C)C4C(O)CC3(C)C2(O1)C(=O)CO	WBGKWQHBNHJJPZ-UHFFFAOYSA-N	NR3C1	nuclear receptor subfamily 3 group C member 1
484	4	638-94-8	5311066	Desonide	OCC(=O)[C@@]54OC(C)(C)O[C@@H]5C[C@@H]3[C@]4(C)C[C@H](O)[C@H]2[C@H]3CCC1=CC(=O)C=C[C@@]12C	CC1(C)OC2CC3C4CCC5=CC(=O)C=CC5(C)C4C(O)CC3(C)C2(O1)C(=O)CO	WBGKWQHBNHJJPZ-UHFFFAOYSA-N	PLA2G1B	phospholipase A2 group IB
485	4	356-12-7	9642	Fluocinonide	CC(=O)OCC(=O)[C@]45OC(C)(C)O[C@@H]5C[C@@H]3[C@]4(C)C[C@H](O)[C@@]2(F)[C@H]3C[C@H](F)C1=CC(=O)C=C[C@@]12C	CC(=O)OCC(=O)C12OC(C)(C)OC1CC1C3CC(F)C4=CC(=O)C=CC4(C)C3(F)C(O)CC21C	WJOHZNCJWYWUJD-UHFFFAOYSA-N	NR3C1	nuclear receptor subfamily 3 group C member 1
486	4	356-12-7	9642	Fluocinonide	CC(=O)OCC(=O)[C@]45OC(C)(C)O[C@@H]5C[C@@H]3[C@]4(C)C[C@H](O)[C@@]2(F)[C@H]3C[C@H](F)C1=CC(=O)C=C[C@@]12C	CC(=O)OCC(=O)C12OC(C)(C)OC1CC1C3CC(F)C4=CC(=O)C=CC4(C)C3(F)C(O)CC21C	WJOHZNCJWYWUJD-UHFFFAOYSA-N	SERPINA6	serpin family A member 6
487	4	356-12-7	9642	Fluocinonide	CC(=O)OCC(=O)[C@]45OC(C)(C)O[C@@H]5C[C@@H]3[C@]4(C)C[C@H](O)[C@@]2(F)[C@H]3C[C@H](F)C1=CC(=O)C=C[C@@]12C	CC(=O)OCC(=O)C12OC(C)(C)OC1CC1C3CC(F)C4=CC(=O)C=CC4(C)C3(F)C(O)CC21C	WJOHZNCJWYWUJD-UHFFFAOYSA-N	SMO	smoothened, frizzled class receptor
488	4	2135-17-3	16490	Flumethasone	OCC(=O)[C@@]4(O)[C@H](C)C[C@@H]3[C@]4(C)C[C@H](O)[C@@]2(F)[C@H]3C[C@H](F)C1=CC(=O)C=C[C@@]12C	CC1CC2C3CC(F)C4=CC(=O)C=CC4(C)C3(F)C(O)CC2(C)C1(O)C(=O)CO	WXURHACBFYSXBI-UHFFFAOYSA-N	NR3C1	nuclear receptor subfamily 3 group C member 1
489	4	2135-17-3	16490	Flumethasone	OCC(=O)[C@@]4(O)[C@H](C)C[C@@H]3[C@]4(C)C[C@H](O)[C@@]2(F)[C@H]3C[C@H](F)C1=CC(=O)C=C[C@@]12C	CC1CC2C3CC(F)C4=CC(=O)C=CC4(C)C3(F)C(O)CC2(C)C1(O)C(=O)CO	WXURHACBFYSXBI-UHFFFAOYSA-N	PLA2G1B	phospholipase A2 group IB
490	4	3385-03-03	82153	Flunisolide	OCC(=O)[C@@]54OC(C)(C)O[C@@H]5C[C@@H]3[C@]4(C)C[C@H](O)[C@H]2[C@H]3C[C@H](F)C1=CC(=O)C=C[C@@]12C	CC1(C)OC2CC3C4CC(F)C5=CC(=O)C=CC5(C)C4C(O)CC3(C)C2(O1)C(=O)CO	XSFJVAJPIHIPKU-UHFFFAOYSA-N	NR3C1	nuclear receptor subfamily 3 group C member 1
491	4	76-25-5	6436	Triamcinolone acetonide	OCC(=O)[C@@]54OC(C)(C)O[C@@H]5C[C@@H]3[C@]4(C)C[C@H](O)[C@@]2(F)[C@H]3CCC1=CC(=O)C=C[C@@]12C	CC1(C)OC2CC3C4CCC5=CC(=O)C=CC5(C)C4(F)C(O)CC3(C)C2(O1)C(=O)CO	YNDXUCZADRHECN-UHFFFAOYSA-N	NR3C1	nuclear receptor subfamily 3 group C member 1
492	4	76-25-5	6436	Triamcinolone acetonide	OCC(=O)[C@@]54OC(C)(C)O[C@@H]5C[C@@H]3[C@]4(C)C[C@H](O)[C@@]2(F)[C@H]3CCC1=CC(=O)C=C[C@@]12C	CC1(C)OC2CC3C4CCC5=CC(=O)C=CC5(C)C4(F)C(O)CC3(C)C2(O1)C(=O)CO	YNDXUCZADRHECN-UHFFFAOYSA-N	SERPINA6	serpin family A member 6
493	4	338-98-7	224246	Isoflupredone acetate	CC(=O)OCC(=O)[C@@]4(O)CC[C@@H]3[C@]4(C)C[C@H](O)[C@@]2(F)[C@H]3CCC1=CC(=O)C=C[C@@]12C	CC(=O)OCC(=O)C1(O)CCC2C3CCC4=CC(=O)C=CC4(C)C3(F)C(O)CC12C	ZOCUOMKMBMEYQV-UHFFFAOYSA-N	NR3C1	nuclear receptor subfamily 3 group C member 1
494	5	2349-07-07	16872	Hexyl isobutyrate	O=C(OCCCCCC)C(C)C	CCCCCCOC(=O)C(C)C	CYHBDKTZDLSRMY-UHFFFAOYSA-N	NA	symbol withdrawn, see [HGNC:12811](/data/gene-symbol-report/#!/hgnc_id/HGNC:12811)
495	5	72590-77-3	636398	Hydrocortisone buteprate	CCC(=O)OCC(=O)[C@@]4(OC(=O)CCC)CC[C@@H]2[C@]4(C)C[C@H](O)[C@@H]1[C@@]3(C)CCC(=O)C=C3CC[C@H]12	CCCC(=O)OC1(CCC2C3CCC4=CC(=O)CCC4(C)C3C(O)CC12C)C(=O)COC(=O)CC	FOGXJPFPZOHSQS-UHFFFAOYSA-N	NR3C1	nuclear receptor subfamily 3 group C member 1
496	5	76-90-4	6461	Mepenzolate bromide	[Br-].O=C(OC1CCC[N+](C)(C)C1)C(O)(c2ccccc2)c3ccccc3	C[N+]1(C)CCCC(C1)OC(=O)C(O)(C1=CC=CC=C1)C1=CC=CC=C1	GKNPSSNBBWDAGH-UHFFFAOYSA-N	CHRM3	cholinergic receptor muscarinic 3
497	5	76-90-4	6461	Mepenzolate bromide	[Br-].O=C(OC1CCC[N+](C)(C)C1)C(O)(c2ccccc2)c3ccccc3	C[N+]1(C)CCCC(C1)OC(=O)C(O)(C1=CC=CC=C1)C1=CC=CC=C1	GKNPSSNBBWDAGH-UHFFFAOYSA-N	CHRM2	cholinergic receptor muscarinic 2
498	5	76-90-4	6461	Mepenzolate bromide	[Br-].O=C(OC1CCC[N+](C)(C)C1)C(O)(c2ccccc2)c3ccccc3	C[N+]1(C)CCCC(C1)OC(=O)C(O)(C1=CC=CC=C1)C1=CC=CC=C1	GKNPSSNBBWDAGH-UHFFFAOYSA-N	CHRM1	cholinergic receptor muscarinic 1
499	5	2011-67-8	4496	Nimetazepam	[O-][N+](=O)c1ccc2c(c1)C(=NCC(=O)N2C)c3ccccc3	CN1C2=CC=C(C=C2C(=NCC1=O)C1=CC=CC=C1)[N+]([O-])=O	GWUSZQUVEVMBPI-UHFFFAOYSA-N	NA	symbol withdrawn, see [HGNC:12811](/data/gene-symbol-report/#!/hgnc_id/HGNC:12811)
500	5	115256-11-6	71329	Dofetilide	CS(=O)(=O)Nc1ccc(cc1)CCN(C)CCOc2ccc(cc2)NS(C)(=O)=O	CN(CCOC1=CC=C(NS(C)(=O)=O)C=C1)CCC1=CC=C(NS(C)(=O)=O)C=C1	IXTMWRCNAAVVAI-UHFFFAOYSA-N	KCNH1	potassium voltage-gated channel subfamily H member 1
501	5	115256-11-6	71329	Dofetilide	CS(=O)(=O)Nc1ccc(cc1)CCN(C)CCOc2ccc(cc2)NS(C)(=O)=O	CN(CCOC1=CC=C(NS(C)(=O)=O)C=C1)CCC1=CC=C(NS(C)(=O)=O)C=C1	IXTMWRCNAAVVAI-UHFFFAOYSA-N	KCNH2	potassium voltage-gated channel subfamily H member 2
502	5	115256-11-6	71329	Dofetilide	CS(=O)(=O)Nc1ccc(cc1)CCN(C)CCOc2ccc(cc2)NS(C)(=O)=O	CN(CCOC1=CC=C(NS(C)(=O)=O)C=C1)CCC1=CC=C(NS(C)(=O)=O)C=C1	IXTMWRCNAAVVAI-UHFFFAOYSA-N	KCNJ12	potassium inwardly rectifying channel subfamily J member 12
503	5	115256-11-6	71329	Dofetilide	CS(=O)(=O)Nc1ccc(cc1)CCN(C)CCOc2ccc(cc2)NS(C)(=O)=O	CN(CCOC1=CC=C(NS(C)(=O)=O)C=C1)CCC1=CC=C(NS(C)(=O)=O)C=C1	IXTMWRCNAAVVAI-UHFFFAOYSA-N	KCNK2	potassium two pore domain channel subfamily K member 2
504	5	1180-71-8	179651	Limoni	C[C@]35CC[C@@H]1[C@@]76COC(=O)C[C@@H]7OC(C)(C)[C@@H]6CC(=O)[C@@]1(C)[C@@]45O[C@@H]4C(=O)O[C@H]3c2ccoc2	CC1(C)OC2CC(=O)OCC22C1CC(=O)C1(C)C2CCC2(C)C(OC(=O)C3OC123)C1=COC=C1	KBDSLGBFQAGHBE-UHFFFAOYSA-N	NA	symbol withdrawn, see [HGNC:12811](/data/gene-symbol-report/#!/hgnc_id/HGNC:12811)
505	5	99464-64-9	2176	Ampiroxicam	O=C(OCC)OC(C)OC=2c1ccccc1S(=O)(=O)N(C)C=2C(=O)Nc3ccccn3	CCOC(=O)OC(C)OC1=C(N(C)S(=O)(=O)C2=CC=CC=C12)C(=O)NC1=NC=CC=C1	LSNWBKACGXCGAJ-UHFFFAOYSA-N	PTGS1	prostaglandin-endoperoxide synthase 1
506	5	99464-64-9	2176	Ampiroxicam	O=C(OCC)OC(C)OC=2c1ccccc1S(=O)(=O)N(C)C=2C(=O)Nc3ccccn3	CCOC(=O)OC(C)OC1=C(N(C)S(=O)(=O)C2=CC=CC=C12)C(=O)NC1=NC=CC=C1	LSNWBKACGXCGAJ-UHFFFAOYSA-N	PTGS2	prostaglandin-endoperoxide synthase 2
507	5	544-62-7	3681	3-(Octadecyloxy)-1,2-propanediol	OC(CO)COCCCCCCCCCCCCCCCCCC	CCCCCCCCCCCCCCCCCCOCC(O)CO	OGBUMNBNEWYMNJ-UHFFFAOYSA-N	NA	symbol withdrawn, see [HGNC:12811](/data/gene-symbol-report/#!/hgnc_id/HGNC:12811)
508	5	13380-94-4	96509	Corodane	O=C1CC2CC1C3CCCC23	O=C1CC2CC1C1CCCC21	OMIDXVJKZCPKEI-UHFFFAOYSA-N	NA	symbol withdrawn, see [HGNC:12811](/data/gene-symbol-report/#!/hgnc_id/HGNC:12811)
509	5	30748-29-9	35455	Feprazone	C/C(C)=C\CC2C(=O)N(c1ccccc1)N(C2=O)c3ccccc3	CC(C)=CCC1C(=O)N(N(C1=O)C1=CC=CC=C1)C1=CC=CC=C1	RBBWCVQDXDFISW-UHFFFAOYSA-N	NA	symbol withdrawn, see [HGNC:12811](/data/gene-symbol-report/#!/hgnc_id/HGNC:12811)
510	5	1642-54-2	15432	Diethylcarbamazine citrate	O=C(N1CCN(C)CC1)N(CC)CC.O=C(O)C(O)(CC(=O)O)CC(=O)O	CCN(CC)C(=O)N1CCN(C)CC1	RCKMWOKWVGPNJF-UHFFFAOYSA-N	ALOX5	arachidonate 5-lipoxygenase
511	5	1642-54-2	15432	Diethylcarbamazine citrate	O=C(N1CCN(C)CC1)N(CC)CC.O=C(O)C(O)(CC(=O)O)CC(=O)O	CCN(CC)C(=O)N1CCN(C)CC1	RCKMWOKWVGPNJF-UHFFFAOYSA-N	PTGS1	prostaglandin-endoperoxide synthase 1
512	5	55837-27-9	4849	Piretanide	O=C(O)c2cc(c(Oc1ccccc1)c(c2)N3CCCC3)S(N)(=O)=O	NS(=O)(=O)C1=C(OC2=CC=CC=C2)C(=CC(=C1)C(O)=O)N1CCCC1	UJEWTUDSLQGTOA-UHFFFAOYSA-N	SLC12A1	solute carrier family 12 member 1
513	5	55837-27-9	4849	Piretanide	O=C(O)c2cc(c(Oc1ccccc1)c(c2)N3CCCC3)S(N)(=O)=O	NS(=O)(=O)C1=C(OC2=CC=CC=C2)C(=CC(=C1)C(O)=O)N1CCCC1	UJEWTUDSLQGTOA-UHFFFAOYSA-N	SLC12A2	solute carrier family 12 member 2
514	5	26040-51-7	117291	Bis(2-ethylhexyl) tetrabromophthalate	Brc1c(c(c(Br)c(Br)c1Br)C(=O)OCC(CC)CCCC)C(=O)OCC(CC)CCCC	CCCCC(CC)COC(=O)C1=C(Br)C(Br)=C(Br)C(Br)=C1C(=O)OCC(CC)CCCC	UUEDINPOVKWVAZ-UHFFFAOYSA-N	NA	symbol withdrawn, see [HGNC:12811](/data/gene-symbol-report/#!/hgnc_id/HGNC:12811)
515	5	88678-31-3	3936	Liranaftate	COc1cccc(n1)N(C)C(=S)Oc2cc3CCCCc3cc2	COC1=CC=CC(=N1)N(C)C(=S)OC1=CC2=C(CCCC2)C=C1	VPHPQNGOVQYUMG-UHFFFAOYSA-N	NA	symbol withdrawn, see [HGNC:12811](/data/gene-symbol-report/#!/hgnc_id/HGNC:12811)
516	5	151-73-5	65478	Betamethasone 21-phosphate disodium	[Na+].[Na+].[O-]P([O-])(=O)OCC(=O)[C@@]4(O)[C@@H](C)C[C@@H]3[C@]4(C)C[C@H](O)[C@@]2(F)[C@H]3CCC1=CC(=O)C=C[C@@]12C	CC1CC2C3CCC4=CC(=O)C=CC4(C)C3(F)C(O)CC2(C)C1(O)C(=O)COP(O)(O)=O	VQODGRNSFPNSQE-UHFFFAOYSA-N	NR3C1	nuclear receptor subfamily 3 group C member 1
517	5	2392-39-4	16961	Dexamethasone sodium phosphate	[Na+].[Na+].[O-]P([O-])(=O)OCC(=O)[C@@]4(O)[C@H](C)C[C@@H]3[C@]4(C)C[C@H](O)[C@@]2(F)[C@H]3CCC1=CC(=O)C=C[C@@]12C	CC1CC2C3CCC4=CC(=O)C=CC4(C)C3(F)C(O)CC2(C)C1(O)C(=O)COP(O)(O)=O	VQODGRNSFPNSQE-UHFFFAOYSA-N	NR3C1	nuclear receptor subfamily 3 group C member 1
518	5	2305-05-07	16821	gamma-Dodecalactone	O=C1CCC(CCCCCCCC)O1	CCCCCCCCC1CCC(=O)O1	WGPCZPLRVAWXPW-UHFFFAOYSA-N	NA	symbol withdrawn, see [HGNC:12811](/data/gene-symbol-report/#!/hgnc_id/HGNC:12811)
519	5	67-78-7	6216	Triamcinolone diacetate	CC(=O)OCC(=O)[C@@]3(O)[C@@H](C[C@H]2[C@@H]4CCC1=CC(=O)C=C[C@]1(C)[C@@]4(F)[C@@H](O)C[C@@]23C)OC(C)=O	CC(=O)OCC(=O)C1(O)C(CC2C3CCC4=CC(=O)C=CC4(C)C3(F)C(O)CC12C)OC(C)=O	XGMPVBXKDAHORN-UHFFFAOYSA-N	NR3C1	nuclear receptor subfamily 3 group C member 1
520	5	60166-93-0	65492	Iopamidol	O=C(Nc1c(I)c(c(I)c(c1I)C(=O)NC(CO)CO)C(=O)NC(CO)CO)[C@H](C)O	CC(O)C(=O)NC1=C(I)C(C(=O)NC(CO)CO)=C(I)C(C(=O)NC(CO)CO)=C1I	XQZXYNRDCRIARQ-UHFFFAOYSA-N	NA	symbol withdrawn, see [HGNC:12811](/data/gene-symbol-report/#!/hgnc_id/HGNC:12811)
521	5	1115-70-4	14219	Metformin	Cl.N=C(N)NC(=N)N(C)C	CN(C)C(=N)NC(N)=N	XZWYZXLIPXDOLR-UHFFFAOYSA-N	ACACB	acetyl-CoA carboxylase beta
522	5	1115-70-4	14219	Metformin	Cl.N=C(N)NC(=N)N(C)C	CN(C)C(=N)NC(N)=N	XZWYZXLIPXDOLR-UHFFFAOYSA-N	PRKAB1	protein kinase AMP-activated non-catalytic subunit beta 1
523	5	1115-70-4	14219	Metformin	Cl.N=C(N)NC(=N)N(C)C	CN(C)C(=N)NC(N)=N	XZWYZXLIPXDOLR-UHFFFAOYSA-N	NDUFB1	NADH:ubiquinone oxidoreductase subunit B1
524	5	1115-70-4	14219	Metformin	Cl.N=C(N)NC(=N)N(C)C	CN(C)C(=N)NC(N)=N	XZWYZXLIPXDOLR-UHFFFAOYSA-N	NDUFA4	NDUFA4 mitochondrial complex associated
525	5	1115-70-4	14219	Metformin	Cl.N=C(N)NC(=N)N(C)C	CN(C)C(=N)NC(N)=N	XZWYZXLIPXDOLR-UHFFFAOYSA-N	NDUFB7	NADH:ubiquinone oxidoreductase subunit B7
526	5	1115-70-4	14219	Metformin	Cl.N=C(N)NC(=N)N(C)C	CN(C)C(=N)NC(N)=N	XZWYZXLIPXDOLR-UHFFFAOYSA-N	NDUFA5	NADH:ubiquinone oxidoreductase subunit A5
527	5	1115-70-4	14219	Metformin	Cl.N=C(N)NC(=N)N(C)C	CN(C)C(=N)NC(N)=N	XZWYZXLIPXDOLR-UHFFFAOYSA-N	NDUFB11	NADH:ubiquinone oxidoreductase subunit B11
528	5	1115-70-4	14219	Metformin	Cl.N=C(N)NC(=N)N(C)C	CN(C)C(=N)NC(N)=N	XZWYZXLIPXDOLR-UHFFFAOYSA-N	NDUFS6	NADH:ubiquinone oxidoreductase subunit S6
529	5	1115-70-4	14219	Metformin	Cl.N=C(N)NC(=N)N(C)C	CN(C)C(=N)NC(N)=N	XZWYZXLIPXDOLR-UHFFFAOYSA-N	NDUFS5	NADH:ubiquinone oxidoreductase subunit S5
530	5	1115-70-4	14219	Metformin	Cl.N=C(N)NC(=N)N(C)C	CN(C)C(=N)NC(N)=N	XZWYZXLIPXDOLR-UHFFFAOYSA-N	NDUFS7	NADH:ubiquinone oxidoreductase core subunit S7
531	5	1115-70-4	14219	Metformin	Cl.N=C(N)NC(=N)N(C)C	CN(C)C(=N)NC(N)=N	XZWYZXLIPXDOLR-UHFFFAOYSA-N	NDUFS8	NADH:ubiquinone oxidoreductase core subunit S8
532	5	1115-70-4	14219	Metformin	Cl.N=C(N)NC(=N)N(C)C	CN(C)C(=N)NC(N)=N	XZWYZXLIPXDOLR-UHFFFAOYSA-N	NDUFV1	NADH:ubiquinone oxidoreductase core subunit V1
533	5	1115-70-4	14219	Metformin	Cl.N=C(N)NC(=N)N(C)C	CN(C)C(=N)NC(N)=N	XZWYZXLIPXDOLR-UHFFFAOYSA-N	NDUFAB1	NADH:ubiquinone oxidoreductase subunit AB1
534	5	1115-70-4	14219	Metformin	Cl.N=C(N)NC(=N)N(C)C	CN(C)C(=N)NC(N)=N	XZWYZXLIPXDOLR-UHFFFAOYSA-N	NDUFAF1	NADH:ubiquinone oxidoreductase complex assembly factor 1
535	5	1115-70-4	14219	Metformin	Cl.N=C(N)NC(=N)N(C)C	CN(C)C(=N)NC(N)=N	XZWYZXLIPXDOLR-UHFFFAOYSA-N	MT-ND6	mitochondrially encoded NADH:ubiquinone oxidoreductase core subunit 6
536	5	1115-70-4	14219	Metformin	Cl.N=C(N)NC(=N)N(C)C	CN(C)C(=N)NC(N)=N	XZWYZXLIPXDOLR-UHFFFAOYSA-N	MT-ND1	mitochondrially encoded NADH:ubiquinone oxidoreductase core subunit 1
537	5	1115-70-4	14219	Metformin	Cl.N=C(N)NC(=N)N(C)C	CN(C)C(=N)NC(N)=N	XZWYZXLIPXDOLR-UHFFFAOYSA-N	MT-ND3	mitochondrially encoded NADH:ubiquinone oxidoreductase core subunit 3
538	5	1115-70-4	14219	Metformin	Cl.N=C(N)NC(=N)N(C)C	CN(C)C(=N)NC(N)=N	XZWYZXLIPXDOLR-UHFFFAOYSA-N	MT-ND5	mitochondrially encoded NADH:ubiquinone oxidoreductase core subunit 5
539	5	1115-70-4	14219	Metformin	Cl.N=C(N)NC(=N)N(C)C	CN(C)C(=N)NC(N)=N	XZWYZXLIPXDOLR-UHFFFAOYSA-N	NDUFB5	NADH:ubiquinone oxidoreductase subunit B5
540	5	1115-70-4	14219	Metformin	Cl.N=C(N)NC(=N)N(C)C	CN(C)C(=N)NC(N)=N	XZWYZXLIPXDOLR-UHFFFAOYSA-N	NDUFC1	NADH:ubiquinone oxidoreductase subunit C1
541	5	1115-70-4	14219	Metformin	Cl.N=C(N)NC(=N)N(C)C	CN(C)C(=N)NC(N)=N	XZWYZXLIPXDOLR-UHFFFAOYSA-N	NDUFB6	NADH:ubiquinone oxidoreductase subunit B6
542	5	1115-70-4	14219	Metformin	Cl.N=C(N)NC(=N)N(C)C	CN(C)C(=N)NC(N)=N	XZWYZXLIPXDOLR-UHFFFAOYSA-N	MT-ND4L	mitochondrially encoded NADH:ubiquinone oxidoreductase core subunit 4L
543	5	1115-70-4	14219	Metformin	Cl.N=C(N)NC(=N)N(C)C	CN(C)C(=N)NC(N)=N	XZWYZXLIPXDOLR-UHFFFAOYSA-N	MT-ND4	mitochondrially encoded NADH:ubiquinone oxidoreductase core subunit 4
544	5	1115-70-4	14219	Metformin	Cl.N=C(N)NC(=N)N(C)C	CN(C)C(=N)NC(N)=N	XZWYZXLIPXDOLR-UHFFFAOYSA-N	NDUFB9	NADH:ubiquinone oxidoreductase subunit B9
545	5	1115-70-4	14219	Metformin	Cl.N=C(N)NC(=N)N(C)C	CN(C)C(=N)NC(N)=N	XZWYZXLIPXDOLR-UHFFFAOYSA-N	NDUFA4L2	NDUFA4 mitochondrial complex associated like 2
546	5	1115-70-4	14219	Metformin	Cl.N=C(N)NC(=N)N(C)C	CN(C)C(=N)NC(N)=N	XZWYZXLIPXDOLR-UHFFFAOYSA-N	MT-ND2	mitochondrially encoded NADH:ubiquinone oxidoreductase core subunit 2
547	5	1115-70-4	14219	Metformin	Cl.N=C(N)NC(=N)N(C)C	CN(C)C(=N)NC(N)=N	XZWYZXLIPXDOLR-UHFFFAOYSA-N	NDUFC2	NADH:ubiquinone oxidoreductase subunit C2
548	5	1115-70-4	14219	Metformin	Cl.N=C(N)NC(=N)N(C)C	CN(C)C(=N)NC(N)=N	XZWYZXLIPXDOLR-UHFFFAOYSA-N	NDUFS1	NADH:ubiquinone oxidoreductase core subunit S1
549	5	1115-70-4	14219	Metformin	Cl.N=C(N)NC(=N)N(C)C	CN(C)C(=N)NC(N)=N	XZWYZXLIPXDOLR-UHFFFAOYSA-N	NDUFB3	NADH:ubiquinone oxidoreductase subunit B3
550	5	1115-70-4	14219	Metformin	Cl.N=C(N)NC(=N)N(C)C	CN(C)C(=N)NC(N)=N	XZWYZXLIPXDOLR-UHFFFAOYSA-N	NDUFS2	NADH:ubiquinone oxidoreductase core subunit S2
551	5	1115-70-4	14219	Metformin	Cl.N=C(N)NC(=N)N(C)C	CN(C)C(=N)NC(N)=N	XZWYZXLIPXDOLR-UHFFFAOYSA-N	NDUFS4	NADH:ubiquinone oxidoreductase subunit S4
552	5	1115-70-4	14219	Metformin	Cl.N=C(N)NC(=N)N(C)C	CN(C)C(=N)NC(N)=N	XZWYZXLIPXDOLR-UHFFFAOYSA-N	NDUFAF2	NADH:ubiquinone oxidoreductase complex assembly factor 2
553	5	1115-70-4	14219	Metformin	Cl.N=C(N)NC(=N)N(C)C	CN(C)C(=N)NC(N)=N	XZWYZXLIPXDOLR-UHFFFAOYSA-N	NDUFA1	NADH:ubiquinone oxidoreductase subunit A1
554	5	1115-70-4	14219	Metformin	Cl.N=C(N)NC(=N)N(C)C	CN(C)C(=N)NC(N)=N	XZWYZXLIPXDOLR-UHFFFAOYSA-N	NDUFA13	NADH:ubiquinone oxidoreductase subunit A13
555	5	1115-70-4	14219	Metformin	Cl.N=C(N)NC(=N)N(C)C	CN(C)C(=N)NC(N)=N	XZWYZXLIPXDOLR-UHFFFAOYSA-N	NDUFAF4	NADH:ubiquinone oxidoreductase complex assembly factor 4
556	5	1115-70-4	14219	Metformin	Cl.N=C(N)NC(=N)N(C)C	CN(C)C(=N)NC(N)=N	XZWYZXLIPXDOLR-UHFFFAOYSA-N	NDUFB2	NADH:ubiquinone oxidoreductase subunit B2
557	5	1115-70-4	14219	Metformin	Cl.N=C(N)NC(=N)N(C)C	CN(C)C(=N)NC(N)=N	XZWYZXLIPXDOLR-UHFFFAOYSA-N	NDUFA11	NADH:ubiquinone oxidoreductase subunit A11
558	5	1115-70-4	14219	Metformin	Cl.N=C(N)NC(=N)N(C)C	CN(C)C(=N)NC(N)=N	XZWYZXLIPXDOLR-UHFFFAOYSA-N	NDUFB10	NADH:ubiquinone oxidoreductase subunit B10
559	5	1115-70-4	14219	Metformin	Cl.N=C(N)NC(=N)N(C)C	CN(C)C(=N)NC(N)=N	XZWYZXLIPXDOLR-UHFFFAOYSA-N	NDUFA7	NADH:ubiquinone oxidoreductase subunit A7
560	5	1115-70-4	14219	Metformin	Cl.N=C(N)NC(=N)N(C)C	CN(C)C(=N)NC(N)=N	XZWYZXLIPXDOLR-UHFFFAOYSA-N	NDUFA10	NADH:ubiquinone oxidoreductase subunit A10
561	5	1115-70-4	14219	Metformin	Cl.N=C(N)NC(=N)N(C)C	CN(C)C(=N)NC(N)=N	XZWYZXLIPXDOLR-UHFFFAOYSA-N	NDUFB8	NADH:ubiquinone oxidoreductase subunit B8
562	5	1115-70-4	14219	Metformin	Cl.N=C(N)NC(=N)N(C)C	CN(C)C(=N)NC(N)=N	XZWYZXLIPXDOLR-UHFFFAOYSA-N	NDUFA12	NADH:ubiquinone oxidoreductase subunit A12
563	5	1115-70-4	14219	Metformin	Cl.N=C(N)NC(=N)N(C)C	CN(C)C(=N)NC(N)=N	XZWYZXLIPXDOLR-UHFFFAOYSA-N	NDUFV2	NADH:ubiquinone oxidoreductase core subunit V2
564	5	1115-70-4	14219	Metformin	Cl.N=C(N)NC(=N)N(C)C	CN(C)C(=N)NC(N)=N	XZWYZXLIPXDOLR-UHFFFAOYSA-N	NDUFA2	NADH:ubiquinone oxidoreductase subunit A2
565	5	1115-70-4	14219	Metformin	Cl.N=C(N)NC(=N)N(C)C	CN(C)C(=N)NC(N)=N	XZWYZXLIPXDOLR-UHFFFAOYSA-N	NDUFA3	NADH:ubiquinone oxidoreductase subunit A3
566	5	1115-70-4	14219	Metformin	Cl.N=C(N)NC(=N)N(C)C	CN(C)C(=N)NC(N)=N	XZWYZXLIPXDOLR-UHFFFAOYSA-N	NDUFB4	NADH:ubiquinone oxidoreductase subunit B4
567	5	1115-70-4	14219	Metformin	Cl.N=C(N)NC(=N)N(C)C	CN(C)C(=N)NC(N)=N	XZWYZXLIPXDOLR-UHFFFAOYSA-N	NDUFA6	NADH:ubiquinone oxidoreductase subunit A6
568	5	1115-70-4	14219	Metformin	Cl.N=C(N)NC(=N)N(C)C	CN(C)C(=N)NC(N)=N	XZWYZXLIPXDOLR-UHFFFAOYSA-N	NDUFS3	NADH:ubiquinone oxidoreductase core subunit S3
569	5	1115-70-4	14219	Metformin	Cl.N=C(N)NC(=N)N(C)C	CN(C)C(=N)NC(N)=N	XZWYZXLIPXDOLR-UHFFFAOYSA-N	NDUFV3	NADH:ubiquinone oxidoreductase subunit V3
570	5	1115-70-4	14219	Metformin	Cl.N=C(N)NC(=N)N(C)C	CN(C)C(=N)NC(N)=N	XZWYZXLIPXDOLR-UHFFFAOYSA-N	NDUFA8	NADH:ubiquinone oxidoreductase subunit A8
571	5	1115-70-4	14219	Metformin	Cl.N=C(N)NC(=N)N(C)C	CN(C)C(=N)NC(N)=N	XZWYZXLIPXDOLR-UHFFFAOYSA-N	NDUFA9	NADH:ubiquinone oxidoreductase subunit A9
572	5	1115-70-4	14219	Metformin	Cl.N=C(N)NC(=N)N(C)C	CN(C)C(=N)NC(N)=N	XZWYZXLIPXDOLR-UHFFFAOYSA-N	NDUFAF3	NADH:ubiquinone oxidoreductase complex assembly factor 3
573	5	82626-48-0	5732	Zolpidem	CN(C)C(=O)Cc1c(nc2ccc(C)cn12)c3ccc(C)cc3	CN(C)C(=O)CC1=C(N=C2C=CC(C)=CN12)C1=CC=C(C)C=C1	ZAFYATHCZYHLPB-UHFFFAOYSA-N	GABRA1	gamma-aminobutyric acid type A receptor subunit alpha1
574	5	82626-48-0	5732	Zolpidem	CN(C)C(=O)Cc1c(nc2ccc(C)cn12)c3ccc(C)cc3	CN(C)C(=O)CC1=C(N=C2C=CC(C)=CN12)C1=CC=C(C)C=C1	ZAFYATHCZYHLPB-UHFFFAOYSA-N	GABRG2	gamma-aminobutyric acid type A receptor subunit gamma2
575	5	82626-48-0	5732	Zolpidem	CN(C)C(=O)Cc1c(nc2ccc(C)cn12)c3ccc(C)cc3	CN(C)C(=O)CC1=C(N=C2C=CC(C)=CN12)C1=CC=C(C)C=C1	ZAFYATHCZYHLPB-UHFFFAOYSA-N	GABRA3	gamma-aminobutyric acid type A receptor subunit alpha3
576	5	82626-48-0	5732	Zolpidem	CN(C)C(=O)Cc1c(nc2ccc(C)cn12)c3ccc(C)cc3	CN(C)C(=O)CC1=C(N=C2C=CC(C)=CN12)C1=CC=C(C)C=C1	ZAFYATHCZYHLPB-UHFFFAOYSA-N	GABRB3	gamma-aminobutyric acid type A receptor subunit beta3
577	5	82626-48-0	5732	Zolpidem	CN(C)C(=O)Cc1c(nc2ccc(C)cn12)c3ccc(C)cc3	CN(C)C(=O)CC1=C(N=C2C=CC(C)=CN12)C1=CC=C(C)C=C1	ZAFYATHCZYHLPB-UHFFFAOYSA-N	GABRA2	gamma-aminobutyric acid type A receptor subunit alpha2
578	5	82626-48-0	5732	Zolpidem	CN(C)C(=O)Cc1c(nc2ccc(C)cn12)c3ccc(C)cc3	CN(C)C(=O)CC1=C(N=C2C=CC(C)=CN12)C1=CC=C(C)C=C1	ZAFYATHCZYHLPB-UHFFFAOYSA-N	GABRB2	gamma-aminobutyric acid type A receptor subunit beta2
579	6	562-49-2	11229	Pentane,3,3-dimethyl-	CC(C)(CC)CC	CCC(C)(C)CC	AEXMKKGTQYQZCS-UHFFFAOYSA-N	NA	symbol withdrawn, see [HGNC:12811](/data/gene-symbol-report/#!/hgnc_id/HGNC:12811)
580	6	64063-37-2	116529	2,6-Dichloro-3-methylaniline	Clc1c(C)ccc(Cl)c1N	CC1=C(Cl)C(N)=C(Cl)C=C1	AYVZXDFCFQSWJD-UHFFFAOYSA-N	NA	symbol withdrawn, see [HGNC:12811](/data/gene-symbol-report/#!/hgnc_id/HGNC:12811)
581	6	111-26-2	8102	Hexylamine	CCCCCCN	CCCCCCN	BMVXCPBXGZKUPN-UHFFFAOYSA-N	NA	symbol withdrawn, see [HGNC:12811](/data/gene-symbol-report/#!/hgnc_id/HGNC:12811)
582	6	1633-05-2	15407	Carbonic acid, strontium salt (1:1)	[Sr+2].[O-]C([O-])=O	OC(O)=O	BVKZGUZCCUSVTD-UHFFFAOYSA-N	NA	symbol withdrawn, see [HGNC:12811](/data/gene-symbol-report/#!/hgnc_id/HGNC:12811)
583	6	110-43-0	8051	2-Heptanone	CC(=O)CCCCC	CCCCCC(C)=O	CATSNJVOTSVZJV-UHFFFAOYSA-N	NA	symbol withdrawn, see [HGNC:12811](/data/gene-symbol-report/#!/hgnc_id/HGNC:12811)
584	6	143-22-6	8923	2-[2-(2-Butoxyethoxy)ethoxy]ethanol	OCCOCCOCCOCCCC	CCCCOCCOCCOCCO	COBPKKZHLDDMTB-UHFFFAOYSA-N	NA	symbol withdrawn, see [HGNC:12811](/data/gene-symbol-report/#!/hgnc_id/HGNC:12811)
585	6	5632-47-3	21845	N-Nitrosopiperazine	O=NN1CCNCC1	O=NN1CCNCC1	CVTIZMOISGMZRJ-UHFFFAOYSA-N	NA	symbol withdrawn, see [HGNC:12811](/data/gene-symbol-report/#!/hgnc_id/HGNC:12811)
586	6	5459-58-5	79571	Butyl cyanoacetate	O=C(CC#N)OCCCC	CCCCOC(=O)CC#N	DJACTCNGCHPGOI-UHFFFAOYSA-N	NA	symbol withdrawn, see [HGNC:12811](/data/gene-symbol-report/#!/hgnc_id/HGNC:12811)
587	6	544-92-3	2724144	Copper cyanide	[Cu+].[C-]#N	C#N	LELOWRISYMNNSU-UHFFFAOYSA-N	CA1	carbonic anhydrase 1
588	6	72269-48-8	5365748	(E)-4-Tridecen-l-yl acetate	CC(=O)OCCC\C=C\CCCCCCCC	CCCCCCCCC=CCCCOC(C)=O	DUCVQKMNGSZPAV-UHFFFAOYSA-N	NA	symbol withdrawn, see [HGNC:12811](/data/gene-symbol-report/#!/hgnc_id/HGNC:12811)
589	6	6673-35-4	4883	Practolol	CC(C)NCC(O)COc1ccc(cc1)NC(C)=O	CC(C)NCC(O)COC1=CC=C(NC(C)=O)C=C1	DURULFYMVIFBIR-UHFFFAOYSA-N	ADRB1	adrenoceptor beta 1
590	6	2497-21-4	17244	4-Hexen-3-one	CCC(=O)C=CC	CCC(=O)C=CC	FEWIGMWODIRUJM-UHFFFAOYSA-N	NA	symbol withdrawn, see [HGNC:12811](/data/gene-symbol-report/#!/hgnc_id/HGNC:12811)
591	6	122-60-1	31217	Phenyl glycidyl ether	c2ccc(OCC1CO1)cc2	C(OC1=CC=CC=C1)C1CO1	FQYUMYWMJTYZTK-UHFFFAOYSA-N	NA	symbol withdrawn, see [HGNC:12811](/data/gene-symbol-report/#!/hgnc_id/HGNC:12811)
592	6	3710-84-7	19463	N,N-Diethylhydroxylamine	CCN(O)CC	CCN(O)CC	FVCOIAYSJZGECG-UHFFFAOYSA-N	NA	symbol withdrawn, see [HGNC:12811](/data/gene-symbol-report/#!/hgnc_id/HGNC:12811)
593	6	7785-70-8	82227	(+)-alpha-Pinene	CC2(C)[C@@H]1CC=C(C)[C@H]2C1	CC1=CCC2CC1C2(C)C	GRWFGVWFFZKLTI-UHFFFAOYSA-N	NA	symbol withdrawn, see [HGNC:12811](/data/gene-symbol-report/#!/hgnc_id/HGNC:12811)
594	6	3179-47-3	18510	Decyl methacrylate	C=C(C)C(=O)OCCCCCCCCCC	CCCCCCCCCCOC(=O)C(C)=C	GTBGXKPAKVYEKJ-UHFFFAOYSA-N	NA	symbol withdrawn, see [HGNC:12811](/data/gene-symbol-report/#!/hgnc_id/HGNC:12811)
595	6	840-65-3	61225	Dimethyl 2,6-naphthalenedicarboxylate	O=C(OC)c1ccc2cc(ccc2c1)C(=O)OC	COC(=O)C1=CC2=C(C=C1)C=C(C=C2)C(=O)OC	GYUVMLBYMPKZAZ-UHFFFAOYSA-N	NA	symbol withdrawn, see [HGNC:12811](/data/gene-symbol-report/#!/hgnc_id/HGNC:12811)
596	6	1975-78-6	74791	Decanenitrile	CCCCCCCCCC#N	CCCCCCCCCC#N	HBZDPWBWBJMYRY-UHFFFAOYSA-N	NA	symbol withdrawn, see [HGNC:12811](/data/gene-symbol-report/#!/hgnc_id/HGNC:12811)
597	6	67-66-3	6212	Chloroform	ClC(Cl)Cl	ClC(Cl)Cl	HEDRZPFGACZZDS-UHFFFAOYSA-N	NA	symbol withdrawn, see [HGNC:12811](/data/gene-symbol-report/#!/hgnc_id/HGNC:12811)
598	6	10016-20-3	444913	alpha-Cyclodextrin	O[C@@H]2[C@@H](O)[C@@H]1O[C@H]7O[C@H](CO)[C@@H](O[C@H]6O[C@H](CO)[C@@H](O[C@H]5O[C@H](CO)[C@@H](O[C@H]4O[C@H](CO)[C@@H](O[C@H]3O[C@H](CO)[C@@H](O[C@H]2O[C@@H]1CO)[C@H](O)[C@H]3O)[C@H](O)[C@H]4O)[C@H](O)[C@H]5O)[C@H](O)[C@H]6O)[C@H](O)[C@H]7O	[H]C12OC(CO)C([H])(OC3([H])OC(CO)C([H])(OC4([H])OC(CO)C([H])(OC5([H])OC(CO)C([H])(OC6([H])OC(CO)C([H])(OC7([H])OC(CO)C([H])(O1)C(O)C7O)C(O)C6O)C(O)C5O)C(O)C4O)C(O)C3O)C(O)C2O	HFHDHCJBZVLPGP-UHFFFAOYSA-N	NA	symbol withdrawn, see [HGNC:12811](/data/gene-symbol-report/#!/hgnc_id/HGNC:12811)
599	6	109-89-7	8021	Diethylamine	CCNCC	CCNCC	HPNMFZURTQLUMO-UHFFFAOYSA-N	NA	symbol withdrawn, see [HGNC:12811](/data/gene-symbol-report/#!/hgnc_id/HGNC:12811)
600	6	122-70-3	31225	2-Phenylethyl propionate	CCC(=O)OCCc1ccccc1	CCC(=O)OCCC1=CC=CC=C1	HVGZQCSMLUDISR-UHFFFAOYSA-N	NA	symbol withdrawn, see [HGNC:12811](/data/gene-symbol-report/#!/hgnc_id/HGNC:12811)
601	6	578-46-1	11356	5-Methyl-2-nitroaniline	O=[N+]([O-])c1ccc(C)cc1N	CC1=CC=C(C(N)=C1)[N+]([O-])=O	IGDYNWKWXUCIJB-UHFFFAOYSA-N	NA	symbol withdrawn, see [HGNC:12811](/data/gene-symbol-report/#!/hgnc_id/HGNC:12811)
602	6	509-60-4	5359421	Dihydromorphine	Oc1ccc2C[C@H]4N(C)CC[C@@]35[C@@H](Oc1c23)[C@@H](O)CC[C@@H]45	[H]C12CC3=C4C(OC5C(O)CCC1C45CCN2C)=C(O)C=C3	IJVCSMSMFSCRME-UHFFFAOYSA-N	OPRD1	opioid receptor delta 1
603	6	509-60-4	5359421	Dihydromorphine	Oc1ccc2C[C@H]4N(C)CC[C@@]35[C@@H](Oc1c23)[C@@H](O)CC[C@@H]45	[H]C12CC3=C4C(OC5C(O)CCC1C45CCN2C)=C(O)C=C3	IJVCSMSMFSCRME-UHFFFAOYSA-N	OPRK1	opioid receptor kappa 1
604	6	509-60-4	5359421	Dihydromorphine	Oc1ccc2C[C@H]4N(C)CC[C@@]35[C@@H](Oc1c23)[C@@H](O)CC[C@@H]45	[H]C12CC3=C4C(OC5C(O)CCC1C45CCN2C)=C(O)C=C3	IJVCSMSMFSCRME-UHFFFAOYSA-N	OPRM1	opioid receptor mu 1
605	6	626-56-2	79081	3-Methylpiperidine	CC1CCCNC1	CC1CCCNC1	JEGMWWXJUXDNJN-UHFFFAOYSA-N	NA	symbol withdrawn, see [HGNC:12811](/data/gene-symbol-report/#!/hgnc_id/HGNC:12811)
606	6	2338-76-3	75360	[3-(Trifluoromethyl)phenyl]acetonitrile	FC(F)(F)c1cccc(CC#N)c1	FC(F)(F)C1=CC(CC#N)=CC=C1	JOIYKSLWXLFGGR-UHFFFAOYSA-N	NA	symbol withdrawn, see [HGNC:12811](/data/gene-symbol-report/#!/hgnc_id/HGNC:12811)
607	6	156-59-2	643833	(Z)-1,2-Dichloroethylene	Cl\C=C/Cl	ClC=CCl	KFUSEUYYWQURPO-UHFFFAOYSA-N	NA	symbol withdrawn, see [HGNC:12811](/data/gene-symbol-report/#!/hgnc_id/HGNC:12811)
608	6	67-63-0	3776	Isopropanol	CC(C)O	CC(C)O	KFZMGEQAYNKOFK-UHFFFAOYSA-N	NA	symbol withdrawn, see [HGNC:12811](/data/gene-symbol-report/#!/hgnc_id/HGNC:12811)
609	6	20224-45-7	31143	S-(-)-Secobarbital	O=C1NC(=O)NC(=O)C1(CC=C)[C@H](C)CCC	CCCC(C)C1(CC=C)C(=O)NC(=O)NC1=O	KQPKPCNLIDLUMF-UHFFFAOYSA-N	GABRA1	gamma-aminobutyric acid type A receptor subunit alpha1
610	6	20224-45-7	31143	S-(-)-Secobarbital	O=C1NC(=O)NC(=O)C1(CC=C)[C@H](C)CCC	CCCC(C)C1(CC=C)C(=O)NC(=O)NC1=O	KQPKPCNLIDLUMF-UHFFFAOYSA-N	GABRG2	gamma-aminobutyric acid type A receptor subunit gamma2
611	6	20224-45-7	31143	S-(-)-Secobarbital	O=C1NC(=O)NC(=O)C1(CC=C)[C@H](C)CCC	CCCC(C)C1(CC=C)C(=O)NC(=O)NC1=O	KQPKPCNLIDLUMF-UHFFFAOYSA-N	GABRB2	gamma-aminobutyric acid type A receptor subunit beta2
612	6	111-66-0	8125	1-Octene	C=CCCCCCC	CCCCCCC=C	KWKAKUADMBZCLK-UHFFFAOYSA-N	NA	symbol withdrawn, see [HGNC:12811](/data/gene-symbol-report/#!/hgnc_id/HGNC:12811)
613	6	56-89-3	67678	L-Cystine	N[C@@H](CSSC[C@H](N)C(=O)O)C(=O)O	NC(CSSCC(N)C(O)=O)C(O)=O	LEVWYRKDKASIDU-UHFFFAOYSA-N	CTNS	cystinosin, lysosomal cystine transporter
614	6	56-89-3	67678	L-Cystine	N[C@@H](CSSC[C@H](N)C(=O)O)C(=O)O	NC(CSSCC(N)C(O)=O)C(O)=O	LEVWYRKDKASIDU-UHFFFAOYSA-N	SLC3A1	solute carrier family 3 member 1
615	6	56-89-3	67678	L-Cystine	N[C@@H](CSSC[C@H](N)C(=O)O)C(=O)O	NC(CSSCC(N)C(O)=O)C(O)=O	LEVWYRKDKASIDU-UHFFFAOYSA-N	SLC7A11	solute carrier family 7 member 11
616	6	56-89-3	67678	L-Cystine	N[C@@H](CSSC[C@H](N)C(=O)O)C(=O)O	NC(CSSCC(N)C(O)=O)C(O)=O	LEVWYRKDKASIDU-UHFFFAOYSA-N	SLC7A9	solute carrier family 7 member 9
617	6	352-93-2	9609	Diethyl sulfide	CCSCC	CCSCC	LJSQFQKUNVCTIA-UHFFFAOYSA-N	NA	symbol withdrawn, see [HGNC:12811](/data/gene-symbol-report/#!/hgnc_id/HGNC:12811)
618	6	139-66-2	8766	Diphenyl sulfide	c1ccccc1Sc2ccccc2	S(C1=CC=CC=C1)C1=CC=CC=C1	LTYMSROWYAPPGB-UHFFFAOYSA-N	NA	symbol withdrawn, see [HGNC:12811](/data/gene-symbol-report/#!/hgnc_id/HGNC:12811)
619	6	137-06-4	8712	2-Methylbenzenethiol	Cc1ccccc1S	CC1=CC=CC=C1S	LXUNZSDDXMPKLP-UHFFFAOYSA-N	NA	symbol withdrawn, see [HGNC:12811](/data/gene-symbol-report/#!/hgnc_id/HGNC:12811)
620	6	4300-97-4	61345	3-Chloro-2,2-dimethylpropanoyl chloride	CC(C)(CCl)C(Cl)=O	CC(C)(CCl)C(Cl)=O	MQZNDDUMJVSIMH-UHFFFAOYSA-N	NA	symbol withdrawn, see [HGNC:12811](/data/gene-symbol-report/#!/hgnc_id/HGNC:12811)
621	6	563-72-4	33005	Ethanedioic acid, calcium salt (1:1)	[Ca+2].[O-]C(=O)C([O-])=O	OC(=O)C(O)=O	MUBZPKHOEPUJKR-UHFFFAOYSA-N	CA4	carbonic anhydrase 4
622	6	23432-62-4	90098	Methyl [3-(trimethoxysilyl)propyl]carbamate	CO[Si](CCCNC(=O)OC)(OC)OC	COC(=O)NCCC[Si](OC)(OC)OC	MVCSJYRFFFDKCX-UHFFFAOYSA-N	NA	symbol withdrawn, see [HGNC:12811](/data/gene-symbol-report/#!/hgnc_id/HGNC:12811)
623	6	121057-90-7	23082568	1-Ethyl-1-methylpyrrolidinium hexafluorophosphate	F[P-](F)(F)(F)(F)F.C[N+]1(CC)CCCC1	CC[N+]1(C)CCCC1	NIHOUJYFWMURBG-UHFFFAOYSA-N	NA	symbol withdrawn, see [HGNC:12811](/data/gene-symbol-report/#!/hgnc_id/HGNC:12811)
624	6	35935-34-3	11075478	1-Ethyl-3-methylimidazolium iodide	[I-].C[n+]1ccn(CC)c1	CCN1C=C[N+](C)=C1	NJMWOUFKYKNWDW-UHFFFAOYSA-N	NA	symbol withdrawn, see [HGNC:12811](/data/gene-symbol-report/#!/hgnc_id/HGNC:12811)
625	6	4130-08-09	77780	Ethenylsilanetriyl triacetate	O=C(C)O[Si](OC(C)=O)(OC(=O)C)C=C	CC(=O)O[Si](OC(C)=O)(OC(C)=O)C=C	NOZAQBYNLKNDRT-UHFFFAOYSA-N	NA	symbol withdrawn, see [HGNC:12811](/data/gene-symbol-report/#!/hgnc_id/HGNC:12811)
626	6	4016-14-2	19920	Isopropyl glycidyl ether	CC(C)OCC1CO1	CC(C)OCC1CO1	NWLUZGJDEZBBRH-UHFFFAOYSA-N	NA	symbol withdrawn, see [HGNC:12811](/data/gene-symbol-report/#!/hgnc_id/HGNC:12811)
627	6	333-27-7	9526	Methyl trifluoromethanesulfonate	FC(F)(F)S(=O)(=O)OC	COS(=O)(=O)C(F)(F)F	OIRDBPQYVWXNSJ-UHFFFAOYSA-N	NA	symbol withdrawn, see [HGNC:12811](/data/gene-symbol-report/#!/hgnc_id/HGNC:12811)
628	6	15706-73-7	61812	Butyl 2-methylbutyrate	O=C(OCCCC)C(C)CC	CCCCOC(=O)C(C)CC	OTKQNSSMCDLVQV-UHFFFAOYSA-N	NA	symbol withdrawn, see [HGNC:12811](/data/gene-symbol-report/#!/hgnc_id/HGNC:12811)
629	6	60-56-0	1349907	Methimazole	S=C1NC=CN1C	CN1CC=NC1=S	IVAWMVACECMAGC-UHFFFAOYSA-N	NA	symbol withdrawn, see [HGNC:12811](/data/gene-symbol-report/#!/hgnc_id/HGNC:12811)
630	6	18694-40-1	3242	Epirizole	Cc1cc(nc(n1)n2nc(C)cc2OC)OC	COC1=CC(C)=NN1C1=NC(OC)=CC(C)=N1	RHAXSHUQNIEUEY-UHFFFAOYSA-N	PTGS1	prostaglandin-endoperoxide synthase 1
631	6	18694-40-1	3242	Epirizole	Cc1cc(nc(n1)n2nc(C)cc2OC)OC	COC1=CC(C)=NN1C1=NC(OC)=CC(C)=N1	RHAXSHUQNIEUEY-UHFFFAOYSA-N	PTGS2	prostaglandin-endoperoxide synthase 2
632	6	58-15-1	6009	4-Dimethylaminoantipyrine	CN(C)C=2C(=O)N(c1ccccc1)N(C)C=2C	CN(C)C1=C(C)N(C)N(C1=O)C1=CC=CC=C1	RMMXTBMQSGEXHJ-UHFFFAOYSA-N	NAPRT	nicotinate phosphoribosyltransferase
633	6	625-55-8	12257	Isopropyl formate	CC(C)OC=O	CC(C)OC=O	RMOUBSOVHSONPZ-UHFFFAOYSA-N	NA	symbol withdrawn, see [HGNC:12811](/data/gene-symbol-report/#!/hgnc_id/HGNC:12811)
634	6	98-82-8	7406	Cumene	CC(C)c1ccccc1	CC(C)C1=CC=CC=C1	RWGFKTVRMDUZSP-UHFFFAOYSA-N	NA	symbol withdrawn, see [HGNC:12811](/data/gene-symbol-report/#!/hgnc_id/HGNC:12811)
635	6	765-15-1	69827	Lauryl thiocyanate	N#CSCCCCCCCCCCCC	CCCCCCCCCCCCSC#N	RYZZMYXTNUJGMU-UHFFFAOYSA-N	NA	symbol withdrawn, see [HGNC:12811](/data/gene-symbol-report/#!/hgnc_id/HGNC:12811)
636	6	938-73-8	3282	2-Ethoxybenzamide	CCOc1ccccc1C(N)=O	CCOC1=C(C=CC=C1)C(N)=O	SBNKFTQSBPKMBZ-UHFFFAOYSA-N	NA	symbol withdrawn, see [HGNC:12811](/data/gene-symbol-report/#!/hgnc_id/HGNC:12811)
637	6	4536-30-5	24750	2-(Dodecyloxy)ethanol	OCCOCCCCCCCCCCCC	CCCCCCCCCCCCOCCO	SFNALCNOMXIBKG-UHFFFAOYSA-N	NA	symbol withdrawn, see [HGNC:12811](/data/gene-symbol-report/#!/hgnc_id/HGNC:12811)
638	6	64057-70-1	71285	1-(1,3-Benzodioxol-5-yl)-N-methylpropan-2-amine hydrochloride	Cl.CC(NC)Cc1ccc2OCOc2c1	CNC(C)CC1=CC2=C(OCO2)C=C1	SHXWCVYOXRDMCX-UHFFFAOYSA-N	SLC6A2	solute carrier family 6 member 2
639	6	64057-70-1	71285	1-(1,3-Benzodioxol-5-yl)-N-methylpropan-2-amine hydrochloride	Cl.CC(NC)Cc1ccc2OCOc2c1	CNC(C)CC1=CC2=C(OCO2)C=C1	SHXWCVYOXRDMCX-UHFFFAOYSA-N	SLC6A3	solute carrier family 6 member 3
640	6	64057-70-1	71285	1-(1,3-Benzodioxol-5-yl)-N-methylpropan-2-amine hydrochloride	Cl.CC(NC)Cc1ccc2OCOc2c1	CNC(C)CC1=CC2=C(OCO2)C=C1	SHXWCVYOXRDMCX-UHFFFAOYSA-N	SLC6A4	solute carrier family 6 member 4
641	6	178600-17-4	158793	ZD 2079	Cl.O=C(O)Cc2ccc(OCCNC[C@H](O)c1ccccc1)cc2	OC(CNCCOC1=CC=C(CC(O)=O)C=C1)C1=CC=CC=C1	SRBPKVWITYPHQR-UHFFFAOYSA-N	ADRB3	adrenoceptor beta 3
642	6	22915-73-7	261668	Hexane-1,6-diyl dibenzoate	O=C(OCCCCCCOC(=O)c1ccccc1)c2ccccc2	O=C(OCCCCCCOC(=O)C1=CC=CC=C1)C1=CC=CC=C1	TYTTZVDFWCBYPG-UHFFFAOYSA-N	NA	symbol withdrawn, see [HGNC:12811](/data/gene-symbol-report/#!/hgnc_id/HGNC:12811)
643	6	123-35-3	31253	Myrcene	C/C(C)=C\CCC(=C)C=C	CC(C)=CCCC(=C)C=C	UAHWPYUMFXYFJY-UHFFFAOYSA-N	NA	symbol withdrawn, see [HGNC:12811](/data/gene-symbol-report/#!/hgnc_id/HGNC:12811)
644	6	64808-48-6	47462	Lobenzarit sodium	[Na+].[Na+].O=C([O-])c2ccc(Cl)cc2Nc1ccccc1C([O-])=O	OC(=O)C1=CC=CC=C1NC1=C(C=CC(Cl)=C1)C(O)=O	UGDPYGKWIHHBMB-UHFFFAOYSA-N	NA	symbol withdrawn, see [HGNC:12811](/data/gene-symbol-report/#!/hgnc_id/HGNC:12811)
645	6	5138-18-1	21220	Sulfosuccinic acid	OC(=O)CC(C(=O)O)S(=O)(=O)O	OC(=O)CC(C(O)=O)S(O)(=O)=O	ULUAUXLGCMPNKK-UHFFFAOYSA-N	NA	symbol withdrawn, see [HGNC:12811](/data/gene-symbol-report/#!/hgnc_id/HGNC:12811)
646	6	100-64-1	7517	Cyclohexanone oxime	O\N=C1/CCCCC1	O=NC1CCCCC1	AFLQDEOAJRGCOW-UHFFFAOYSA-N	NA	symbol withdrawn, see [HGNC:12811](/data/gene-symbol-report/#!/hgnc_id/HGNC:12811)
647	6	2554-06-05	75706	1,3,5,7-Tetramethyl-1,3,5,7-tetravinylcyclotetrasiloxane	C[Si]1(O[Si](C)(O[Si](C)(O[Si](C)(O1)C=C)C=C)C=C)C=C	C[Si]1(O[Si](C)(O[Si](C)(O[Si](C)(O1)C=C)C=C)C=C)C=C	VMAWODUEPLAHOE-UHFFFAOYSA-N	NA	symbol withdrawn, see [HGNC:12811](/data/gene-symbol-report/#!/hgnc_id/HGNC:12811)
648	6	487-93-4	10257	Bufotenine	CN(C)CCc2cnc1ccc(O)cc12	CN(C)CCC1=CNC2=C1C=C(O)C=C2	VTTONGPRPXSUTJ-UHFFFAOYSA-N	HTR2A	5-hydroxytryptamine receptor 2A
649	6	487-93-4	10257	Bufotenine	CN(C)CCc2cnc1ccc(O)cc12	CN(C)CCC1=CNC2=C1C=C(O)C=C2	VTTONGPRPXSUTJ-UHFFFAOYSA-N	HTR7	5-hydroxytryptamine receptor 7
650	6	487-93-4	10257	Bufotenine	CN(C)CCc2cnc1ccc(O)cc12	CN(C)CCC1=CNC2=C1C=C(O)C=C2	VTTONGPRPXSUTJ-UHFFFAOYSA-N	HTR2C	5-hydroxytryptamine receptor 2C
651	6	487-93-4	10257	Bufotenine	CN(C)CCc2cnc1ccc(O)cc12	CN(C)CCC1=CNC2=C1C=C(O)C=C2	VTTONGPRPXSUTJ-UHFFFAOYSA-N	HTR1A	5-hydroxytryptamine receptor 1A
652	6	591-17-3	11560	3-Bromotoluene	Cc1cc(Br)ccc1	CC1=CC=CC(Br)=C1	WJIFKOVZNJTSGO-UHFFFAOYSA-N	NA	symbol withdrawn, see [HGNC:12811](/data/gene-symbol-report/#!/hgnc_id/HGNC:12811)
653	6	2420-87-3	75494	5,5'-Bi-2-benzofuran-1,1',3,3'-tetrone	O=C1OC(=O)c2cc(ccc12)c3ccc4C(=O)OC(=O)c4c3	O=C1OC(=O)C2=C1C=CC(=C2)C1=CC2=C(C=C1)C(=O)OC2=O	WKDNYTOXBCRNPV-UHFFFAOYSA-N	NA	symbol withdrawn, see [HGNC:12811](/data/gene-symbol-report/#!/hgnc_id/HGNC:12811)
654	6	118-56-9	8362	3,3,5-Trimethylcyclohexyl salicylate	O=C(OC1CC(C)CC(C)(C)C1)c2ccccc2O	CC1CC(CC(C)(C)C1)OC(=O)C1=C(O)C=CC=C1	WSSJONWNBBTCMG-UHFFFAOYSA-N	NA	symbol withdrawn, see [HGNC:12811](/data/gene-symbol-report/#!/hgnc_id/HGNC:12811)
655	6	137-40-6	2723816	Sodium propionate	[Na+].[O-]C(=O)CC	CCC(O)=O	XBDQKXXYIPTUBI-UHFFFAOYSA-N	NA	symbol withdrawn, see [HGNC:12811](/data/gene-symbol-report/#!/hgnc_id/HGNC:12811)
656	6	67874-72-0	62240	2-(2-Methylbutan-2-yl)cyclohexyl acetate	O=C(C)OC1CCCCC1C(C)(C)CC	CCC(C)(C)C1CCCCC1OC(C)=O	YEVACTAGDANHRH-UHFFFAOYSA-N	NA	symbol withdrawn, see [HGNC:12811](/data/gene-symbol-report/#!/hgnc_id/HGNC:12811)
657	6	98-53-3	7392	4-tert-Butylcyclohexanone	O=C1CCC(CC1)C(C)(C)C	CC(C)(C)C1CCC(=O)CC1	YKFKEYKJGVSEIX-UHFFFAOYSA-N	NA	symbol withdrawn, see [HGNC:12811](/data/gene-symbol-report/#!/hgnc_id/HGNC:12811)
658	6	7007-96-7	5360232	Crotoniazide	O=C(N\N=C\C=CC)c1ccncc1	CC=CCN=NC(=O)C1=CC=NC=C1	OPDMWUYBTUHESO-UHFFFAOYSA-N	NA	symbol withdrawn, see [HGNC:12811](/data/gene-symbol-report/#!/hgnc_id/HGNC:12811)
659	6	1975-50-4	16096	2-Methyl-3-nitrobenzoic acid	Cc1c(cccc1[N+](=O)[O-])C(=O)O	CC1=C(C=CC=C1C(O)=O)[N+]([O-])=O	YPQAFWHSMWWPLX-UHFFFAOYSA-N	NA	symbol withdrawn, see [HGNC:12811](/data/gene-symbol-report/#!/hgnc_id/HGNC:12811)
660	6	124-12-9	31286	Octanenitrile	CCCCCCCC#N	CCCCCCCC#N	YSIMAPNUZAVQER-UHFFFAOYSA-N	NA	symbol withdrawn, see [HGNC:12811](/data/gene-symbol-report/#!/hgnc_id/HGNC:12811)
661	6	2270-60-2	61290	Methyl citronellate	O=C(CC(C)CC\C=C(/C)C)OC	COC(=O)CC(C)CCC=C(C)C	ZFLPOPCZMXGUOJ-UHFFFAOYSA-N	NA	symbol withdrawn, see [HGNC:12811](/data/gene-symbol-report/#!/hgnc_id/HGNC:12811)
662	6	26259-45-0	33443	Secbumeton	COc1nc(NCC)nc(NC(C)CC)n1	CCNC1=NC(OC)=NC(NC(C)CC)=N1	ZJMZZNVGNSWOOM-UHFFFAOYSA-N	NA	symbol withdrawn, see [HGNC:12811](/data/gene-symbol-report/#!/hgnc_id/HGNC:12811)
663	6	636-26-0	720471	5-Methyl-2-thiouracil	CC1=CNC(=S)NC1=O	CC1C=NC(=S)NC1=O	CPIDOTOQIGMWNA-UHFFFAOYSA-N	NA	symbol withdrawn, see [HGNC:12811](/data/gene-symbol-report/#!/hgnc_id/HGNC:12811)
664	6	4684-94-0	20812	6-Chloro-2-picolinic acid	OC(=O)c1cccc(Cl)n1	OC(=O)C1=NC(Cl)=CC=C1	ZLKMOIHCHCMSFW-UHFFFAOYSA-N	NA	symbol withdrawn, see [HGNC:12811](/data/gene-symbol-report/#!/hgnc_id/HGNC:12811)
665	6	684-93-5	12699	N-Nitroso-N-methylurea	NC(=O)N(C)N=O	CN(N=O)C(N)=O	ZRKWMRDKSOPRRS-UHFFFAOYSA-N	NA	symbol withdrawn, see [HGNC:12811](/data/gene-symbol-report/#!/hgnc_id/HGNC:12811)
666	7	486-12-4	5282443	Triprolidine	Cc1ccc(cc1)C(=C\CN2CCCC2)/c3ccccn3	CC1=CC=C(C=C1)C(=CCN1CCCC1)C1=CC=CC=N1	CBEQULMOCCWAQT-UHFFFAOYSA-N	HRH1	histamine receptor H1
667	7	1094-08-2	122824	Ethopropazine hydrochloride	Cl.CCN(CC)C(C)CN1c3ccccc3Sc2ccccc12	CCN(CC)C(C)CN1C2=CC=CC=C2SC2=CC=CC=C12	CDOZDBSBBXSXLB-UHFFFAOYSA-N	CHRM1	cholinergic receptor muscarinic 1
668	7	1094-08-2	122824	Ethopropazine hydrochloride	Cl.CCN(CC)C(C)CN1c3ccccc3Sc2ccccc12	CCN(CC)C(C)CN1C2=CC=CC=C2SC2=CC=CC=C12	CDOZDBSBBXSXLB-UHFFFAOYSA-N	CYP1A2	cytochrome P450 family 1 subfamily A member 2
669	7	1094-08-2	122824	Ethopropazine hydrochloride	Cl.CCN(CC)C(C)CN1c3ccccc3Sc2ccccc12	CCN(CC)C(C)CN1C2=CC=CC=C2SC2=CC=CC=C12	CDOZDBSBBXSXLB-UHFFFAOYSA-N	CYP2D6	cytochrome P450 family 2 subfamily D member 6
670	7	1094-08-2	122824	Ethopropazine hydrochloride	Cl.CCN(CC)C(C)CN1c3ccccc3Sc2ccccc12	CCN(CC)C(C)CN1C2=CC=CC=C2SC2=CC=CC=C12	CDOZDBSBBXSXLB-UHFFFAOYSA-N	CHRM2	cholinergic receptor muscarinic 2
671	7	1094-08-2	122824	Ethopropazine hydrochloride	Cl.CCN(CC)C(C)CN1c3ccccc3Sc2ccccc12	CCN(CC)C(C)CN1C2=CC=CC=C2SC2=CC=CC=C12	CDOZDBSBBXSXLB-UHFFFAOYSA-N	ACHE	acetylcholinesterase (Cartwright blood group)
672	7	1094-08-2	122824	Ethopropazine hydrochloride	Cl.CCN(CC)C(C)CN1c3ccccc3Sc2ccccc12	CCN(CC)C(C)CN1C2=CC=CC=C2SC2=CC=CC=C12	CDOZDBSBBXSXLB-UHFFFAOYSA-N	BCHE	butyrylcholinesterase
673	7	6452-73-9	71172	Oxprenolol hydrochloride	Cl.CC(C)NCC(O)COc1ccccc1OCC=C	CC(C)NCC(O)COC1=CC=CC=C1OCC=C	CEMAWMOMDPGJMB-UHFFFAOYSA-N	ADRB1	adrenoceptor beta 1
674	7	6452-73-9	71172	Oxprenolol hydrochloride	Cl.CC(C)NCC(O)COc1ccccc1OCC=C	CC(C)NCC(O)COC1=CC=CC=C1OCC=C	CEMAWMOMDPGJMB-UHFFFAOYSA-N	ADRB2	adrenoceptor beta 2
675	7	3239-45-0	66264	Dexfenfluramine hydrochloride	Cl.FC(F)(F)c1cccc(C[C@H](C)NCC)c1	CCNC(C)CC1=CC(=CC=C1)C(F)(F)F	DBGIVFWFUFKIQN-UHFFFAOYSA-N	SIGMAR1	sigma non-opioid intracellular receptor 1
676	7	110-65-6	8066	2-Butyne-1,4-diol	OCC#CCO	OCC#CCO	DLDJFQGPPSQZKI-UHFFFAOYSA-N	NA	symbol withdrawn, see [HGNC:12811](/data/gene-symbol-report/#!/hgnc_id/HGNC:12811)
677	7	68677-26-9	60196335	N,N-Dimethyltryptamine fumarate	O=C(O)/C=C/C(=O)O.CN(C)CCc2cnc1ccccc12	CN(C)CCC1=CNC2=C1C=CC=C2	DMULVCHRPCFFGV-UHFFFAOYSA-N	HTR2A	5-hydroxytryptamine receptor 2A
678	7	68677-26-9	60196335	N,N-Dimethyltryptamine fumarate	O=C(O)/C=C/C(=O)O.CN(C)CCc2cnc1ccccc12	CN(C)CCC1=CNC2=C1C=CC=C2	DMULVCHRPCFFGV-UHFFFAOYSA-N	HTR2C	5-hydroxytryptamine receptor 2C
679	7	68677-26-9	60196335	N,N-Dimethyltryptamine fumarate	O=C(O)/C=C/C(=O)O.CN(C)CCc2cnc1ccccc12	CN(C)CCC1=CNC2=C1C=CC=C2	DMULVCHRPCFFGV-UHFFFAOYSA-N	HTR6	5-hydroxytryptamine receptor 6
680	7	68677-26-9	60196335	N,N-Dimethyltryptamine fumarate	O=C(O)/C=C/C(=O)O.CN(C)CCc2cnc1ccccc12	CN(C)CCC1=CNC2=C1C=CC=C2	DMULVCHRPCFFGV-UHFFFAOYSA-N	HTR2B	5-hydroxytryptamine receptor 2B
681	7	31895-22-4	35969	Thiocyclam oxalate	CN(C)C1CSSSC1.O=C(O)C(=O)O	CN(C)C1CSSSC1	DNVLJEWNNDHELH-UHFFFAOYSA-N	NA	symbol withdrawn, see [HGNC:12811](/data/gene-symbol-report/#!/hgnc_id/HGNC:12811)
682	7	1450-85-7	1550489	Pyrimidine-2-thiol	S=C1N=CC=CN1	S=C1N=CCC=N1	FXORLBINBKQITQ-UHFFFAOYSA-N	NA	symbol withdrawn, see [HGNC:12811](/data/gene-symbol-report/#!/hgnc_id/HGNC:12811)
683	7	135-23-9	8667	Methapyrilene hydrochloride	Cl.CN(C)CCN(Cc1cccs1)c2ccccn2	CN(C)CCN(CC1=CC=CS1)C1=CC=CC=N1	HNJJXZKZRAWDPF-UHFFFAOYSA-N	HRH1	histamine receptor H1
684	7	135-23-9	8667	Methapyrilene hydrochloride	Cl.CN(C)CCN(Cc1cccs1)c2ccccn2	CN(C)CCN(CC1=CC=CS1)C1=CC=CC=N1	HNJJXZKZRAWDPF-UHFFFAOYSA-N	CYP2D6	cytochrome P450 family 2 subfamily D member 6
685	7	135-23-9	8667	Methapyrilene hydrochloride	Cl.CN(C)CCN(Cc1cccs1)c2ccccn2	CN(C)CCN(CC1=CC=CS1)C1=CC=CC=N1	HNJJXZKZRAWDPF-UHFFFAOYSA-N	SLC6A4	solute carrier family 6 member 4
686	7	5424-37-3	79472	Aminoquinuride dihydrochloride	Cl.Cl.Nc1cc(C)nc2ccc(cc12)NC(=O)Nc3ccc4nc(C)cc(N)c4c3	CC1=NC2=CC=C(NC(=O)NC3=CC=C4N=C(C)C=C(N)C4=C3)C=C2C(N)=C1	HOUSDILKOJMENG-UHFFFAOYSA-N	NA	symbol withdrawn, see [HGNC:12811](/data/gene-symbol-report/#!/hgnc_id/HGNC:12811)
687	7	61546-00-7	16749605	1-Dodecyl-3-methylimidazolium bromide	[Br-].C[n+]1ccn(CCCCCCCCCCCC)c1	CCCCCCCCCCCCN1C=C[N+](C)=C1	ILQHIGIKULUQFQ-UHFFFAOYSA-N	NA	symbol withdrawn, see [HGNC:12811](/data/gene-symbol-report/#!/hgnc_id/HGNC:12811)
688	7	53179-07-0	4500	Nisoxetine	COc2ccccc2OC(CCNC)c1ccccc1	CNCCC(OC1=CC=CC=C1OC)C1=CC=CC=C1	ITJNARMNRKSWTA-UHFFFAOYSA-N	SLC6A2	solute carrier family 6 member 2
689	7	53179-07-0	4500	Nisoxetine	COc2ccccc2OC(CCNC)c1ccccc1	CNCCC(OC1=CC=CC=C1OC)C1=CC=CC=C1	ITJNARMNRKSWTA-UHFFFAOYSA-N	SLC6A3	solute carrier family 6 member 3
690	7	53179-07-0	4500	Nisoxetine	COc2ccccc2OC(CCNC)c1ccccc1	CNCCC(OC1=CC=CC=C1OC)C1=CC=CC=C1	ITJNARMNRKSWTA-UHFFFAOYSA-N	SLC6A4	solute carrier family 6 member 4
691	7	1176-08-5	298107	Phenyltoloxamine citrate	O=C(O)C(O)(CC(=O)O)CC(=O)O.CN(C)CCOc2ccccc2Cc1ccccc1	CN(C)CCOC1=C(CC2=CC=CC=C2)C=CC=C1	IZRPKIZLIFYYKR-UHFFFAOYSA-N	HRH1	histamine receptor H1
692	7	5437-45-6	62576	Benzyl bromoacetate	BrCC(=O)OCc1ccccc1	BrCC(=O)OCC1=CC=CC=C1	JHVLLYQQQYIWKX-UHFFFAOYSA-N	NA	symbol withdrawn, see [HGNC:12811](/data/gene-symbol-report/#!/hgnc_id/HGNC:12811)
693	7	541-53-7	2758725	2,4-Dithiobiuret	NC(=S)NC(N)=S	NC(=S)NC(N)=S	JIRRNZWTWJGJCT-UHFFFAOYSA-N	NA	symbol withdrawn, see [HGNC:12811](/data/gene-symbol-report/#!/hgnc_id/HGNC:12811)
694	7	2365-48-2	16907	Methyl thioglycolate	O=C(OC)CS	COC(=O)CS	MKIJJIMOAABWGF-UHFFFAOYSA-N	NA	symbol withdrawn, see [HGNC:12811](/data/gene-symbol-report/#!/hgnc_id/HGNC:12811)
695	7	55704-78-4	62105	2,5-Dimethyl-1,4-dithiane-2,5-diol	CC1(O)CSC(C)(O)CS1	CC1(O)CSC(C)(O)CS1	NHKIYYMFGJBOTK-UHFFFAOYSA-N	NA	symbol withdrawn, see [HGNC:12811](/data/gene-symbol-report/#!/hgnc_id/HGNC:12811)
696	7	57574-09-1	34870	Amineptine	O=C(O)CCCCCCNC2c3ccccc3CCc1ccccc12	OC(=O)CCCCCCNC1C2=C(CCC3=C1C=CC=C3)C=CC=C2	ONNOFKFOZAJDHT-UHFFFAOYSA-N	SLC6A2	solute carrier family 6 member 2
697	7	57574-09-1	34870	Amineptine	O=C(O)CCCCCCNC2c3ccccc3CCc1ccccc12	OC(=O)CCCCCCNC1C2=C(CCC3=C1C=CC=C3)C=CC=C2	ONNOFKFOZAJDHT-UHFFFAOYSA-N	SLC6A4	solute carrier family 6 member 4
698	7	58066-85-6	3599	Miltefosine	C[N+](C)(C)CCOP([O-])(=O)OCCCCCCCCCCCCCCCC	CCCCCCCCCCCCCCCCOP([O-])(=O)OCC[N+](C)(C)C	PQLXHQMOHUQAKB-UHFFFAOYSA-N	PLA2G1B	phospholipase A2 group IB
699	7	126-06-7	31335	3-Bromo-1-chloro-5,5-dimethylhydantoin	CC1(C)C(=O)N(Br)C(=O)N1Cl	CC1(C)N(Cl)C(=O)N(Br)C1=O	PQRDTUFVDILINV-UHFFFAOYSA-N	NA	symbol withdrawn, see [HGNC:12811](/data/gene-symbol-report/#!/hgnc_id/HGNC:12811)
700	7	447-41-6	4567	Nylidrin	OC(c1ccc(O)cc1)C(C)NC(C)CCc2ccccc2	CC(CCC1=CC=CC=C1)NC(C)C(O)C1=CC=C(O)C=C1	PTGXAUBQBSGPKF-UHFFFAOYSA-N	ADRB2	adrenoceptor beta 2
701	7	623-51-8	12185	Acetic acid,mercapto-,ethylester	O=C(OCC)CS	CCOC(=O)CS	PVBRSNZAOAJRKO-UHFFFAOYSA-N	NA	symbol withdrawn, see [HGNC:12811](/data/gene-symbol-report/#!/hgnc_id/HGNC:12811)
702	7	315-80-0	443945	Dibenzepin hydrochloride	Cl.CN(C)CCN3c1ccccc1N(C)c2ccccc2C3=O	CN(C)CCN1C2=C(C=CC=C2)N(C)C2=C(C=CC=C2)C1=O	QPGGEKPRGVJKQB-UHFFFAOYSA-N	NA	symbol withdrawn, see [HGNC:12811](/data/gene-symbol-report/#!/hgnc_id/HGNC:12811)
703	7	4682-36-4	83823	Orphenadrine dihydrogen citrate	O=C(O)C(O)(CC(=O)O)CC(=O)O.CN(C)CCOC(c1ccccc1)c2ccccc2C	CN(C)CCOC(C1=CC=CC=C1)C1=C(C)C=CC=C1	QVYRGXJJSLMXQH-UHFFFAOYSA-N	CYP2D6	cytochrome P450 family 2 subfamily D member 6
704	7	4682-36-4	83823	Orphenadrine dihydrogen citrate	O=C(O)C(O)(CC(=O)O)CC(=O)O.CN(C)CCOC(c1ccccc1)c2ccccc2C	CN(C)CCOC(C1=CC=CC=C1)C1=C(C)C=CC=C1	QVYRGXJJSLMXQH-UHFFFAOYSA-N	HRH1	histamine receptor H1
705	7	4682-36-4	83823	Orphenadrine dihydrogen citrate	O=C(O)C(O)(CC(=O)O)CC(=O)O.CN(C)CCOC(c1ccccc1)c2ccccc2C	CN(C)CCOC(C1=CC=CC=C1)C1=C(C)C=CC=C1	QVYRGXJJSLMXQH-UHFFFAOYSA-N	SCN5A	sodium voltage-gated channel alpha subunit 5
706	7	4682-36-4	83823	Orphenadrine dihydrogen citrate	O=C(O)C(O)(CC(=O)O)CC(=O)O.CN(C)CCOC(c1ccccc1)c2ccccc2C	CN(C)CCOC(C1=CC=CC=C1)C1=C(C)C=CC=C1	QVYRGXJJSLMXQH-UHFFFAOYSA-N	SCN10A	sodium voltage-gated channel alpha subunit 10
707	7	4682-36-4	83823	Orphenadrine dihydrogen citrate	O=C(O)C(O)(CC(=O)O)CC(=O)O.CN(C)CCOC(c1ccccc1)c2ccccc2C	CN(C)CCOC(C1=CC=CC=C1)C1=C(C)C=CC=C1	QVYRGXJJSLMXQH-UHFFFAOYSA-N	SLC6A4	solute carrier family 6 member 4
708	7	4682-36-4	83823	Orphenadrine dihydrogen citrate	O=C(O)C(O)(CC(=O)O)CC(=O)O.CN(C)CCOC(c1ccccc1)c2ccccc2C	CN(C)CCOC(C1=CC=CC=C1)C1=C(C)C=CC=C1	QVYRGXJJSLMXQH-UHFFFAOYSA-N	SCN9A	sodium voltage-gated channel alpha subunit 9
709	7	4682-36-4	83823	Orphenadrine dihydrogen citrate	O=C(O)C(O)(CC(=O)O)CC(=O)O.CN(C)CCOC(c1ccccc1)c2ccccc2C	CN(C)CCOC(C1=CC=CC=C1)C1=C(C)C=CC=C1	QVYRGXJJSLMXQH-UHFFFAOYSA-N	SCN4A	sodium voltage-gated channel alpha subunit 4
710	7	4682-36-4	83823	Orphenadrine dihydrogen citrate	O=C(O)C(O)(CC(=O)O)CC(=O)O.CN(C)CCOC(c1ccccc1)c2ccccc2C	CN(C)CCOC(C1=CC=CC=C1)C1=C(C)C=CC=C1	QVYRGXJJSLMXQH-UHFFFAOYSA-N	SCN1A	sodium voltage-gated channel alpha subunit 1
711	7	4682-36-4	83823	Orphenadrine dihydrogen citrate	O=C(O)C(O)(CC(=O)O)CC(=O)O.CN(C)CCOC(c1ccccc1)c2ccccc2C	CN(C)CCOC(C1=CC=CC=C1)C1=C(C)C=CC=C1	QVYRGXJJSLMXQH-UHFFFAOYSA-N	CHRM5	cholinergic receptor muscarinic 5
712	7	4682-36-4	83823	Orphenadrine dihydrogen citrate	O=C(O)C(O)(CC(=O)O)CC(=O)O.CN(C)CCOC(c1ccccc1)c2ccccc2C	CN(C)CCOC(C1=CC=CC=C1)C1=C(C)C=CC=C1	QVYRGXJJSLMXQH-UHFFFAOYSA-N	CHRM3	cholinergic receptor muscarinic 3
713	7	4682-36-4	83823	Orphenadrine dihydrogen citrate	O=C(O)C(O)(CC(=O)O)CC(=O)O.CN(C)CCOC(c1ccccc1)c2ccccc2C	CN(C)CCOC(C1=CC=CC=C1)C1=C(C)C=CC=C1	QVYRGXJJSLMXQH-UHFFFAOYSA-N	CHRM4	cholinergic receptor muscarinic 4
714	7	4682-36-4	83823	Orphenadrine dihydrogen citrate	O=C(O)C(O)(CC(=O)O)CC(=O)O.CN(C)CCOC(c1ccccc1)c2ccccc2C	CN(C)CCOC(C1=CC=CC=C1)C1=C(C)C=CC=C1	QVYRGXJJSLMXQH-UHFFFAOYSA-N	CHRM1	cholinergic receptor muscarinic 1
715	7	4682-36-4	83823	Orphenadrine dihydrogen citrate	O=C(O)C(O)(CC(=O)O)CC(=O)O.CN(C)CCOC(c1ccccc1)c2ccccc2C	CN(C)CCOC(C1=CC=CC=C1)C1=C(C)C=CC=C1	QVYRGXJJSLMXQH-UHFFFAOYSA-N	KCNH2	potassium voltage-gated channel subfamily H member 2
716	7	108-98-5	7969	Benzenethiol	Sc1ccccc1	SC1=CC=CC=C1	RMVRSNDYEFQCLF-UHFFFAOYSA-N	NA	symbol withdrawn, see [HGNC:12811](/data/gene-symbol-report/#!/hgnc_id/HGNC:12811)
717	7	1617-90-9	15376	Vincamine	O=C(OC)[C@@]5(O)C[C@@]4(CCCN3CCc2c1ccccc1n5c2[C@@H]34)CC	CCC12CCCN3CCC4=C(C13)N(C1=CC=CC=C41)C(O)(C2)C(=O)OC	RXPRRQLKFXBCSJ-UHFFFAOYSA-N	CHRM1	cholinergic receptor muscarinic 1
718	7	1617-90-9	15376	Vincamine	O=C(OC)[C@@]5(O)C[C@@]4(CCCN3CCc2c1ccccc1n5c2[C@@H]34)CC	CCC12CCCN3CCC4=C(C13)N(C1=CC=CC=C41)C(O)(C2)C(=O)OC	RXPRRQLKFXBCSJ-UHFFFAOYSA-N	CHRM2	cholinergic receptor muscarinic 2
719	7	1617-90-9	15376	Vincamine	O=C(OC)[C@@]5(O)C[C@@]4(CCCN3CCc2c1ccccc1n5c2[C@@H]34)CC	CCC12CCCN3CCC4=C(C13)N(C1=CC=CC=C41)C(O)(C2)C(=O)OC	RXPRRQLKFXBCSJ-UHFFFAOYSA-N	CHRM3	cholinergic receptor muscarinic 3
720	7	1617-90-9	15376	Vincamine	O=C(OC)[C@@]5(O)C[C@@]4(CCCN3CCc2c1ccccc1n5c2[C@@H]34)CC	CCC12CCCN3CCC4=C(C13)N(C1=CC=CC=C41)C(O)(C2)C(=O)OC	RXPRRQLKFXBCSJ-UHFFFAOYSA-N	CHRM4	cholinergic receptor muscarinic 4
721	7	1617-90-9	15376	Vincamine	O=C(OC)[C@@]5(O)C[C@@]4(CCCN3CCc2c1ccccc1n5c2[C@@H]34)CC	CCC12CCCN3CCC4=C(C13)N(C1=CC=CC=C41)C(O)(C2)C(=O)OC	RXPRRQLKFXBCSJ-UHFFFAOYSA-N	CYP2D6	cytochrome P450 family 2 subfamily D member 6
722	7	25389-94-0	441374	Kanamycin A sulfate	O=S(=O)(O)O.O[C@@H]3[C@@H](O)[C@H](O)[C@@H](CN)O[C@@H]3O[C@H]2[C@H](O)[C@@H](O[C@H]1O[C@H](CO)[C@@H](O)[C@H](N)[C@H]1O)[C@H](N)C[C@@H]2N	NCC1OC(OC2C(N)CC(N)C(OC3OC(CO)C(O)C(N)C3O)C2O)C(O)C(O)C1O	SBUJHOSQTJFQJX-UHFFFAOYSA-N	NA	symbol withdrawn, see [HGNC:12811](/data/gene-symbol-report/#!/hgnc_id/HGNC:12811)
723	7	552-22-7	11088	Thymol iodide	IOc1cc(C)c(cc1C(C)C)c2cc(C(C)C)c(OI)cc2C	CC(C)C1=C(OI)C=C(C)C(=C1)C1=CC(C(C)C)=C(OI)C=C1C	SHOKWSLXDAIZPP-UHFFFAOYSA-N	NA	symbol withdrawn, see [HGNC:12811](/data/gene-symbol-report/#!/hgnc_id/HGNC:12811)
724	7	31677-93-7	62884	Bupropion hydrochloride	Cl.O=C(c1cc(Cl)ccc1)C(C)NC(C)(C)C	CC(NC(C)(C)C)C(=O)C1=CC=CC(Cl)=C1	SNPPWIUOZRMYNY-UHFFFAOYSA-N	SLC6A2	solute carrier family 6 member 2
725	7	31677-93-7	62884	Bupropion hydrochloride	Cl.O=C(c1cc(Cl)ccc1)C(C)NC(C)(C)C	CC(NC(C)(C)C)C(=O)C1=CC=CC(Cl)=C1	SNPPWIUOZRMYNY-UHFFFAOYSA-N	SLC6A3	solute carrier family 6 member 3
726	7	31677-93-7	62884	Bupropion hydrochloride	Cl.O=C(c1cc(Cl)ccc1)C(C)NC(C)(C)C	CC(NC(C)(C)C)C(=O)C1=CC=CC(Cl)=C1	SNPPWIUOZRMYNY-UHFFFAOYSA-N	CHRNA7	cholinergic receptor nicotinic alpha 7 subunit
727	7	6138-56-3	197066	Tripelennamine citrate	O=C(O)C(O)(CC(=O)O)CC(=O)O.CN(C)CCN(Cc1ccccc1)c2ccccn2	CN(C)CCN(CC1=CC=CC=C1)C1=NC=CC=C1	UFLGIAIHIAPJJC-UHFFFAOYSA-N	HRH1	histamine receptor H1
728	7	130-20-1	8532	D&C Blue No. 9	O=C4c3c2Nc6c(Cl)cc1C(=O)c7ccccc7C(=O)c1c6Nc2c(Cl)cc3C(=O)c5ccccc45	ClC1=C2NC3=C4C(=O)C5=C(C=CC=C5)C(=O)C4=CC(Cl)=C3NC2=C2C(=O)C3=C(C=CC=C3)C(=O)C2=C1	UGCDBQWJXSAYIL-UHFFFAOYSA-N	NA	symbol withdrawn, see [HGNC:12811](/data/gene-symbol-report/#!/hgnc_id/HGNC:12811)
729	7	611-09-6	4669250	5-Nitroisatin	[O-][N+](=O)c1cc2c(cc1)NC(=O)C2=O	[O-][N+](=O)C1=CC2=C(NC(=O)C2=O)C=C1	UNMYHYODJHKLOC-UHFFFAOYSA-N	CASP3	caspase 3
730	7	5039-78-1	78738	(2-(Methacryloyloxy)ethyl)trimethylammonium chloride	[Cl-].C[N+](C)(C)CCOC(=O)C(=C)C	CC(=C)C(=O)OCC[N+](C)(C)C	USFMMZYROHDWPJ-UHFFFAOYSA-N	NA	symbol withdrawn, see [HGNC:12811](/data/gene-symbol-report/#!/hgnc_id/HGNC:12811)
731	7	7152-80-9	23540	4-(Dimethylamino)phenylthiocyanate	N#CSc1ccc(cc1)N(C)C	CN(C)C1=CC=C(SC#N)C=C1	WCCIEZDFRJREQJ-UHFFFAOYSA-N	NA	symbol withdrawn, see [HGNC:12811](/data/gene-symbol-report/#!/hgnc_id/HGNC:12811)
732	7	90494-79-4	128918	Xaliproden hydrochloride	Cl.FC(F)(F)c1cccc(c1)C4=CCN(CCc2cc3ccccc3cc2)CC4	FC(F)(F)C1=CC=CC(=C1)C1=CCN(CCC2=CC=C3C=CC=CC3=C2)CC1	WJJYZXPHLSLMGE-UHFFFAOYSA-N	HTR1A	5-hydroxytryptamine receptor 1A
733	7	150408-73-4	132916	Pranazepide	Fc6ccccc6C3=N[C@H](NC(=O)c1cc2ccccc2n1)C(=O)N5CCc4cccc3c45	FC1=C(C=CC=C1)C1=NC(NC(=O)C2=CC3=CC=CC=C3N2)C(=O)N2CCC3=C2C1=CC=C3	WKJDXKWFGJWGAS-UHFFFAOYSA-N	CCKAR	cholecystokinin A receptor
734	7	51-65-0	4654	4-Fluoro-dl-phenylalanine	Fc1ccc(CC(N)C(=O)O)cc1	NC(CC1=CC=C(F)C=C1)C(O)=O	XWHHYOYVRVGJJY-UHFFFAOYSA-N	NA	symbol withdrawn, see [HGNC:12811](/data/gene-symbol-report/#!/hgnc_id/HGNC:12811)
735	7	91-84-9	4992	Pyrilamine	COc1ccc(cc1)CN(CCN(C)C)c2ccccn2	COC1=CC=C(CN(CCN(C)C)C2=NC=CC=C2)C=C1	YECBIJXISLIIDS-UHFFFAOYSA-N	HRH1	histamine receptor H1
736	7	91-84-9	4992	Pyrilamine	COc1ccc(cc1)CN(CCN(C)C)c2ccccn2	COC1=CC=C(CN(CCN(C)C)C2=NC=CC=C2)C=C1	YECBIJXISLIIDS-UHFFFAOYSA-N	CYP2D6	cytochrome P450 family 2 subfamily D member 6
737	7	91-84-9	4992	Pyrilamine	COc1ccc(cc1)CN(CCN(C)C)c2ccccn2	COC1=CC=C(CN(CCN(C)C)C2=NC=CC=C2)C=C1	YECBIJXISLIIDS-UHFFFAOYSA-N	CYP3A4	cytochrome P450 family 3 subfamily A member 4
738	7	91-84-9	4992	Pyrilamine	COc1ccc(cc1)CN(CCN(C)C)c2ccccn2	COC1=CC=C(CN(CCN(C)C)C2=NC=CC=C2)C=C1	YECBIJXISLIIDS-UHFFFAOYSA-N	HRH4	histamine receptor H4
739	7	91-84-9	4992	Pyrilamine	COc1ccc(cc1)CN(CCN(C)C)c2ccccn2	COC1=CC=C(CN(CCN(C)C)C2=NC=CC=C2)C=C1	YECBIJXISLIIDS-UHFFFAOYSA-N	SLC6A3	solute carrier family 6 member 3
740	7	91-84-9	4992	Pyrilamine	COc1ccc(cc1)CN(CCN(C)C)c2ccccn2	COC1=CC=C(CN(CCN(C)C)C2=NC=CC=C2)C=C1	YECBIJXISLIIDS-UHFFFAOYSA-N	SLC6A4	solute carrier family 6 member 4
741	7	91-84-9	4992	Pyrilamine	COc1ccc(cc1)CN(CCN(C)C)c2ccccn2	COC1=CC=C(CN(CCN(C)C)C2=NC=CC=C2)C=C1	YECBIJXISLIIDS-UHFFFAOYSA-N	SIGMAR1	sigma non-opioid intracellular receptor 1
742	7	91-84-9	4992	Pyrilamine	COc1ccc(cc1)CN(CCN(C)C)c2ccccn2	COC1=CC=C(CN(CCN(C)C)C2=NC=CC=C2)C=C1	YECBIJXISLIIDS-UHFFFAOYSA-N	ADORA3	adenosine A3 receptor
743	7	91-84-9	4992	Pyrilamine	COc1ccc(cc1)CN(CCN(C)C)c2ccccn2	COC1=CC=C(CN(CCN(C)C)C2=NC=CC=C2)C=C1	YECBIJXISLIIDS-UHFFFAOYSA-N	KCNH2	potassium voltage-gated channel subfamily H member 2
744	7	179113-91-8	5283389	N-Arachidonylglycine	O=C(CCC/C=C\C/C=C\C/C=C\C/C=C\CCCCC)NCC(=O)O	CCCCCC=CCC=CCC=CCC=CCCCC(=O)NCC(O)=O	YLEARPUNMCCKMP-UHFFFAOYSA-N	GPR18	G protein-coupled receptor 18
745	7	179113-91-8	5283389	N-Arachidonylglycine	O=C(CCC/C=C\C/C=C\C/C=C\C/C=C\CCCCC)NCC(=O)O	CCCCCC=CCC=CCC=CCC=CCCCC(=O)NCC(O)=O	YLEARPUNMCCKMP-UHFFFAOYSA-N	LPAR5	lysophosphatidic acid receptor 5
746	7	89565-68-4	656665	Tropisetron	CN4[C@H]1CC[C@@H]4CC(C1)OC(=O)c3cnc2ccccc23	[H]C12CCC([H])(CC(C1)OC(=O)C1=CNC3=CC=CC=C13)N2C	ZNRGQMMCGHDTEI-UHFFFAOYSA-N	GLRA1	glycine receptor alpha 1
747	7	89565-68-4	656665	Tropisetron	CN4[C@H]1CC[C@@H]4CC(C1)OC(=O)c3cnc2ccccc23	[H]C12CCC([H])(CC(C1)OC(=O)C1=CNC3=CC=CC=C13)N2C	ZNRGQMMCGHDTEI-UHFFFAOYSA-N	GLRA2	glycine receptor alpha 2
748	7	89565-68-4	656665	Tropisetron	CN4[C@H]1CC[C@@H]4CC(C1)OC(=O)c3cnc2ccccc23	[H]C12CCC([H])(CC(C1)OC(=O)C1=CNC3=CC=CC=C13)N2C	ZNRGQMMCGHDTEI-UHFFFAOYSA-N	GLRB	glycine receptor beta
749	7	89565-68-4	656665	Tropisetron	CN4[C@H]1CC[C@@H]4CC(C1)OC(=O)c3cnc2ccccc23	[H]C12CCC([H])(CC(C1)OC(=O)C1=CNC3=CC=CC=C13)N2C	ZNRGQMMCGHDTEI-UHFFFAOYSA-N	HTR3A	5-hydroxytryptamine receptor 3A
750	7	89565-68-4	656665	Tropisetron	CN4[C@H]1CC[C@@H]4CC(C1)OC(=O)c3cnc2ccccc23	[H]C12CCC([H])(CC(C1)OC(=O)C1=CNC3=CC=CC=C13)N2C	ZNRGQMMCGHDTEI-UHFFFAOYSA-N	HTR4	5-hydroxytryptamine receptor 4
751	7	89565-68-4	656665	Tropisetron	CN4[C@H]1CC[C@@H]4CC(C1)OC(=O)c3cnc2ccccc23	[H]C12CCC([H])(CC(C1)OC(=O)C1=CNC3=CC=CC=C13)N2C	ZNRGQMMCGHDTEI-UHFFFAOYSA-N	CYP3A4	cytochrome P450 family 3 subfamily A member 4
752	7	89565-68-4	656665	Tropisetron	CN4[C@H]1CC[C@@H]4CC(C1)OC(=O)c3cnc2ccccc23	[H]C12CCC([H])(CC(C1)OC(=O)C1=CNC3=CC=CC=C13)N2C	ZNRGQMMCGHDTEI-UHFFFAOYSA-N	SLC6A4	solute carrier family 6 member 4
753	7	89565-68-4	656665	Tropisetron	CN4[C@H]1CC[C@@H]4CC(C1)OC(=O)c3cnc2ccccc23	[H]C12CCC([H])(CC(C1)OC(=O)C1=CNC3=CC=CC=C13)N2C	ZNRGQMMCGHDTEI-UHFFFAOYSA-N	CHRNA7	cholinergic receptor nicotinic alpha 7 subunit
754	7	89565-68-4	656665	Tropisetron	CN4[C@H]1CC[C@@H]4CC(C1)OC(=O)c3cnc2ccccc23	[H]C12CCC([H])(CC(C1)OC(=O)C1=CNC3=CC=CC=C13)N2C	ZNRGQMMCGHDTEI-UHFFFAOYSA-N	HTR3B	5-hydroxytryptamine receptor 3B
755	7	89565-68-4	656665	Tropisetron	CN4[C@H]1CC[C@@H]4CC(C1)OC(=O)c3cnc2ccccc23	[H]C12CCC([H])(CC(C1)OC(=O)C1=CNC3=CC=CC=C13)N2C	ZNRGQMMCGHDTEI-UHFFFAOYSA-N	HTR1A	5-hydroxytryptamine receptor 1A
756	7	147-24-0	8980	Diphenhydramine hydrochloride	Cl.CN(C)CCOC(c1ccccc1)c2ccccc2	CN(C)CCOC(C1=CC=CC=C1)C1=CC=CC=C1	ZZVUWRFHKOJYTH-UHFFFAOYSA-N	HRH1	histamine receptor H1
757	7	147-24-0	8980	Diphenhydramine hydrochloride	Cl.CN(C)CCOC(c1ccccc1)c2ccccc2	CN(C)CCOC(C1=CC=CC=C1)C1=CC=CC=C1	ZZVUWRFHKOJYTH-UHFFFAOYSA-N	SIGMAR1	sigma non-opioid intracellular receptor 1
758	7	147-24-0	8980	Diphenhydramine hydrochloride	Cl.CN(C)CCOC(c1ccccc1)c2ccccc2	CN(C)CCOC(C1=CC=CC=C1)C1=CC=CC=C1	ZZVUWRFHKOJYTH-UHFFFAOYSA-N	CHRM3	cholinergic receptor muscarinic 3
759	7	147-24-0	8980	Diphenhydramine hydrochloride	Cl.CN(C)CCOC(c1ccccc1)c2ccccc2	CN(C)CCOC(C1=CC=CC=C1)C1=CC=CC=C1	ZZVUWRFHKOJYTH-UHFFFAOYSA-N	CHRM4	cholinergic receptor muscarinic 4
760	7	147-24-0	8980	Diphenhydramine hydrochloride	Cl.CN(C)CCOC(c1ccccc1)c2ccccc2	CN(C)CCOC(C1=CC=CC=C1)C1=CC=CC=C1	ZZVUWRFHKOJYTH-UHFFFAOYSA-N	CHRM1	cholinergic receptor muscarinic 1
761	7	147-24-0	8980	Diphenhydramine hydrochloride	Cl.CN(C)CCOC(c1ccccc1)c2ccccc2	CN(C)CCOC(C1=CC=CC=C1)C1=CC=CC=C1	ZZVUWRFHKOJYTH-UHFFFAOYSA-N	KCNH2	potassium voltage-gated channel subfamily H member 2
762	7	58-73-1	3100	Diphenhydramine hydrochloride	CN(C)CCOC(c1ccccc1)c2ccccc2	CN(C)CCOC(C1=CC=CC=C1)C1=CC=CC=C1	ZZVUWRFHKOJYTH-UHFFFAOYSA-N	HRH1	histamine receptor H1
763	7	58-73-1	3100	Diphenhydramine hydrochloride	CN(C)CCOC(c1ccccc1)c2ccccc2	CN(C)CCOC(C1=CC=CC=C1)C1=CC=CC=C1	ZZVUWRFHKOJYTH-UHFFFAOYSA-N	SIGMAR1	sigma non-opioid intracellular receptor 1
764	7	58-73-1	3100	Diphenhydramine hydrochloride	CN(C)CCOC(c1ccccc1)c2ccccc2	CN(C)CCOC(C1=CC=CC=C1)C1=CC=CC=C1	ZZVUWRFHKOJYTH-UHFFFAOYSA-N	CHRM3	cholinergic receptor muscarinic 3
765	7	58-73-1	3100	Diphenhydramine hydrochloride	CN(C)CCOC(c1ccccc1)c2ccccc2	CN(C)CCOC(C1=CC=CC=C1)C1=CC=CC=C1	ZZVUWRFHKOJYTH-UHFFFAOYSA-N	CHRM4	cholinergic receptor muscarinic 4
766	7	58-73-1	3100	Diphenhydramine hydrochloride	CN(C)CCOC(c1ccccc1)c2ccccc2	CN(C)CCOC(C1=CC=CC=C1)C1=CC=CC=C1	ZZVUWRFHKOJYTH-UHFFFAOYSA-N	CHRM1	cholinergic receptor muscarinic 1
767	7	58-73-1	3100	Diphenhydramine hydrochloride	CN(C)CCOC(c1ccccc1)c2ccccc2	CN(C)CCOC(C1=CC=CC=C1)C1=CC=CC=C1	ZZVUWRFHKOJYTH-UHFFFAOYSA-N	KCNH2	potassium voltage-gated channel subfamily H member 2
768	8	2224-15-9	16683	Ethylene glycol diglycidyl ether	C(OCCOCC1CO1)C2CO2	C(COCC1CO1)OCC1CO1	AOBIOSPNXBMOAT-UHFFFAOYSA-N	NA	symbol withdrawn, see [HGNC:12811](/data/gene-symbol-report/#!/hgnc_id/HGNC:12811)
769	8	73231-34-2	114811	Florfenicol	O=S(C)(=O)c1ccc(cc1)[C@@H](O)[C@@H](CF)NC(=O)C(Cl)Cl	CS(=O)(=O)C1=CC=C(C=C1)C(O)C(CF)NC(=O)C(Cl)Cl	AYIRNRDRBQJXIF-UHFFFAOYSA-N	NA	symbol withdrawn, see [HGNC:12811](/data/gene-symbol-report/#!/hgnc_id/HGNC:12811)
770	8	159701-44-7	6321253	(-)-(5S,8R)-Lisuride	CCN(CC)C(=O)N[C@@H]2C=C1c3cccc4ncc(C[C@@H]1N(C)C2)c34	CCN(CC)C(=O)NC1CN(C)C2CC3=CNC4=CC=CC(=C34)C2=C1	BKRGVLQUQGGVSM-UHFFFAOYSA-N	ADRA1A	adrenoceptor alpha 1A
771	8	159701-44-7	6321253	(-)-(5S,8R)-Lisuride	CCN(CC)C(=O)N[C@@H]2C=C1c3cccc4ncc(C[C@@H]1N(C)C2)c34	CCN(CC)C(=O)NC1CN(C)C2CC3=CNC4=CC=CC(=C34)C2=C1	BKRGVLQUQGGVSM-UHFFFAOYSA-N	ADRA2A	adrenoceptor alpha 2A
772	8	159701-44-7	6321253	(-)-(5S,8R)-Lisuride	CCN(CC)C(=O)N[C@@H]2C=C1c3cccc4ncc(C[C@@H]1N(C)C2)c34	CCN(CC)C(=O)NC1CN(C)C2CC3=CNC4=CC=CC(=C34)C2=C1	BKRGVLQUQGGVSM-UHFFFAOYSA-N	ADRA2B	adrenoceptor alpha 2B
773	8	159701-44-7	6321253	(-)-(5S,8R)-Lisuride	CCN(CC)C(=O)N[C@@H]2C=C1c3cccc4ncc(C[C@@H]1N(C)C2)c34	CCN(CC)C(=O)NC1CN(C)C2CC3=CNC4=CC=CC(=C34)C2=C1	BKRGVLQUQGGVSM-UHFFFAOYSA-N	ADRA2C	adrenoceptor alpha 2C
774	8	159701-44-7	6321253	(-)-(5S,8R)-Lisuride	CCN(CC)C(=O)N[C@@H]2C=C1c3cccc4ncc(C[C@@H]1N(C)C2)c34	CCN(CC)C(=O)NC1CN(C)C2CC3=CNC4=CC=CC(=C34)C2=C1	BKRGVLQUQGGVSM-UHFFFAOYSA-N	DRD1	dopamine receptor D1
775	8	159701-44-7	6321253	(-)-(5S,8R)-Lisuride	CCN(CC)C(=O)N[C@@H]2C=C1c3cccc4ncc(C[C@@H]1N(C)C2)c34	CCN(CC)C(=O)NC1CN(C)C2CC3=CNC4=CC=CC(=C34)C2=C1	BKRGVLQUQGGVSM-UHFFFAOYSA-N	DRD2	dopamine receptor D2
776	8	159701-44-7	6321253	(-)-(5S,8R)-Lisuride	CCN(CC)C(=O)N[C@@H]2C=C1c3cccc4ncc(C[C@@H]1N(C)C2)c34	CCN(CC)C(=O)NC1CN(C)C2CC3=CNC4=CC=CC(=C34)C2=C1	BKRGVLQUQGGVSM-UHFFFAOYSA-N	DRD3	dopamine receptor D3
777	8	159701-44-7	6321253	(-)-(5S,8R)-Lisuride	CCN(CC)C(=O)N[C@@H]2C=C1c3cccc4ncc(C[C@@H]1N(C)C2)c34	CCN(CC)C(=O)NC1CN(C)C2CC3=CNC4=CC=CC(=C34)C2=C1	BKRGVLQUQGGVSM-UHFFFAOYSA-N	DRD4	dopamine receptor D4
778	8	159701-44-7	6321253	(-)-(5S,8R)-Lisuride	CCN(CC)C(=O)N[C@@H]2C=C1c3cccc4ncc(C[C@@H]1N(C)C2)c34	CCN(CC)C(=O)NC1CN(C)C2CC3=CNC4=CC=CC(=C34)C2=C1	BKRGVLQUQGGVSM-UHFFFAOYSA-N	DRD5	dopamine receptor D5
779	8	159701-44-7	6321253	(-)-(5S,8R)-Lisuride	CCN(CC)C(=O)N[C@@H]2C=C1c3cccc4ncc(C[C@@H]1N(C)C2)c34	CCN(CC)C(=O)NC1CN(C)C2CC3=CNC4=CC=CC(=C34)C2=C1	BKRGVLQUQGGVSM-UHFFFAOYSA-N	HTR1A	5-hydroxytryptamine receptor 1A
780	8	159701-44-7	6321253	(-)-(5S,8R)-Lisuride	CCN(CC)C(=O)N[C@@H]2C=C1c3cccc4ncc(C[C@@H]1N(C)C2)c34	CCN(CC)C(=O)NC1CN(C)C2CC3=CNC4=CC=CC(=C34)C2=C1	BKRGVLQUQGGVSM-UHFFFAOYSA-N	HTR1B	5-hydroxytryptamine receptor 1B
781	8	159701-44-7	6321253	(-)-(5S,8R)-Lisuride	CCN(CC)C(=O)N[C@@H]2C=C1c3cccc4ncc(C[C@@H]1N(C)C2)c34	CCN(CC)C(=O)NC1CN(C)C2CC3=CNC4=CC=CC(=C34)C2=C1	BKRGVLQUQGGVSM-UHFFFAOYSA-N	HTR1D	5-hydroxytryptamine receptor 1D
782	8	159701-44-7	6321253	(-)-(5S,8R)-Lisuride	CCN(CC)C(=O)N[C@@H]2C=C1c3cccc4ncc(C[C@@H]1N(C)C2)c34	CCN(CC)C(=O)NC1CN(C)C2CC3=CNC4=CC=CC(=C34)C2=C1	BKRGVLQUQGGVSM-UHFFFAOYSA-N	HTR2A	5-hydroxytryptamine receptor 2A
783	8	159701-44-7	6321253	(-)-(5S,8R)-Lisuride	CCN(CC)C(=O)N[C@@H]2C=C1c3cccc4ncc(C[C@@H]1N(C)C2)c34	CCN(CC)C(=O)NC1CN(C)C2CC3=CNC4=CC=CC(=C34)C2=C1	BKRGVLQUQGGVSM-UHFFFAOYSA-N	HTR2B	5-hydroxytryptamine receptor 2B
784	8	159701-44-7	6321253	(-)-(5S,8R)-Lisuride	CCN(CC)C(=O)N[C@@H]2C=C1c3cccc4ncc(C[C@@H]1N(C)C2)c34	CCN(CC)C(=O)NC1CN(C)C2CC3=CNC4=CC=CC(=C34)C2=C1	BKRGVLQUQGGVSM-UHFFFAOYSA-N	HTR2C	5-hydroxytryptamine receptor 2C
785	8	159701-44-7	6321253	(-)-(5S,8R)-Lisuride	CCN(CC)C(=O)N[C@@H]2C=C1c3cccc4ncc(C[C@@H]1N(C)C2)c34	CCN(CC)C(=O)NC1CN(C)C2CC3=CNC4=CC=CC(=C34)C2=C1	BKRGVLQUQGGVSM-UHFFFAOYSA-N	HTR6	5-hydroxytryptamine receptor 6
786	8	159701-44-7	6321253	(-)-(5S,8R)-Lisuride	CCN(CC)C(=O)N[C@@H]2C=C1c3cccc4ncc(C[C@@H]1N(C)C2)c34	CCN(CC)C(=O)NC1CN(C)C2CC3=CNC4=CC=CC(=C34)C2=C1	BKRGVLQUQGGVSM-UHFFFAOYSA-N	CYP2D6	cytochrome P450 family 2 subfamily D member 6
787	8	159701-44-7	6321253	(-)-(5S,8R)-Lisuride	CCN(CC)C(=O)N[C@@H]2C=C1c3cccc4ncc(C[C@@H]1N(C)C2)c34	CCN(CC)C(=O)NC1CN(C)C2CC3=CNC4=CC=CC(=C34)C2=C1	BKRGVLQUQGGVSM-UHFFFAOYSA-N	HRH1	histamine receptor H1
788	8	159701-44-7	6321253	(-)-(5S,8R)-Lisuride	CCN(CC)C(=O)N[C@@H]2C=C1c3cccc4ncc(C[C@@H]1N(C)C2)c34	CCN(CC)C(=O)NC1CN(C)C2CC3=CNC4=CC=CC(=C34)C2=C1	BKRGVLQUQGGVSM-UHFFFAOYSA-N	ADRB2	adrenoceptor beta 2
789	8	159701-44-7	6321253	(-)-(5S,8R)-Lisuride	CCN(CC)C(=O)N[C@@H]2C=C1c3cccc4ncc(C[C@@H]1N(C)C2)c34	CCN(CC)C(=O)NC1CN(C)C2CC3=CNC4=CC=CC(=C34)C2=C1	BKRGVLQUQGGVSM-UHFFFAOYSA-N	ADRA1D	adrenoceptor alpha 1D
790	8	78-10-4	6517	Tetraethyl orthosilicate	CCO[Si](OCC)(OCC)OCC	CCO[Si](OCC)(OCC)OCC	BOTDANWDWHJENH-UHFFFAOYSA-N	NA	symbol withdrawn, see [HGNC:12811](/data/gene-symbol-report/#!/hgnc_id/HGNC:12811)
791	8	10402-53-6	73356	Eprazinone dihydrochloride	Cl.Cl.O=C(c1ccccc1)C(C)CN3CCN(CC(OCC)c2ccccc2)CC3	CCOC(CN1CCN(CC(C)C(=O)C2=CC=CC=C2)CC1)C1=CC=CC=C1	BSHWLCACYCVCJE-UHFFFAOYSA-N	NA	symbol withdrawn, see [HGNC:12811](/data/gene-symbol-report/#!/hgnc_id/HGNC:12811)
792	8	673-31-4	4770	Phenprobamate	NC(=O)OCCCc1ccccc1	NC(=O)OCCCC1=CC=CC=C1	CAMYKONBWHRPDD-UHFFFAOYSA-N	NA	symbol withdrawn, see [HGNC:12811](/data/gene-symbol-report/#!/hgnc_id/HGNC:12811)
793	8	36443-80-8	10560335	1-Benzyl-3-methylimidazolium chloride	[Cl-].C[n+]2ccn(Cc1ccccc1)c2	C[N+]1=CN(CC2=CC=CC=C2)C=C1	COSSPXYCRNRXRX-UHFFFAOYSA-N	NA	symbol withdrawn, see [HGNC:12811](/data/gene-symbol-report/#!/hgnc_id/HGNC:12811)
794	8	28721-07-5	34312	Oxcarbazepine	NC(=O)N3c1ccccc1C(=O)Cc2ccccc23	NC(=O)N1C2=CC=CC=C2CC(=O)C2=CC=CC=C12	CTRLABGOLIVAIY-UHFFFAOYSA-N	SCN10A	sodium voltage-gated channel alpha subunit 10
795	8	28721-07-5	34312	Oxcarbazepine	NC(=O)N3c1ccccc1C(=O)Cc2ccccc23	NC(=O)N1C2=CC=CC=C2CC(=O)C2=CC=CC=C12	CTRLABGOLIVAIY-UHFFFAOYSA-N	SCN11A	sodium voltage-gated channel alpha subunit 11
796	8	28721-07-5	34312	Oxcarbazepine	NC(=O)N3c1ccccc1C(=O)Cc2ccccc23	NC(=O)N1C2=CC=CC=C2CC(=O)C2=CC=CC=C12	CTRLABGOLIVAIY-UHFFFAOYSA-N	SCN1A	sodium voltage-gated channel alpha subunit 1
797	8	28721-07-5	34312	Oxcarbazepine	NC(=O)N3c1ccccc1C(=O)Cc2ccccc23	NC(=O)N1C2=CC=CC=C2CC(=O)C2=CC=CC=C12	CTRLABGOLIVAIY-UHFFFAOYSA-N	SCN2A	sodium voltage-gated channel alpha subunit 2
798	8	28721-07-5	34312	Oxcarbazepine	NC(=O)N3c1ccccc1C(=O)Cc2ccccc23	NC(=O)N1C2=CC=CC=C2CC(=O)C2=CC=CC=C12	CTRLABGOLIVAIY-UHFFFAOYSA-N	SCN3A	sodium voltage-gated channel alpha subunit 3
799	8	28721-07-5	34312	Oxcarbazepine	NC(=O)N3c1ccccc1C(=O)Cc2ccccc23	NC(=O)N1C2=CC=CC=C2CC(=O)C2=CC=CC=C12	CTRLABGOLIVAIY-UHFFFAOYSA-N	SCN4A	sodium voltage-gated channel alpha subunit 4
800	8	28721-07-5	34312	Oxcarbazepine	NC(=O)N3c1ccccc1C(=O)Cc2ccccc23	NC(=O)N1C2=CC=CC=C2CC(=O)C2=CC=CC=C12	CTRLABGOLIVAIY-UHFFFAOYSA-N	SCN5A	sodium voltage-gated channel alpha subunit 5
801	8	28721-07-5	34312	Oxcarbazepine	NC(=O)N3c1ccccc1C(=O)Cc2ccccc23	NC(=O)N1C2=CC=CC=C2CC(=O)C2=CC=CC=C12	CTRLABGOLIVAIY-UHFFFAOYSA-N	SCN7A	sodium voltage-gated channel alpha subunit 7
802	8	28721-07-5	34312	Oxcarbazepine	NC(=O)N3c1ccccc1C(=O)Cc2ccccc23	NC(=O)N1C2=CC=CC=C2CC(=O)C2=CC=CC=C12	CTRLABGOLIVAIY-UHFFFAOYSA-N	SCN8A	sodium voltage-gated channel alpha subunit 8
803	8	28721-07-5	34312	Oxcarbazepine	NC(=O)N3c1ccccc1C(=O)Cc2ccccc23	NC(=O)N1C2=CC=CC=C2CC(=O)C2=CC=CC=C12	CTRLABGOLIVAIY-UHFFFAOYSA-N	SCN9A	sodium voltage-gated channel alpha subunit 9
804	8	3616-78-2	16219349	(-)-Fenfluramine hydrochloride	Cl.FC(F)(F)c1cccc(C[C@@H](C)NCC)c1	CCNC(C)CC1=CC(=CC=C1)C(F)(F)F	DBGIVFWFUFKIQN-UHFFFAOYSA-N	SIGMAR1	sigma non-opioid intracellular receptor 1
805	8	18109-81-4	28891	Butamirate citrate	CCC(C(=O)OCCOCCN(CC)CC)c1ccccc1.O=C(O)C(O)(CC(=O)O)CC(=O)O	CCC(C(=O)OCCOCCN(CC)CC)C1=CC=CC=C1	DDVUMDPCZWBYRA-UHFFFAOYSA-N	NA	symbol withdrawn, see [HGNC:12811](/data/gene-symbol-report/#!/hgnc_id/HGNC:12811)
806	8	3575-80-2	15387	Methylperone	Fc1ccc(cc1)C(=O)CCCN2CCC(C)CC2	CC1CCN(CCCC(=O)C2=CC=C(F)C=C2)CC1	DKMFBWQBDIGMHM-UHFFFAOYSA-N	DRD2	dopamine receptor D2
807	8	3575-80-2	15387	Methylperone	Fc1ccc(cc1)C(=O)CCCN2CCC(C)CC2	CC1CCN(CCCC(=O)C2=CC=C(F)C=C2)CC1	DKMFBWQBDIGMHM-UHFFFAOYSA-N	HTR2A	5-hydroxytryptamine receptor 2A
808	8	637-58-1	73957	Pramoxine hydrochloride	Cl.CCCCOc1ccc(cc1)OCCCN2CCOCC2	CCCCOC1=CC=C(OCCCN2CCOCC2)C=C1	DQKXQSGTHWVTAD-UHFFFAOYSA-N	SIGMAR1	sigma non-opioid intracellular receptor 1
809	8	70458-95-6	119525	Pefloxacin	CN1CCN(CC1)c2cc3N(CC)C=C(C(=O)O)C(=O)c3cc2F.CS(=O)(=O)O	CCN1C=C(C(O)=O)C(=O)C2=C1C=C(N1CCN(C)CC1)C(F)=C2	FHFYDNQZQSQIAI-UHFFFAOYSA-N	TOP2A	DNA topoisomerase II alpha
810	8	52-24-4	5453	ThioTEPA	S=P(N1CC1)(N2CC2)N3CC3	S=P(N1CC1)(N1CC1)N1CC1	FOCVUCIESVLUNU-UHFFFAOYSA-N	CYP2B6	cytochrome P450 family 2 subfamily B member 6
811	8	52-24-4	5453	ThioTEPA	S=P(N1CC1)(N2CC2)N3CC3	S=P(N1CC1)(N1CC1)N1CC1	FOCVUCIESVLUNU-UHFFFAOYSA-N	CYP3A4	cytochrome P450 family 3 subfamily A member 4
812	8	5053-08-07	68626	Fenspiride hydrochloride	Cl.O=C3NCC1(CCN(CC1)CCc2ccccc2)O3	O=C1NCC2(CCN(CCC3=CC=CC=C3)CC2)O1	FVNFBBAOMBJTST-UHFFFAOYSA-N	NA	symbol withdrawn, see [HGNC:12811](/data/gene-symbol-report/#!/hgnc_id/HGNC:12811)
813	8	136-47-0	8695	Tetracaine hydrochloride	Cl.CN(C)CCOC(=O)c1ccc(NCCCC)cc1	CCCCNC1=CC=C(C=C1)C(=O)OCCN(C)C	GKCBAIGFKIBETG-UHFFFAOYSA-N	SCN10A	sodium voltage-gated channel alpha subunit 10
814	8	136-47-0	8695	Tetracaine hydrochloride	Cl.CN(C)CCOC(=O)c1ccc(NCCCC)cc1	CCCCNC1=CC=C(C=C1)C(=O)OCCN(C)C	GKCBAIGFKIBETG-UHFFFAOYSA-N	SCN11A	sodium voltage-gated channel alpha subunit 11
815	8	136-47-0	8695	Tetracaine hydrochloride	Cl.CN(C)CCOC(=O)c1ccc(NCCCC)cc1	CCCCNC1=CC=C(C=C1)C(=O)OCCN(C)C	GKCBAIGFKIBETG-UHFFFAOYSA-N	SCN1A	sodium voltage-gated channel alpha subunit 1
816	8	136-47-0	8695	Tetracaine hydrochloride	Cl.CN(C)CCOC(=O)c1ccc(NCCCC)cc1	CCCCNC1=CC=C(C=C1)C(=O)OCCN(C)C	GKCBAIGFKIBETG-UHFFFAOYSA-N	SCN2A	sodium voltage-gated channel alpha subunit 2
817	8	136-47-0	8695	Tetracaine hydrochloride	Cl.CN(C)CCOC(=O)c1ccc(NCCCC)cc1	CCCCNC1=CC=C(C=C1)C(=O)OCCN(C)C	GKCBAIGFKIBETG-UHFFFAOYSA-N	SCN3A	sodium voltage-gated channel alpha subunit 3
818	8	136-47-0	8695	Tetracaine hydrochloride	Cl.CN(C)CCOC(=O)c1ccc(NCCCC)cc1	CCCCNC1=CC=C(C=C1)C(=O)OCCN(C)C	GKCBAIGFKIBETG-UHFFFAOYSA-N	SCN4A	sodium voltage-gated channel alpha subunit 4
819	8	136-47-0	8695	Tetracaine hydrochloride	Cl.CN(C)CCOC(=O)c1ccc(NCCCC)cc1	CCCCNC1=CC=C(C=C1)C(=O)OCCN(C)C	GKCBAIGFKIBETG-UHFFFAOYSA-N	SCN5A	sodium voltage-gated channel alpha subunit 5
820	8	136-47-0	8695	Tetracaine hydrochloride	Cl.CN(C)CCOC(=O)c1ccc(NCCCC)cc1	CCCCNC1=CC=C(C=C1)C(=O)OCCN(C)C	GKCBAIGFKIBETG-UHFFFAOYSA-N	SCN7A	sodium voltage-gated channel alpha subunit 7
821	8	136-47-0	8695	Tetracaine hydrochloride	Cl.CN(C)CCOC(=O)c1ccc(NCCCC)cc1	CCCCNC1=CC=C(C=C1)C(=O)OCCN(C)C	GKCBAIGFKIBETG-UHFFFAOYSA-N	SCN8A	sodium voltage-gated channel alpha subunit 8
822	8	136-47-0	8695	Tetracaine hydrochloride	Cl.CN(C)CCOC(=O)c1ccc(NCCCC)cc1	CCCCNC1=CC=C(C=C1)C(=O)OCCN(C)C	GKCBAIGFKIBETG-UHFFFAOYSA-N	SCN9A	sodium voltage-gated channel alpha subunit 9
823	8	136-47-0	8695	Tetracaine hydrochloride	Cl.CN(C)CCOC(=O)c1ccc(NCCCC)cc1	CCCCNC1=CC=C(C=C1)C(=O)OCCN(C)C	GKCBAIGFKIBETG-UHFFFAOYSA-N	SIGMAR1	sigma non-opioid intracellular receptor 1
824	8	136-47-0	8695	Tetracaine hydrochloride	Cl.CN(C)CCOC(=O)c1ccc(NCCCC)cc1	CCCCNC1=CC=C(C=C1)C(=O)OCCN(C)C	GKCBAIGFKIBETG-UHFFFAOYSA-N	MAOA	monoamine oxidase A
825	8	546-06-5	441082	Conessine	CN(C)[C@@H]4CC5=CC[C@@H]1[C@H](CC[C@@]23CN(C)[C@@H](C)[C@H]3CC[C@@H]12)[C@@]5(C)CC4	CC1C2CCC3C4CC=C5CC(CCC5(C)C4CCC23CN1C)N(C)C	GPLGAQQQNWMVMM-UHFFFAOYSA-N	HRH4	histamine receptor H4
826	8	546-06-5	441082	Conessine	CN(C)[C@@H]4CC5=CC[C@@H]1[C@H](CC[C@@]23CN(C)[C@@H](C)[C@H]3CC[C@@H]12)[C@@]5(C)CC4	CC1C2CCC3C4CC=C5CC(CCC5(C)C4CCC23CN1C)N(C)C	GPLGAQQQNWMVMM-UHFFFAOYSA-N	HRH3	histamine receptor H3
827	8	546-06-5	441082	Conessine	CN(C)[C@@H]4CC5=CC[C@@H]1[C@H](CC[C@@]23CN(C)[C@@H](C)[C@H]3CC[C@@H]12)[C@@]5(C)CC4	CC1C2CCC3C4CC=C5CC(CCC5(C)C4CCC23CN1C)N(C)C	GPLGAQQQNWMVMM-UHFFFAOYSA-N	HRH2	histamine receptor H2
828	8	546-06-5	441082	Conessine	CN(C)[C@@H]4CC5=CC[C@@H]1[C@H](CC[C@@]23CN(C)[C@@H](C)[C@H]3CC[C@@H]12)[C@@]5(C)CC4	CC1C2CCC3C4CC=C5CC(CCC5(C)C4CCC23CN1C)N(C)C	GPLGAQQQNWMVMM-UHFFFAOYSA-N	HRH1	histamine receptor H1
829	8	546-06-5	441082	Conessine	CN(C)[C@@H]4CC5=CC[C@@H]1[C@H](CC[C@@]23CN(C)[C@@H](C)[C@H]3CC[C@@H]12)[C@@]5(C)CC4	CC1C2CCC3C4CC=C5CC(CCC5(C)C4CCC23CN1C)N(C)C	GPLGAQQQNWMVMM-UHFFFAOYSA-N	ADRA2C	adrenoceptor alpha 2C
830	8	54188-38-4	68713	Metralindole	COc1cc4c(cc1)n3CCN(C)C2=NCCc4c23	COC1=CC=C2N3CCN(C)C4=NCCC(C2=C1)=C34	GVXBHSBKKJRBMS-UHFFFAOYSA-N	NA	symbol withdrawn, see [HGNC:12811](/data/gene-symbol-report/#!/hgnc_id/HGNC:12811)
831	8	19719-28-9	88209	2,4-Dichlorophenylacetic acid	Clc1cc(Cl)ccc1CC(=O)O	OC(=O)CC1=C(Cl)C=C(Cl)C=C1	GXMWLJKTGBZMBH-UHFFFAOYSA-N	NA	symbol withdrawn, see [HGNC:12811](/data/gene-symbol-report/#!/hgnc_id/HGNC:12811)
832	8	36431-72-8	61953	Theaspirane	CC2=CCCC(C)(C)C12CCC(C)O1	CC1CCC2(O1)C(C)=CCCC2(C)C	GYUZHTWCNKINPY-UHFFFAOYSA-N	NA	symbol withdrawn, see [HGNC:12811](/data/gene-symbol-report/#!/hgnc_id/HGNC:12811)
833	8	124832-27-5	60772	Valaciclovir	Cl.CC(C)[C@H](N)C(=O)OCCOCn2cnc1c2N=C(N)NC1=O	CC(C)C(N)C(=O)OCCOCN1C=NC2=C1N=C(N)NC2=O	HDOVUKNUBWVHOX-UHFFFAOYSA-N	NA	symbol withdrawn, see [HGNC:12811](/data/gene-symbol-report/#!/hgnc_id/HGNC:12811)
834	8	149-16-6	2480	Butacaine	Nc1ccc(cc1)C(=O)OCCCN(CCCC)CCCC	CCCCN(CCCC)CCCOC(=O)C1=CC=C(N)C=C1	HQFWVSGBVLEQGA-UHFFFAOYSA-N	CYP2D6	cytochrome P450 family 2 subfamily D member 6
835	8	18480-53-0	49837	3,4-Dichloro-5-isothiazolecarboxylic acid	OC(=O)c1snc(Cl)c1Cl	OC(=O)C1=C(Cl)C(Cl)=NS1	HQZKNCJWLIWCSV-UHFFFAOYSA-N	NA	symbol withdrawn, see [HGNC:12811](/data/gene-symbol-report/#!/hgnc_id/HGNC:12811)
836	8	54-80-8	4930	Pronethalol	CC(C)NCC(O)c1ccc2ccccc2c1	CC(C)NCC(O)C1=CC2=CC=CC=C2C=C1	HRSANNODOVBCST-UHFFFAOYSA-N	NA	symbol withdrawn, see [HGNC:12811](/data/gene-symbol-report/#!/hgnc_id/HGNC:12811)
837	8	82410-32-0	3454	Ganciclovir	OCC(CO)OCn2cnc1c2N=C(N)NC1=O	NC1=NC2=C(N=CN2COC(CO)CO)C(=O)N1	IRSCQMHQWWYFCW-UHFFFAOYSA-N	NA	symbol withdrawn, see [HGNC:12811](/data/gene-symbol-report/#!/hgnc_id/HGNC:12811)
838	8	630-10-4	6327594	Selenourea	NC(N)=[Se]	NC(N)=[Se]	IYKVLICPFCEZOF-UHFFFAOYSA-N	NA	symbol withdrawn, see [HGNC:12811](/data/gene-symbol-report/#!/hgnc_id/HGNC:12811)
839	8	39809-25-1	4725	Penciclovir	OCC(CO)CCn2cnc1c2NC(N)=NC1=O	NC1=NC(=O)C2=C(N1)N(CCC(CO)CO)C=N2	JNTOCHDNEULJHD-UHFFFAOYSA-N	NA	symbol withdrawn, see [HGNC:12811](/data/gene-symbol-report/#!/hgnc_id/HGNC:12811)
840	8	2050-99-9	62421	2,8-Dimethylnonan-5-one	CC(C)CCC(=O)CCC(C)C	CC(C)CCC(=O)CCC(C)C	JQCWLRHNAHIIGW-UHFFFAOYSA-N	NA	symbol withdrawn, see [HGNC:12811](/data/gene-symbol-report/#!/hgnc_id/HGNC:12811)
841	8	16488-48-5	27891	Depolipon	[Cl-].CC[NH+](CC)CCOC(=O)c1ccc(NCCCC)cc1	CCCCNC1=CC=C(C=C1)C(=O)OCCN(CC)CC	JQMCLLAJJLVYOC-UHFFFAOYSA-N	NA	symbol withdrawn, see [HGNC:12811](/data/gene-symbol-report/#!/hgnc_id/HGNC:12811)
842	8	34368-04-2	36811	Dobutamine	Oc2ccc(CCNC(C)CCc1ccc(O)cc1)cc2O	CC(CCC1=CC=C(O)C=C1)NCCC1=CC(O)=C(O)C=C1	JRWZLRBJNMZMFE-UHFFFAOYSA-N	ADRB1	adrenoceptor beta 1
843	8	34368-04-2	36811	Dobutamine	Oc2ccc(CCNC(C)CCc1ccc(O)cc1)cc2O	CC(CCC1=CC=C(O)C=C1)NCCC1=CC(O)=C(O)C=C1	JRWZLRBJNMZMFE-UHFFFAOYSA-N	ADRB2	adrenoceptor beta 2
844	8	34368-04-2	36811	Dobutamine	Oc2ccc(CCNC(C)CCc1ccc(O)cc1)cc2O	CC(CCC1=CC=C(O)C=C1)NCCC1=CC(O)=C(O)C=C1	JRWZLRBJNMZMFE-UHFFFAOYSA-N	CA5A	carbonic anhydrase 5A
845	8	34368-04-2	36811	Dobutamine	Oc2ccc(CCNC(C)CCc1ccc(O)cc1)cc2O	CC(CCC1=CC=C(O)C=C1)NCCC1=CC(O)=C(O)C=C1	JRWZLRBJNMZMFE-UHFFFAOYSA-N	SLC6A2	solute carrier family 6 member 2
846	8	34368-04-2	36811	Dobutamine	Oc2ccc(CCNC(C)CCc1ccc(O)cc1)cc2O	CC(CCC1=CC=C(O)C=C1)NCCC1=CC(O)=C(O)C=C1	JRWZLRBJNMZMFE-UHFFFAOYSA-N	SLC6A3	solute carrier family 6 member 3
847	8	34368-04-2	36811	Dobutamine	Oc2ccc(CCNC(C)CCc1ccc(O)cc1)cc2O	CC(CCC1=CC=C(O)C=C1)NCCC1=CC(O)=C(O)C=C1	JRWZLRBJNMZMFE-UHFFFAOYSA-N	SLC6A4	solute carrier family 6 member 4
848	8	34368-04-2	36811	Dobutamine	Oc2ccc(CCNC(C)CCc1ccc(O)cc1)cc2O	CC(CCC1=CC=C(O)C=C1)NCCC1=CC(O)=C(O)C=C1	JRWZLRBJNMZMFE-UHFFFAOYSA-N	CA5B	carbonic anhydrase 5B
849	8	34368-04-2	36811	Dobutamine	Oc2ccc(CCNC(C)CCc1ccc(O)cc1)cc2O	CC(CCC1=CC=C(O)C=C1)NCCC1=CC(O)=C(O)C=C1	JRWZLRBJNMZMFE-UHFFFAOYSA-N	CA2	carbonic anhydrase 2
850	8	34368-04-2	36811	Dobutamine	Oc2ccc(CCNC(C)CCc1ccc(O)cc1)cc2O	CC(CCC1=CC=C(O)C=C1)NCCC1=CC(O)=C(O)C=C1	JRWZLRBJNMZMFE-UHFFFAOYSA-N	ADRA1D	adrenoceptor alpha 1D
851	8	5875-06-09	517321	Proparacaine	Cl.CCN(CC)CCOC(=O)c1ccc(OCCC)c(N)c1	CCCOC1=C(N)C=C(C=C1)C(=O)OCCN(CC)CC	KCLANYCVBBTKTO-UHFFFAOYSA-N	SCN10A	sodium voltage-gated channel alpha subunit 10
852	8	5875-06-09	517321	Proparacaine	Cl.CCN(CC)CCOC(=O)c1ccc(OCCC)c(N)c1	CCCOC1=C(N)C=C(C=C1)C(=O)OCCN(CC)CC	KCLANYCVBBTKTO-UHFFFAOYSA-N	SCN5A	sodium voltage-gated channel alpha subunit 5
853	8	5875-06-09	517321	Proparacaine	Cl.CCN(CC)CCOC(=O)c1ccc(OCCC)c(N)c1	CCCOC1=C(N)C=C(C=C1)C(=O)OCCN(CC)CC	KCLANYCVBBTKTO-UHFFFAOYSA-N	SCN2A	sodium voltage-gated channel alpha subunit 2
854	8	5875-06-09	517321	Proparacaine	Cl.CCN(CC)CCOC(=O)c1ccc(OCCC)c(N)c1	CCCOC1=C(N)C=C(C=C1)C(=O)OCCN(CC)CC	KCLANYCVBBTKTO-UHFFFAOYSA-N	SCN3A	sodium voltage-gated channel alpha subunit 3
855	8	5875-06-09	517321	Proparacaine	Cl.CCN(CC)CCOC(=O)c1ccc(OCCC)c(N)c1	CCCOC1=C(N)C=C(C=C1)C(=O)OCCN(CC)CC	KCLANYCVBBTKTO-UHFFFAOYSA-N	SCN1A	sodium voltage-gated channel alpha subunit 1
856	8	5875-06-09	517321	Proparacaine	Cl.CCN(CC)CCOC(=O)c1ccc(OCCC)c(N)c1	CCCOC1=C(N)C=C(C=C1)C(=O)OCCN(CC)CC	KCLANYCVBBTKTO-UHFFFAOYSA-N	SIGMAR1	sigma non-opioid intracellular receptor 1
857	8	6981-18-6	23418	Ormetoprim	Nc2nc(N)ncc2Cc1cc(OC)c(OC)cc1C	COC1=C(OC)C=C(CC2=CN=C(N)N=C2N)C(C)=C1	KEEYRKYKLYARHO-UHFFFAOYSA-N	NA	symbol withdrawn, see [HGNC:12811](/data/gene-symbol-report/#!/hgnc_id/HGNC:12811)
858	8	51229-78-8	6435993	Chloroallyl methenamine chloride	[Cl-].Cl\C=C/C[N+]13CN2CN(CN(C1)C2)C3	ClC=CC[N+]12CN3CN(CN(C3)C1)C2	LDLCEGCJYSDJLX-UHFFFAOYSA-N	NA	symbol withdrawn, see [HGNC:12811](/data/gene-symbol-report/#!/hgnc_id/HGNC:12811)
859	8	130-95-0	8549	Quinine	COc1cc2c(cc1)nccc2[C@@H](O)[C@@H]4CC3CCN4C[C@@H]3C=C	COC1=CC2=C(C=CN=C2C=C1)C(O)C1CC2CCN1CC2C=C	LOUPRKONTZGTKE-UHFFFAOYSA-N	KCNA5	potassium voltage-gated channel subfamily A member 5
860	8	130-95-0	8549	Quinine	COc1cc2c(cc1)nccc2[C@@H](O)[C@@H]4CC3CCN4C[C@@H]3C=C	COC1=CC2=C(C=CN=C2C=C1)C(O)C1CC2CCN1CC2C=C	LOUPRKONTZGTKE-UHFFFAOYSA-N	KCNA7	potassium voltage-gated channel subfamily A member 7
861	8	130-95-0	8549	Quinine	COc1cc2c(cc1)nccc2[C@@H](O)[C@@H]4CC3CCN4C[C@@H]3C=C	COC1=CC2=C(C=CN=C2C=C1)C(O)C1CC2CCN1CC2C=C	LOUPRKONTZGTKE-UHFFFAOYSA-N	KCNH1	potassium voltage-gated channel subfamily H member 1
862	8	130-95-0	8549	Quinine	COc1cc2c(cc1)nccc2[C@@H](O)[C@@H]4CC3CCN4C[C@@H]3C=C	COC1=CC2=C(C=CN=C2C=C1)C(O)C1CC2CCN1CC2C=C	LOUPRKONTZGTKE-UHFFFAOYSA-N	KCNH2	potassium voltage-gated channel subfamily H member 2
863	8	130-95-0	8549	Quinine	COc1cc2c(cc1)nccc2[C@@H](O)[C@@H]4CC3CCN4C[C@@H]3C=C	COC1=CC2=C(C=CN=C2C=C1)C(O)C1CC2CCN1CC2C=C	LOUPRKONTZGTKE-UHFFFAOYSA-N	KCNH5	potassium voltage-gated channel subfamily H member 5
864	8	130-95-0	8549	Quinine	COc1cc2c(cc1)nccc2[C@@H](O)[C@@H]4CC3CCN4C[C@@H]3C=C	COC1=CC2=C(C=CN=C2C=C1)C(O)C1CC2CCN1CC2C=C	LOUPRKONTZGTKE-UHFFFAOYSA-N	KCNK1	potassium two pore domain channel subfamily K member 1
865	8	130-95-0	8549	Quinine	COc1cc2c(cc1)nccc2[C@@H](O)[C@@H]4CC3CCN4C[C@@H]3C=C	COC1=CC2=C(C=CN=C2C=C1)C(O)C1CC2CCN1CC2C=C	LOUPRKONTZGTKE-UHFFFAOYSA-N	KCNK6	potassium two pore domain channel subfamily K member 6
866	8	130-95-0	8549	Quinine	COc1cc2c(cc1)nccc2[C@@H](O)[C@@H]4CC3CCN4C[C@@H]3C=C	COC1=CC2=C(C=CN=C2C=C1)C(O)C1CC2CCN1CC2C=C	LOUPRKONTZGTKE-UHFFFAOYSA-N	SCN5A	sodium voltage-gated channel alpha subunit 5
867	8	130-95-0	8549	Quinine	COc1cc2c(cc1)nccc2[C@@H](O)[C@@H]4CC3CCN4C[C@@H]3C=C	COC1=CC2=C(C=CN=C2C=C1)C(O)C1CC2CCN1CC2C=C	LOUPRKONTZGTKE-UHFFFAOYSA-N	SLC29A4	solute carrier family 29 member 4
868	8	130-95-0	8549	Quinine	COc1cc2c(cc1)nccc2[C@@H](O)[C@@H]4CC3CCN4C[C@@H]3C=C	COC1=CC2=C(C=CN=C2C=C1)C(O)C1CC2CCN1CC2C=C	LOUPRKONTZGTKE-UHFFFAOYSA-N	GP9	glycoprotein IX platelet
869	8	130-95-0	8549	Quinine	COc1cc2c(cc1)nccc2[C@@H](O)[C@@H]4CC3CCN4C[C@@H]3C=C	COC1=CC2=C(C=CN=C2C=C1)C(O)C1CC2CCN1CC2C=C	LOUPRKONTZGTKE-UHFFFAOYSA-N	KCNB2	potassium voltage-gated channel subfamily B member 2
870	8	130-95-0	8549	Quinine	COc1cc2c(cc1)nccc2[C@@H](O)[C@@H]4CC3CCN4C[C@@H]3C=C	COC1=CC2=C(C=CN=C2C=C1)C(O)C1CC2CCN1CC2C=C	LOUPRKONTZGTKE-UHFFFAOYSA-N	KCNN4	potassium calcium-activated channel subfamily N member 4
871	8	130-95-0	8549	Quinine	COc1cc2c(cc1)nccc2[C@@H](O)[C@@H]4CC3CCN4C[C@@H]3C=C	COC1=CC2=C(C=CN=C2C=C1)C(O)C1CC2CCN1CC2C=C	LOUPRKONTZGTKE-UHFFFAOYSA-N	CYP2D6	cytochrome P450 family 2 subfamily D member 6
872	8	130-95-0	8549	Quinine	COc1cc2c(cc1)nccc2[C@@H](O)[C@@H]4CC3CCN4C[C@@H]3C=C	COC1=CC2=C(C=CN=C2C=C1)C(O)C1CC2CCN1CC2C=C	LOUPRKONTZGTKE-UHFFFAOYSA-N	SCN2A	sodium voltage-gated channel alpha subunit 2
873	8	130-95-0	8549	Quinine	COc1cc2c(cc1)nccc2[C@@H](O)[C@@H]4CC3CCN4C[C@@H]3C=C	COC1=CC2=C(C=CN=C2C=C1)C(O)C1CC2CCN1CC2C=C	LOUPRKONTZGTKE-UHFFFAOYSA-N	ABCB1	ATP binding cassette subfamily B member 1
874	8	130-95-0	8549	Quinine	COc1cc2c(cc1)nccc2[C@@H](O)[C@@H]4CC3CCN4C[C@@H]3C=C	COC1=CC2=C(C=CN=C2C=C1)C(O)C1CC2CCN1CC2C=C	LOUPRKONTZGTKE-UHFFFAOYSA-N	SCN3A	sodium voltage-gated channel alpha subunit 3
875	8	130-95-0	8549	Quinine	COc1cc2c(cc1)nccc2[C@@H](O)[C@@H]4CC3CCN4C[C@@H]3C=C	COC1=CC2=C(C=CN=C2C=C1)C(O)C1CC2CCN1CC2C=C	LOUPRKONTZGTKE-UHFFFAOYSA-N	SCN1A	sodium voltage-gated channel alpha subunit 1
876	8	130-95-0	8549	Quinine	COc1cc2c(cc1)nccc2[C@@H](O)[C@@H]4CC3CCN4C[C@@H]3C=C	COC1=CC2=C(C=CN=C2C=C1)C(O)C1CC2CCN1CC2C=C	LOUPRKONTZGTKE-UHFFFAOYSA-N	KCNA4	potassium voltage-gated channel subfamily A member 4
877	8	130-95-0	8549	Quinine	COc1cc2c(cc1)nccc2[C@@H](O)[C@@H]4CC3CCN4C[C@@H]3C=C	COC1=CC2=C(C=CN=C2C=C1)C(O)C1CC2CCN1CC2C=C	LOUPRKONTZGTKE-UHFFFAOYSA-N	KCNT1	potassium sodium-activated channel subfamily T member 1
878	8	130-95-0	8549	Quinine	COc1cc2c(cc1)nccc2[C@@H](O)[C@@H]4CC3CCN4C[C@@H]3C=C	COC1=CC2=C(C=CN=C2C=C1)C(O)C1CC2CCN1CC2C=C	LOUPRKONTZGTKE-UHFFFAOYSA-N	KCND2	potassium voltage-gated channel subfamily D member 2
879	8	200707-85-3	60196365	Cetirizine amide dihydrochloride	Cl.Cl.NC(=O)COCCN1CCN(CC1)C(c2ccc(Cl)cc2)c3ccccc3	NC(=O)COCCN1CCN(CC1)C(C1=CC=CC=C1)C1=CC=C(Cl)C=C1	LVJDQBJDVOYDLA-UHFFFAOYSA-N	NA	symbol withdrawn, see [HGNC:12811](/data/gene-symbol-report/#!/hgnc_id/HGNC:12811)
880	8	59277-89-3	2022	Aciclovir	NC2=Nc1c(ncn1COCCO)C(=O)N2	NC1=NC2=C(N=CN2COCCO)C(=O)N1	MKUXAQIIEYXACX-UHFFFAOYSA-N	PNP	purine nucleoside phosphorylase
881	8	143-23-7	8924	N-(6-Aminohexyl)hexane-1,6-diamine	NCCCCCCNCCCCCCN	NCCCCCCNCCCCCCN	MRNZSTMRDWRNNR-UHFFFAOYSA-N	NA	symbol withdrawn, see [HGNC:12811](/data/gene-symbol-report/#!/hgnc_id/HGNC:12811)
882	8	138472-01-2	6437875	FR900409	CC(C(=C/C(=N\O)C(=O)N)/CC)[N+]([O-])=O	CCC(=CC(N=O)C(N)=O)C(C)[N+]([O-])=O	MLSOFIZUAONVQM-UHFFFAOYSA-N	NA	symbol withdrawn, see [HGNC:12811](/data/gene-symbol-report/#!/hgnc_id/HGNC:12811)
883	8	1443-44-3	24194381	alpha-Methylfentanyl hydrochloride	Cl.CCC(=O)N(C1CCN(CC1)C(C)Cc2ccccc2)c3ccccc3	CCC(=O)N(C1CCN(CC1)C(C)CC1=CC=CC=C1)C1=CC=CC=C1	NGTVDHYUFBKWID-UHFFFAOYSA-N	NA	symbol withdrawn, see [HGNC:12811](/data/gene-symbol-report/#!/hgnc_id/HGNC:12811)
884	8	106017-08-7	176015	Rufloxacin hydrochloride	Cl.CN1CCN(CC1)c4c(F)cc2c3N(C=C(C2=O)C(=O)O)CCSc34	CN1CCN(CC1)C1=C(F)C=C2C(=O)C(=CN3CCSC1=C23)C(O)=O	NJCJBUHJQLFDSW-UHFFFAOYSA-N	NA	symbol withdrawn, see [HGNC:12811](/data/gene-symbol-report/#!/hgnc_id/HGNC:12811)
885	8	116714-46-6	93541	Novaluron	Clc1cc(ccc1OC(F)(F)C(F)OC(F)(F)F)NC(=O)NC(=O)c2c(F)cccc2F	FC(OC(F)(F)F)C(F)(F)OC1=C(Cl)C=C(NC(=O)NC(=O)C2=C(F)C=CC=C2F)C=C1	NJPPVKZQTLUDBO-UHFFFAOYSA-N	NA	symbol withdrawn, see [HGNC:12811](/data/gene-symbol-report/#!/hgnc_id/HGNC:12811)
886	8	63659-18-7	2369	Betaxolol hydrochloride	CC(C)NCC(O)COc1ccc(cc1)CCOCC2CC2	CC(C)NCC(O)COC1=CC=C(CCOCC2CC2)C=C1	NWIUTZDMDHAVTP-UHFFFAOYSA-N	ADRB1	adrenoceptor beta 1
887	8	63659-18-7	2369	Betaxolol hydrochloride	CC(C)NCC(O)COc1ccc(cc1)CCOCC2CC2	CC(C)NCC(O)COC1=CC=C(CCOCC2CC2)C=C1	NWIUTZDMDHAVTP-UHFFFAOYSA-N	ADRB2	adrenoceptor beta 2
888	8	63659-18-7	2369	Betaxolol hydrochloride	CC(C)NCC(O)COc1ccc(cc1)CCOCC2CC2	CC(C)NCC(O)COC1=CC=C(CCOCC2CC2)C=C1	NWIUTZDMDHAVTP-UHFFFAOYSA-N	CYP2C9	cytochrome P450 family 2 subfamily C member 9
889	8	1248-42-6	121097	Pitofenone hydrochloride	Cl.O=C(OC)c1ccccc1C(=O)c3ccc(OCCN2CCCCC2)cc3	COC(=O)C1=CC=CC=C1C(=O)C1=CC=C(OCCN2CCCCC2)C=C1	NZHMAQSCHUSSSJ-UHFFFAOYSA-N	NA	symbol withdrawn, see [HGNC:12811](/data/gene-symbol-report/#!/hgnc_id/HGNC:12811)
890	8	972-02-1	3055	Diphenidol	OC(CCCN1CCCCC1)(c2ccccc2)c3ccccc3	OC(CCCN1CCCCC1)(C1=CC=CC=C1)C1=CC=CC=C1	OGAKLTJNUQRZJU-UHFFFAOYSA-N	CHRM1	cholinergic receptor muscarinic 1
891	8	972-02-1	3055	Diphenidol	OC(CCCN1CCCCC1)(c2ccccc2)c3ccccc3	OC(CCCN1CCCCC1)(C1=CC=CC=C1)C1=CC=CC=C1	OGAKLTJNUQRZJU-UHFFFAOYSA-N	CHRM2	cholinergic receptor muscarinic 2
892	8	972-02-1	3055	Diphenidol	OC(CCCN1CCCCC1)(c2ccccc2)c3ccccc3	OC(CCCN1CCCCC1)(C1=CC=CC=C1)C1=CC=CC=C1	OGAKLTJNUQRZJU-UHFFFAOYSA-N	CHRM3	cholinergic receptor muscarinic 3
893	8	972-02-1	3055	Diphenidol	OC(CCCN1CCCCC1)(c2ccccc2)c3ccccc3	OC(CCCN1CCCCC1)(C1=CC=CC=C1)C1=CC=CC=C1	OGAKLTJNUQRZJU-UHFFFAOYSA-N	CHRM4	cholinergic receptor muscarinic 4
894	8	972-02-1	3055	Diphenidol	OC(CCCN1CCCCC1)(c2ccccc2)c3ccccc3	OC(CCCN1CCCCC1)(C1=CC=CC=C1)C1=CC=CC=C1	OGAKLTJNUQRZJU-UHFFFAOYSA-N	CYP2D6	cytochrome P450 family 2 subfamily D member 6
895	8	972-02-1	3055	Diphenidol	OC(CCCN1CCCCC1)(c2ccccc2)c3ccccc3	OC(CCCN1CCCCC1)(C1=CC=CC=C1)C1=CC=CC=C1	OGAKLTJNUQRZJU-UHFFFAOYSA-N	SIGMAR1	sigma non-opioid intracellular receptor 1
896	8	97-39-2	7333	1,3-Bis(2-methylphenyl)guanidine	Cc2ccccc2NC(=N)Nc1ccccc1C	CC1=CC=CC=C1NC(=N)NC1=C(C)C=CC=C1	OPNUROKCUBTKLF-UHFFFAOYSA-N	GRIN1	glutamate ionotropic receptor NMDA type subunit 1
897	8	97-39-2	7333	1,3-Bis(2-methylphenyl)guanidine	Cc2ccccc2NC(=N)Nc1ccccc1C	CC1=CC=CC=C1NC(=N)NC1=C(C)C=CC=C1	OPNUROKCUBTKLF-UHFFFAOYSA-N	GRIN2A	glutamate ionotropic receptor NMDA type subunit 2A
898	8	97-39-2	7333	1,3-Bis(2-methylphenyl)guanidine	Cc2ccccc2NC(=N)Nc1ccccc1C	CC1=CC=CC=C1NC(=N)NC1=C(C)C=CC=C1	OPNUROKCUBTKLF-UHFFFAOYSA-N	GRIN2B	glutamate ionotropic receptor NMDA type subunit 2B
899	8	97-39-2	7333	1,3-Bis(2-methylphenyl)guanidine	Cc2ccccc2NC(=N)Nc1ccccc1C	CC1=CC=CC=C1NC(=N)NC1=C(C)C=CC=C1	OPNUROKCUBTKLF-UHFFFAOYSA-N	SIGMAR1	sigma non-opioid intracellular receptor 1
900	8	97-39-2	7333	1,3-Bis(2-methylphenyl)guanidine	Cc2ccccc2NC(=N)Nc1ccccc1C	CC1=CC=CC=C1NC(=N)NC1=C(C)C=CC=C1	OPNUROKCUBTKLF-UHFFFAOYSA-N	TMEM97	transmembrane protein 97
901	8	2897-60-1	62467	Diethoxy(methyl)[3-(oxiran-2-ylmethoxy)propyl]silane	C[Si](CCCOCC1CO1)(OCC)OCC	CCO[Si](C)(CCCOCC1CO1)OCC	OTARVPUIYXHRRB-UHFFFAOYSA-N	NA	symbol withdrawn, see [HGNC:12811](/data/gene-symbol-report/#!/hgnc_id/HGNC:12811)
902	8	15318-45-3	27200	Thiamphenicol	O=S(C)(=O)c1ccc(cc1)[C@@H](O)[C@@H](CO)NC(=O)C(Cl)Cl	CS(=O)(=O)C1=CC=C(C=C1)C(O)C(CO)NC(=O)C(Cl)Cl	OTVAEFIXJLOWRX-UHFFFAOYSA-N	NA	symbol withdrawn, see [HGNC:12811](/data/gene-symbol-report/#!/hgnc_id/HGNC:12811)
903	8	94-23-5	7183	Parethoxycaine	CCOc1ccc(cc1)C(=O)OCCN(CC)CC	CCOC1=CC=C(C=C1)C(=O)OCCN(CC)CC	OWWVHQUOYSPNNE-UHFFFAOYSA-N	NA	symbol withdrawn, see [HGNC:12811](/data/gene-symbol-report/#!/hgnc_id/HGNC:12811)
904	8	35035-05-3	160243	Timepidium bromide	[Br-].COC1C\C(C[N+](C)(C)C1)=C(/c2sccc2)c3cccs3	COC1CC(C[N+](C)(C)C1)=C(C1=CC=CS1)C1=CC=CS1	PDYOTUCJOLELJU-UHFFFAOYSA-N	NA	symbol withdrawn, see [HGNC:12811](/data/gene-symbol-report/#!/hgnc_id/HGNC:12811)
905	8	75-97-8	6416	3,3-Dimethyl-2-butanone	CC(C)(C)C(C)=O	CC(=O)C(C)(C)C	PJGSXYOJTGTZAV-UHFFFAOYSA-N	NA	symbol withdrawn, see [HGNC:12811](/data/gene-symbol-report/#!/hgnc_id/HGNC:12811)
906	8	118134-30-8	86160	Spiroxamine	CC(C)(C)C1CCC2(CC1)OCC(CN(CC)CCC)O2	CCCN(CC)CC1COC2(CCC(CC2)C(C)(C)C)O1	PUYXTUJWRLOUCW-UHFFFAOYSA-N	NA	symbol withdrawn, see [HGNC:12811](/data/gene-symbol-report/#!/hgnc_id/HGNC:12811)
907	8	74341-78-9	3057998	1-(1,3-Benzodioxol-5-yl)-N-ethylpropan-2-amine hydrochloride	Cl.CC(NCC)Cc1ccc2OCOc2c1	CCNC(C)CC1=CC=C2OCOC2=C1	PVXVWWANJIWJOO-UHFFFAOYSA-N	NA	symbol withdrawn, see [HGNC:12811](/data/gene-symbol-report/#!/hgnc_id/HGNC:12811)
908	8	143-16-8	8920	Dihexylamine	CCCCCCNCCCCCC	CCCCCCNCCCCCC	PXSXRABJBXYMFT-UHFFFAOYSA-N	NA	symbol withdrawn, see [HGNC:12811](/data/gene-symbol-report/#!/hgnc_id/HGNC:12811)
909	8	112398-08-0	71335	Danofloxacin	CN5C[C@@H]4C[C@H]5CN4c1cc2N(C=C(C(=O)O)C(=O)c2cc1F)C3CC3	[H]C12CN(C3=C(F)C=C4C(=O)C(=CN(C5CC5)C4=C3)C(O)=O)C([H])(CN1C)C2	QMLVECGLEOSESV-UHFFFAOYSA-N	NA	symbol withdrawn, see [HGNC:12811](/data/gene-symbol-report/#!/hgnc_id/HGNC:12811)
910	8	23651-95-8	6999030	Droxidopa	Oc1ccc(cc1O)[C@H](O)[C@H](N)C(=O)O	NC(C(O)C1=CC(O)=C(O)C=C1)C(O)=O	QXWYKJLNLSIPIN-UHFFFAOYSA-N	ADRA1A	adrenoceptor alpha 1A
911	8	23651-95-8	6999030	Droxidopa	Oc1ccc(cc1O)[C@H](O)[C@H](N)C(=O)O	NC(C(O)C1=CC(O)=C(O)C=C1)C(O)=O	QXWYKJLNLSIPIN-UHFFFAOYSA-N	ADRA1B	adrenoceptor alpha 1B
912	8	23651-95-8	6999030	Droxidopa	Oc1ccc(cc1O)[C@H](O)[C@H](N)C(=O)O	NC(C(O)C1=CC(O)=C(O)C=C1)C(O)=O	QXWYKJLNLSIPIN-UHFFFAOYSA-N	ADRA1D	adrenoceptor alpha 1D
913	8	23651-95-8	6999030	Droxidopa	Oc1ccc(cc1O)[C@H](O)[C@H](N)C(=O)O	NC(C(O)C1=CC(O)=C(O)C=C1)C(O)=O	QXWYKJLNLSIPIN-UHFFFAOYSA-N	ADRA2A	adrenoceptor alpha 2A
914	8	23651-95-8	6999030	Droxidopa	Oc1ccc(cc1O)[C@H](O)[C@H](N)C(=O)O	NC(C(O)C1=CC(O)=C(O)C=C1)C(O)=O	QXWYKJLNLSIPIN-UHFFFAOYSA-N	ADRA2B	adrenoceptor alpha 2B
915	8	23651-95-8	6999030	Droxidopa	Oc1ccc(cc1O)[C@H](O)[C@H](N)C(=O)O	NC(C(O)C1=CC(O)=C(O)C=C1)C(O)=O	QXWYKJLNLSIPIN-UHFFFAOYSA-N	ADRA2C	adrenoceptor alpha 2C
916	8	23651-95-8	6999030	Droxidopa	Oc1ccc(cc1O)[C@H](O)[C@H](N)C(=O)O	NC(C(O)C1=CC(O)=C(O)C=C1)C(O)=O	QXWYKJLNLSIPIN-UHFFFAOYSA-N	ADRB1	adrenoceptor beta 1
917	8	23651-95-8	6999030	Droxidopa	Oc1ccc(cc1O)[C@H](O)[C@H](N)C(=O)O	NC(C(O)C1=CC(O)=C(O)C=C1)C(O)=O	QXWYKJLNLSIPIN-UHFFFAOYSA-N	ADRB2	adrenoceptor beta 2
918	8	23651-95-8	6999030	Droxidopa	Oc1ccc(cc1O)[C@H](O)[C@H](N)C(=O)O	NC(C(O)C1=CC(O)=C(O)C=C1)C(O)=O	QXWYKJLNLSIPIN-UHFFFAOYSA-N	ADRB3	adrenoceptor beta 3
919	8	23651-95-8	6999030	Droxidopa	Oc1ccc(cc1O)[C@H](O)[C@H](N)C(=O)O	NC(C(O)C1=CC(O)=C(O)C=C1)C(O)=O	QXWYKJLNLSIPIN-UHFFFAOYSA-N	PAH	phenylalanine hydroxylase
920	8	23651-95-8	6999030	Droxidopa	Oc1ccc(cc1O)[C@H](O)[C@H](N)C(=O)O	NC(C(O)C1=CC(O)=C(O)C=C1)C(O)=O	QXWYKJLNLSIPIN-UHFFFAOYSA-N	NR1I2	nuclear receptor subfamily 1 group I member 2
921	8	21216-78-4	210301	Anacolin	[I-].C[N+]1(CCCCC1)CC2COC(O2)(c3ccccc3)c4ccccc4	C[N+]1(CC2COC(O2)(C2=CC=CC=C2)C2=CC=CC=C2)CCCCC1	QZAHRIYYSZDPIS-UHFFFAOYSA-N	NA	symbol withdrawn, see [HGNC:12811](/data/gene-symbol-report/#!/hgnc_id/HGNC:12811)
922	8	357-57-3	442021	Brucine	COc1cc2c(cc1OC)N5C(=O)C[C@@H]4OCC=C3CN7CC[C@]26[C@@H]7C[C@@H]3[C@@H]4[C@H]56	[H]C12CC3([H])C4C5N6C7=C(C=C(OC)C(OC)=C7)C15CCN2CC3=CCOC4CC6=O	RRKTZKIUPZVBMF-UHFFFAOYSA-N	CHRM1	cholinergic receptor muscarinic 1
923	8	357-57-3	442021	Brucine	COc1cc2c(cc1OC)N5C(=O)C[C@@H]4OCC=C3CN7CC[C@]26[C@@H]7C[C@@H]3[C@@H]4[C@H]56	[H]C12CC3([H])C4C5N6C7=C(C=C(OC)C(OC)=C7)C15CCN2CC3=CCOC4CC6=O	RRKTZKIUPZVBMF-UHFFFAOYSA-N	CHRM2	cholinergic receptor muscarinic 2
924	8	357-57-3	442021	Brucine	COc1cc2c(cc1OC)N5C(=O)C[C@@H]4OCC=C3CN7CC[C@]26[C@@H]7C[C@@H]3[C@@H]4[C@H]56	[H]C12CC3([H])C4C5N6C7=C(C=C(OC)C(OC)=C7)C15CCN2CC3=CCOC4CC6=O	RRKTZKIUPZVBMF-UHFFFAOYSA-N	CHRM3	cholinergic receptor muscarinic 3
925	8	357-57-3	442021	Brucine	COc1cc2c(cc1OC)N5C(=O)C[C@@H]4OCC=C3CN7CC[C@]26[C@@H]7C[C@@H]3[C@@H]4[C@H]56	[H]C12CC3([H])C4C5N6C7=C(C=C(OC)C(OC)=C7)C15CCN2CC3=CCOC4CC6=O	RRKTZKIUPZVBMF-UHFFFAOYSA-N	CHRM4	cholinergic receptor muscarinic 4
926	8	357-57-3	442021	Brucine	COc1cc2c(cc1OC)N5C(=O)C[C@@H]4OCC=C3CN7CC[C@]26[C@@H]7C[C@@H]3[C@@H]4[C@H]56	[H]C12CC3([H])C4C5N6C7=C(C=C(OC)C(OC)=C7)C15CCN2CC3=CCOC4CC6=O	RRKTZKIUPZVBMF-UHFFFAOYSA-N	CHRM5	cholinergic receptor muscarinic 5
927	8	116287-13-9	198707	Lanperisone hydrochloride	C[C@H](CN1CCCC1)C(=O)c2ccc(cc2)C(F)(F)F	CC(CN1CCCC1)C(=O)C1=CC=C(C=C1)C(F)(F)F	RYZCWZZJFAKYHX-UHFFFAOYSA-N	NA	symbol withdrawn, see [HGNC:12811](/data/gene-symbol-report/#!/hgnc_id/HGNC:12811)
928	8	2425-79-8	17046	1,4-Butanediol diglycidyl ether	C(CCCOCC1CO1)OCC2CO2	C(CCOCC1CO1)COCC1CO1	SHKUUQIDMUMQQK-UHFFFAOYSA-N	NA	symbol withdrawn, see [HGNC:12811](/data/gene-symbol-report/#!/hgnc_id/HGNC:12811)
929	8	15646-46-5	1712094	Oxazolone	O=C1OC(=N/C1=C\OCC)c2ccccc2	CCOC=C1N=C(OC1=O)C1=CC=CC=C1	SJHPCNCNNSSLPL-UHFFFAOYSA-N	NA	symbol withdrawn, see [HGNC:12811](/data/gene-symbol-report/#!/hgnc_id/HGNC:12811)
930	8	65505-17-1	47649	Methyl 2-methyl-3-furyl disulfide	Cc1occc1SSC	CSSC1=C(C)OC=C1	SRUTWBWLFKSTIS-UHFFFAOYSA-N	NA	symbol withdrawn, see [HGNC:12811](/data/gene-symbol-report/#!/hgnc_id/HGNC:12811)
931	8	6164-98-3	22544	Chlordimeform	Clc1cc(C)c(/N=C/N(C)C)cc1	CN(C)C=NC1=CC=C(Cl)C=C1C	STUSTWKEFDQFFZ-UHFFFAOYSA-N	NA	symbol withdrawn, see [HGNC:12811](/data/gene-symbol-report/#!/hgnc_id/HGNC:12811)
932	8	6640-24-0	1355	1-(3-Chlorophenyl)piperazine	Clc1cc(ccc1)N2CCNCC2	ClC1=CC(=CC=C1)N1CCNCC1	VHFVKMTVMIZMIK-UHFFFAOYSA-N	HTR1A	5-hydroxytryptamine receptor 1A
933	8	6640-24-0	1355	1-(3-Chlorophenyl)piperazine	Clc1cc(ccc1)N2CCNCC2	ClC1=CC(=CC=C1)N1CCNCC1	VHFVKMTVMIZMIK-UHFFFAOYSA-N	HTR1D	5-hydroxytryptamine receptor 1D
934	8	6640-24-0	1355	1-(3-Chlorophenyl)piperazine	Clc1cc(ccc1)N2CCNCC2	ClC1=CC(=CC=C1)N1CCNCC1	VHFVKMTVMIZMIK-UHFFFAOYSA-N	HTR1E	5-hydroxytryptamine receptor 1E
935	8	6640-24-0	1355	1-(3-Chlorophenyl)piperazine	Clc1cc(ccc1)N2CCNCC2	ClC1=CC(=CC=C1)N1CCNCC1	VHFVKMTVMIZMIK-UHFFFAOYSA-N	HTR2A	5-hydroxytryptamine receptor 2A
936	8	6640-24-0	1355	1-(3-Chlorophenyl)piperazine	Clc1cc(ccc1)N2CCNCC2	ClC1=CC(=CC=C1)N1CCNCC1	VHFVKMTVMIZMIK-UHFFFAOYSA-N	HTR2B	5-hydroxytryptamine receptor 2B
937	8	6640-24-0	1355	1-(3-Chlorophenyl)piperazine	Clc1cc(ccc1)N2CCNCC2	ClC1=CC(=CC=C1)N1CCNCC1	VHFVKMTVMIZMIK-UHFFFAOYSA-N	HTR2C	5-hydroxytryptamine receptor 2C
938	8	6640-24-0	1355	1-(3-Chlorophenyl)piperazine	Clc1cc(ccc1)N2CCNCC2	ClC1=CC(=CC=C1)N1CCNCC1	VHFVKMTVMIZMIK-UHFFFAOYSA-N	HTR6	5-hydroxytryptamine receptor 6
939	8	6640-24-0	1355	1-(3-Chlorophenyl)piperazine	Clc1cc(ccc1)N2CCNCC2	ClC1=CC(=CC=C1)N1CCNCC1	VHFVKMTVMIZMIK-UHFFFAOYSA-N	CYP3A4	cytochrome P450 family 3 subfamily A member 4
940	8	6640-24-0	1355	1-(3-Chlorophenyl)piperazine	Clc1cc(ccc1)N2CCNCC2	ClC1=CC(=CC=C1)N1CCNCC1	VHFVKMTVMIZMIK-UHFFFAOYSA-N	SLC6A4	solute carrier family 6 member 4
941	8	103-76-4	7677	1-Piperazineethanol	OCCN1CCNCC1	OCCN1CCNCC1	WFCSWCVEJLETKA-UHFFFAOYSA-N	NA	symbol withdrawn, see [HGNC:12811](/data/gene-symbol-report/#!/hgnc_id/HGNC:12811)
942	8	108929-04-0	157313	Epinastine hydrochloride	Cl.NC2=NCC3c4ccccc4Cc1ccccc1N23	NC1=NCC2N1C1=CC=CC=C1CC1=CC=CC=C21	WHWZLSFABNNENI-UHFFFAOYSA-N	HRH1	histamine receptor H1
943	8	77145-61-0	131746	SR 57227A hydrochloride	Cl.Clc1nc(ccc1)N2CCC(N)CC2	NC1CCN(CC1)C1=NC(Cl)=CC=C1	WPVVMKYQOMJPIN-UHFFFAOYSA-N	HTR3A	5-hydroxytryptamine receptor 3A
944	8	2353-33-5	451668	Decitabine	NC1=NC(=O)N(C=N1)[C@H]2C[C@H](O)[C@@H](CO)O2	NC1=NC(=O)N(C=N1)C1CC(O)C(CO)O1	XAUDJQYHKZQPEU-UHFFFAOYSA-N	DNMT1	DNA methyltransferase 1
945	8	2353-33-5	451668	Decitabine	NC1=NC(=O)N(C=N1)[C@H]2C[C@H](O)[C@@H](CO)O2	NC1=NC(=O)N(C=N1)C1CC(O)C(CO)O1	XAUDJQYHKZQPEU-UHFFFAOYSA-N	DNMT3A	DNA methyltransferase 3 alpha
946	8	1421-65-4	10131132	Methyl L-DOPA hydrochloride	Cl.Oc1ccc(C[C@H](N)C(=O)OC)cc1O	COC(=O)C(N)CC1=CC(O)=C(O)C=C1	XBBDACCLCFWBSI-UHFFFAOYSA-N	DDC	dopa decarboxylase
947	8	69056-62-8	16218793	Tributylmethylphosphonium methyl sulfate	C[P+](CCCC)(CCCC)CCCC.[O-]S(=O)(=O)OC	CCCC[P+](C)(CCCC)CCCC	XKFPGUWSSPXXMF-UHFFFAOYSA-N	NA	symbol withdrawn, see [HGNC:12811](/data/gene-symbol-report/#!/hgnc_id/HGNC:12811)
948	8	54-42-2	5905	Idoxuridine	IC1=CN(C(=O)NC1=O)[C@H]2C[C@H](O)[C@@H](CO)O2	OCC1OC(CC1O)N1C=C(I)C(=O)NC1=O	XQFRJNBWHJMXHO-UHFFFAOYSA-N	NA	symbol withdrawn, see [HGNC:12811](/data/gene-symbol-report/#!/hgnc_id/HGNC:12811)
949	8	124-43-6	31294	Carbamide peroxide	NC(N)=O.OO	NC(N)=O	XSQUKJJJFZCRTK-UHFFFAOYSA-N	ARG1	arginase 1
950	8	124-43-6	31294	Carbamide peroxide	NC(N)=O.OO	NC(N)=O	XSQUKJJJFZCRTK-UHFFFAOYSA-N	CA2	carbonic anhydrase 2
951	8	124-43-6	31294	Carbamide peroxide	NC(N)=O.OO	NC(N)=O	XSQUKJJJFZCRTK-UHFFFAOYSA-N	CTNNB1	catenin beta 1
952	8	124-43-6	31294	Carbamide peroxide	NC(N)=O.OO	NC(N)=O	XSQUKJJJFZCRTK-UHFFFAOYSA-N	OR51E2	olfactory receptor family 51 subfamily E member 2
953	8	616202-92-7	11658860	Lorcaserin	Clc2cc1c(CCNC[C@@H]1C)cc2	CC1CNCCC2=C1C=C(Cl)C=C2	XTTZERNUQAFMOF-UHFFFAOYSA-N	HTR2A	5-hydroxytryptamine receptor 2A
954	8	616202-92-7	11658860	Lorcaserin	Clc2cc1c(CCNC[C@@H]1C)cc2	CC1CNCCC2=C1C=C(Cl)C=C2	XTTZERNUQAFMOF-UHFFFAOYSA-N	HTR2C	5-hydroxytryptamine receptor 2C
955	8	616202-92-7	11658860	Lorcaserin	Clc2cc1c(CCNC[C@@H]1C)cc2	CC1CNCCC2=C1C=C(Cl)C=C2	XTTZERNUQAFMOF-UHFFFAOYSA-N	HTR2B	5-hydroxytryptamine receptor 2B
956	8	747-36-4	12947	Hydroxychloroquine sulfate	O=S(=O)(O)O.CCN(CCO)CCCC(C)Nc1ccnc2cc(Cl)ccc12	CCN(CCO)CCCC(C)NC1=CC=NC2=CC(Cl)=CC=C12	XXSMGPRMXLTPCZ-UHFFFAOYSA-N	TLR7	toll like receptor 7
957	8	747-36-4	12947	Hydroxychloroquine sulfate	O=S(=O)(O)O.CCN(CCO)CCCC(C)Nc1ccnc2cc(Cl)ccc12	CCN(CCO)CCCC(C)NC1=CC=NC2=CC(Cl)=CC=C12	XXSMGPRMXLTPCZ-UHFFFAOYSA-N	TLR9	toll like receptor 9
958	8	747-36-4	12947	Hydroxychloroquine sulfate	O=S(=O)(O)O.CCN(CCO)CCCC(C)Nc1ccnc2cc(Cl)ccc12	CCN(CCO)CCCC(C)NC1=CC=NC2=CC(Cl)=CC=C12	XXSMGPRMXLTPCZ-UHFFFAOYSA-N	TMEM97	transmembrane protein 97
959	8	747-36-4	12947	Hydroxychloroquine sulfate	O=S(=O)(O)O.CCN(CCO)CCCC(C)Nc1ccnc2cc(Cl)ccc12	CCN(CCO)CCCC(C)NC1=CC=NC2=CC(Cl)=CC=C12	XXSMGPRMXLTPCZ-UHFFFAOYSA-N	SIGMAR1	sigma non-opioid intracellular receptor 1
960	8	747-36-4	12947	Hydroxychloroquine sulfate	O=S(=O)(O)O.CCN(CCO)CCCC(C)Nc1ccnc2cc(Cl)ccc12	CCN(CCO)CCCC(C)NC1=CC=NC2=CC(Cl)=CC=C12	XXSMGPRMXLTPCZ-UHFFFAOYSA-N	KCNH2	potassium voltage-gated channel subfamily H member 2
961	8	16506-27-7	65628	Bendamustine	ClCCN(CCCl)c1cc2nc(CCCC(=O)O)n(C)c2cc1	CN1C(CCCC(O)=O)=NC2=C1C=CC(=C2)N(CCCl)CCCl	YTKUWDBFDASYHO-UHFFFAOYSA-N	HDAC6	histone deacetylase 6
962	8	16506-27-7	65628	Bendamustine	ClCCN(CCCl)c1cc2nc(CCCC(=O)O)n(C)c2cc1	CN1C(CCCC(O)=O)=NC2=C1C=CC(=C2)N(CCCl)CCCl	YTKUWDBFDASYHO-UHFFFAOYSA-N	HDAC1	histone deacetylase 1
963	8	16506-27-7	65628	Bendamustine	ClCCN(CCCl)c1cc2nc(CCCC(=O)O)n(C)c2cc1	CN1C(CCCC(O)=O)=NC2=C1C=CC(=C2)N(CCCl)CCCl	YTKUWDBFDASYHO-UHFFFAOYSA-N	HDAC2	histone deacetylase 2
964	8	16506-27-7	65628	Bendamustine	ClCCN(CCCl)c1cc2nc(CCCC(=O)O)n(C)c2cc1	CN1C(CCCC(O)=O)=NC2=C1C=CC(=C2)N(CCCl)CCCl	YTKUWDBFDASYHO-UHFFFAOYSA-N	HDAC10	histone deacetylase 10
965	8	16506-27-7	65628	Bendamustine	ClCCN(CCCl)c1cc2nc(CCCC(=O)O)n(C)c2cc1	CN1C(CCCC(O)=O)=NC2=C1C=CC(=C2)N(CCCl)CCCl	YTKUWDBFDASYHO-UHFFFAOYSA-N	HDAC8	histone deacetylase 8
966	8	16506-27-7	65628	Bendamustine	ClCCN(CCCl)c1cc2nc(CCCC(=O)O)n(C)c2cc1	CN1C(CCCC(O)=O)=NC2=C1C=CC(=C2)N(CCCl)CCCl	YTKUWDBFDASYHO-UHFFFAOYSA-N	HDAC3	histone deacetylase 3
967	8	24602-86-6	32518	Tridemorph	CC1CN(CCCCCCCCCCCCC)CC(C)O1	CCCCCCCCCCCCCN1CC(C)OC(C)C1	YTOPFCCWCSOHFV-UHFFFAOYSA-N	EBP	EBP cholestenol delta-isomerase
968	8	24602-86-6	32518	Tridemorph	CC1CN(CCCCCCCCCCCCC)CC(C)O1	CCCCCCCCCCCCCN1CC(C)OC(C)C1	YTOPFCCWCSOHFV-UHFFFAOYSA-N	SIGMAR1	sigma non-opioid intracellular receptor 1
969	8	2386-87-0	16949	UT-632	O=C(OCC1CC2OC2CC1)C3CCC4OC4C3	O=C(OCC1CCC2OC2C1)C1CCC2OC2C1	YXALYBMHAYZKAP-UHFFFAOYSA-N	NA	symbol withdrawn, see [HGNC:12811](/data/gene-symbol-report/#!/hgnc_id/HGNC:12811)
970	8	1541-81-7	73764	4-Dodecylmorpholine	CCCCCCCCCCCCN1CCOCC1	CCCCCCCCCCCCN1CCOCC1	ZRIILUSQBDFVNY-UHFFFAOYSA-N	NA	symbol withdrawn, see [HGNC:12811](/data/gene-symbol-report/#!/hgnc_id/HGNC:12811)
971	8	2605-79-0	62452	N,N-Dimethyldecylamine oxide	C[N+]([O-])(C)CCCCCCCCCC	CCCCCCCCCC[N+](C)(C)[O-]	ZRKZFNZPJKEWPC-UHFFFAOYSA-N	NA	symbol withdrawn, see [HGNC:12811](/data/gene-symbol-report/#!/hgnc_id/HGNC:12811)
972	8	4630-95-9	20749	Prifinium bromide	[Br-].CC[N+]3(CC)CC/C(=C(\c1ccccc1)c2ccccc2)C3C	CC[N+]1(CC)CCC(C1C)=C(C1=CC=CC=C1)C1=CC=CC=C1	ZYEPZINLLPPBMI-UHFFFAOYSA-N	NA	symbol withdrawn, see [HGNC:12811](/data/gene-symbol-report/#!/hgnc_id/HGNC:12811)
973	8	35891-70-4	6438394	Myriocin	O[C@@H]([C@H](O)C\C=C\CCCCCCC(=O)CCCCCC)[C@@](N)(CO)C(=O)O	CCCCCCC(=O)CCCCCCC=CCC(O)C(O)C(N)(CO)C(O)=O	ZZIKIHCNFWXKDY-UHFFFAOYSA-N	SPTLC2	serine palmitoyltransferase long chain base subunit 2
974	8	35891-70-4	6438394	Myriocin	O[C@@H]([C@H](O)C\C=C\CCCCCCC(=O)CCCCCC)[C@@](N)(CO)C(=O)O	CCCCCCC(=O)CCCCCCC=CCC(O)C(O)C(N)(CO)C(O)=O	ZZIKIHCNFWXKDY-UHFFFAOYSA-N	SPTLC1	serine palmitoyltransferase long chain base subunit 1
975	9	76150-91-9	5382	1,4-Bis[2-(3,5-dichloropyridyloxy)]benzene	Clc3cc(Cl)cnc3Oc1ccc(cc1)Oc2ncc(Cl)cc2Cl	ClC1=CC(Cl)=C(OC2=CC=C(OC3=NC=C(Cl)C=C3Cl)C=C2)N=C1	BAFKRPOFIYPKBQ-UHFFFAOYSA-N	NR1I3	nuclear receptor subfamily 1 group I member 3
976	9	17700-09-3	28697	2,3,4-Trichloronitrobenzene	Clc1ccc([N+]([O-])=O)c(Cl)c1Cl	[O-][N+](=O)C1=CC=C(Cl)C(Cl)=C1Cl	BGKIECJVXXHLDP-UHFFFAOYSA-N	NA	symbol withdrawn, see [HGNC:12811](/data/gene-symbol-report/#!/hgnc_id/HGNC:12811)
977	9	91-58-7	7056	2-Chloronaphthalene	Clc1ccc2ccccc2c1	ClC1=CC=C2C=CC=CC2=C1	CGYGETOMCSJHJU-UHFFFAOYSA-N	NA	symbol withdrawn, see [HGNC:12811](/data/gene-symbol-report/#!/hgnc_id/HGNC:12811)
978	9	13708-12-8	61670	5-Methylquinoxaline	Cc1cccc2nccnc12	CC1=CC=CC2=NC=CN=C12	CQLOYHZZZCWHSG-UHFFFAOYSA-N	NA	symbol withdrawn, see [HGNC:12811](/data/gene-symbol-report/#!/hgnc_id/HGNC:12811)
979	9	83-32-9	6734	Acenaphthene	c1cc2cccc3CCc(c1)c23	C1CC2=C3C1=CC=CC3=CC=C2	CWRYPZZKDGJXCA-UHFFFAOYSA-N	NA	symbol withdrawn, see [HGNC:12811](/data/gene-symbol-report/#!/hgnc_id/HGNC:12811)
980	9	79-78-7	5365976	Allyl Ionone	CC1(C)CCC=C(C)C1/C=C/C(=O)CCC=C	CC1=CCCC(C)(C)C1C=CC(=O)CCC=C	FXCYGAGBPZQRJE-UHFFFAOYSA-N	NA	symbol withdrawn, see [HGNC:12811](/data/gene-symbol-report/#!/hgnc_id/HGNC:12811)
981	9	598-77-6	11733	1,1,2-Trichloropropane	CC(Cl)C(Cl)Cl	CC(Cl)C(Cl)Cl	GRSQYISVQKPZCW-UHFFFAOYSA-N	NA	symbol withdrawn, see [HGNC:12811](/data/gene-symbol-report/#!/hgnc_id/HGNC:12811)
982	9	20098-48-0	88365	3,4,5-Trichloronitrobenzene	Clc1cc(cc(Cl)c1Cl)[N+]([O-])=O	[O-][N+](=O)C1=CC(Cl)=C(Cl)C(Cl)=C1	HHLCSFGOTLUREE-UHFFFAOYSA-N	NA	symbol withdrawn, see [HGNC:12811](/data/gene-symbol-report/#!/hgnc_id/HGNC:12811)
983	9	208-96-8	9161	Acenaphthylene	c1cc2cccc3C=Cc(c1)c23	C1=CC2=C3C1=CC=CC3=CC=C2	HXGDTGSAIMULJN-UHFFFAOYSA-N	NA	symbol withdrawn, see [HGNC:12811](/data/gene-symbol-report/#!/hgnc_id/HGNC:12811)
984	9	98-01-1	7362	Furfural	O=Cc1ccco1	O=CC1=CC=CO1	HYBBIBNJHNGZAN-UHFFFAOYSA-N	NA	symbol withdrawn, see [HGNC:12811](/data/gene-symbol-report/#!/hgnc_id/HGNC:12811)
985	9	50924-49-7	104762	Mizoribine	NC(=O)c2ncn([C@@H]1O[C@H](CO)[C@@H](O)[C@H]1O)c2O	NC(=O)C1=C(O)N(C=N1)C1OC(CO)C(O)C1O	HZQDCMWJEBCWBR-UHFFFAOYSA-N	NA	symbol withdrawn, see [HGNC:12811](/data/gene-symbol-report/#!/hgnc_id/HGNC:12811)
986	9	1632-73-1	15406	Fenchol	CC12CCC(C1)C(C)(C)C2O	CC1(C)C2CCC(C)(C2)C1O	IAIHUHQCLTYTSF-UHFFFAOYSA-N	NA	symbol withdrawn, see [HGNC:12811](/data/gene-symbol-report/#!/hgnc_id/HGNC:12811)
987	9	101-55-3	7565	p-Bromodiphenyl ether	Brc2ccc(Oc1ccccc1)cc2	BrC1=CC=C(OC2=CC=CC=C2)C=C1	JDUYPUMQALQRCN-UHFFFAOYSA-N	NA	symbol withdrawn, see [HGNC:12811](/data/gene-symbol-report/#!/hgnc_id/HGNC:12811)
988	9	90-17-5	7007	2,2,2-Trichloro-1-phenylethyl acetate	ClC(Cl)(Cl)C(OC(C)=O)c1ccccc1	CC(=O)OC(C1=CC=CC=C1)C(Cl)(Cl)Cl	JKRWZLOCPLZZEI-UHFFFAOYSA-N	NA	symbol withdrawn, see [HGNC:12811](/data/gene-symbol-report/#!/hgnc_id/HGNC:12811)
989	9	2040-10-0	74879	4'-tert-Butyl-2',6'-dimethylacetophenone	Cc1cc(cc(C)c1C(=O)C)C(C)(C)C	CC(=O)C1=C(C)C=C(C=C1C)C(C)(C)C	JNHLHPMTMTYLCP-UHFFFAOYSA-N	NA	symbol withdrawn, see [HGNC:12811](/data/gene-symbol-report/#!/hgnc_id/HGNC:12811)
990	9	127-51-5	5372174	alpha-Isomethylionone	CC1(C)CCC=C(C)C1\C=C(/C)C(C)=O	CC(=O)C(C)=CC1C(C)=CCCC1(C)C	JRJBVWJSTHECJK-UHFFFAOYSA-N	NA	symbol withdrawn, see [HGNC:12811](/data/gene-symbol-report/#!/hgnc_id/HGNC:12811)
991	9	117332-93-1	46783063	N-Phenyl-N-[1-(2-thienyl)methyl-4-piperidyl]propanamide hydrochloride	Cl.CCC(=O)N(c1ccccc1)C3CCN(Cc2cccs2)CC3	CCC(=O)N(C1CCN(CC2=CC=CS2)CC1)C1=CC=CC=C1	JSOSWRYHPGIWGT-UHFFFAOYSA-N	NA	symbol withdrawn, see [HGNC:12811](/data/gene-symbol-report/#!/hgnc_id/HGNC:12811)
992	9	1120-01-0	23695542	Sodium hexyldecyl sulfate	[Na+].[O-]S(=O)(=O)OCCCCCCCCCCCCCCCC	CCCCCCCCCCCCCCCCOS(O)(=O)=O	LPTIRUACFKQDHZ-UHFFFAOYSA-N	NA	symbol withdrawn, see [HGNC:12811](/data/gene-symbol-report/#!/hgnc_id/HGNC:12811)
993	9	778-22-3	13065	2,2-Diphenylpropane	CC(C)(c1ccccc1)c2ccccc2	CC(C)(C1=CC=CC=C1)C1=CC=CC=C1	MILSYCKGLDDVLM-UHFFFAOYSA-N	NA	symbol withdrawn, see [HGNC:12811](/data/gene-symbol-report/#!/hgnc_id/HGNC:12811)
994	9	139-96-8	8777	Dodecyl sulfate triethanolamine	OCCN(CCO)CCO.OS(=O)(=O)OCCCCCCCCCCCC	CCCCCCCCCCCCOS(O)(=O)=O	MOTZDAYCYVMXPC-UHFFFAOYSA-N	LYZ	lysozyme
995	9	6707-60-4	23173	12-Oxahexadecanolide	O=C1CCCCCCCCCCOCCCCO1	O=C1CCCCCCCCCCOCCCCO1	MRMOPGVGWFNHIN-UHFFFAOYSA-N	NA	symbol withdrawn, see [HGNC:12811](/data/gene-symbol-report/#!/hgnc_id/HGNC:12811)
996	9	6149-03-07	23670838	Sodium 4-octylbenzenesulfonate	[Na+].O=S([O-])(=O)c1ccc(CCCCCCCC)cc1	CCCCCCCCC1=CC=C(C=C1)S(O)(=O)=O	MSOTUIWEAQEETA-UHFFFAOYSA-N	NA	symbol withdrawn, see [HGNC:12811](/data/gene-symbol-report/#!/hgnc_id/HGNC:12811)
997	9	634-93-5	12471	2,4,6-Trichloroaniline	Clc1cc(Cl)cc(Cl)c1N	NC1=C(Cl)C=C(Cl)C=C1Cl	NATVSFWWYVJTAZ-UHFFFAOYSA-N	NA	symbol withdrawn, see [HGNC:12811](/data/gene-symbol-report/#!/hgnc_id/HGNC:12811)
998	9	89-72-5	6984	2-(Butan-2-yl)phenol	Oc1ccccc1C(C)CC	CCC(C)C1=C(O)C=CC=C1	NGFPWHGISWUQOI-UHFFFAOYSA-N	NA	symbol withdrawn, see [HGNC:12811](/data/gene-symbol-report/#!/hgnc_id/HGNC:12811)
999	9	128-37-0	31404	Butylated hydroxytoluene	CC(C)(C)c1cc(C)cc(c1O)C(C)(C)C	CC1=CC(=C(O)C(=C1)C(C)(C)C)C(C)(C)C	NLZUEZXRPGMBCV-UHFFFAOYSA-N	CA2	carbonic anhydrase 2
1000	9	2078-54-8	4943	Propofol	CC(C)c1cccc(C(C)C)c1O	CC(C)C1=CC=CC(C(C)C)=C1O	OLBCVFGFOZPWHH-UHFFFAOYSA-N	FAAH	fatty acid amide hydrolase
1001	9	2078-54-8	4943	Propofol	CC(C)c1cccc(C(C)C)c1O	CC(C)C1=CC=CC(C(C)C)=C1O	OLBCVFGFOZPWHH-UHFFFAOYSA-N	GABRA1	gamma-aminobutyric acid type A receptor subunit alpha1
1002	9	2078-54-8	4943	Propofol	CC(C)c1cccc(C(C)C)c1O	CC(C)C1=CC=CC(C(C)C)=C1O	OLBCVFGFOZPWHH-UHFFFAOYSA-N	GABRA2	gamma-aminobutyric acid type A receptor subunit alpha2
1003	9	2078-54-8	4943	Propofol	CC(C)c1cccc(C(C)C)c1O	CC(C)C1=CC=CC(C(C)C)=C1O	OLBCVFGFOZPWHH-UHFFFAOYSA-N	GABRA3	gamma-aminobutyric acid type A receptor subunit alpha3
1004	9	2078-54-8	4943	Propofol	CC(C)c1cccc(C(C)C)c1O	CC(C)C1=CC=CC(C(C)C)=C1O	OLBCVFGFOZPWHH-UHFFFAOYSA-N	GABRA4	gamma-aminobutyric acid type A receptor subunit alpha4
1005	9	2078-54-8	4943	Propofol	CC(C)c1cccc(C(C)C)c1O	CC(C)C1=CC=CC(C(C)C)=C1O	OLBCVFGFOZPWHH-UHFFFAOYSA-N	GABRA5	gamma-aminobutyric acid type A receptor subunit alpha5
1006	9	2078-54-8	4943	Propofol	CC(C)c1cccc(C(C)C)c1O	CC(C)C1=CC=CC(C(C)C)=C1O	OLBCVFGFOZPWHH-UHFFFAOYSA-N	GABRA6	gamma-aminobutyric acid type A receptor subunit alpha6
1007	9	2078-54-8	4943	Propofol	CC(C)c1cccc(C(C)C)c1O	CC(C)C1=CC=CC(C(C)C)=C1O	OLBCVFGFOZPWHH-UHFFFAOYSA-N	GABRB1	gamma-aminobutyric acid type A receptor subunit beta1
1008	9	2078-54-8	4943	Propofol	CC(C)c1cccc(C(C)C)c1O	CC(C)C1=CC=CC(C(C)C)=C1O	OLBCVFGFOZPWHH-UHFFFAOYSA-N	GABRB2	gamma-aminobutyric acid type A receptor subunit beta2
1009	9	2078-54-8	4943	Propofol	CC(C)c1cccc(C(C)C)c1O	CC(C)C1=CC=CC(C(C)C)=C1O	OLBCVFGFOZPWHH-UHFFFAOYSA-N	GABRB3	gamma-aminobutyric acid type A receptor subunit beta3
1010	9	2078-54-8	4943	Propofol	CC(C)c1cccc(C(C)C)c1O	CC(C)C1=CC=CC(C(C)C)=C1O	OLBCVFGFOZPWHH-UHFFFAOYSA-N	GABRD	gamma-aminobutyric acid type A receptor subunit delta
1011	9	2078-54-8	4943	Propofol	CC(C)c1cccc(C(C)C)c1O	CC(C)C1=CC=CC(C(C)C)=C1O	OLBCVFGFOZPWHH-UHFFFAOYSA-N	GABRE	gamma-aminobutyric acid type A receptor subunit epsilon
1012	9	2078-54-8	4943	Propofol	CC(C)c1cccc(C(C)C)c1O	CC(C)C1=CC=CC(C(C)C)=C1O	OLBCVFGFOZPWHH-UHFFFAOYSA-N	GABRG1	gamma-aminobutyric acid type A receptor subunit gamma1
1013	9	2078-54-8	4943	Propofol	CC(C)c1cccc(C(C)C)c1O	CC(C)C1=CC=CC(C(C)C)=C1O	OLBCVFGFOZPWHH-UHFFFAOYSA-N	GABRG2	gamma-aminobutyric acid type A receptor subunit gamma2
1014	9	2078-54-8	4943	Propofol	CC(C)c1cccc(C(C)C)c1O	CC(C)C1=CC=CC(C(C)C)=C1O	OLBCVFGFOZPWHH-UHFFFAOYSA-N	GABRG3	gamma-aminobutyric acid type A receptor subunit gamma3
1015	9	2078-54-8	4943	Propofol	CC(C)c1cccc(C(C)C)c1O	CC(C)C1=CC=CC(C(C)C)=C1O	OLBCVFGFOZPWHH-UHFFFAOYSA-N	GABRP	gamma-aminobutyric acid type A receptor subunit pi
1016	9	2078-54-8	4943	Propofol	CC(C)c1cccc(C(C)C)c1O	CC(C)C1=CC=CC(C(C)C)=C1O	OLBCVFGFOZPWHH-UHFFFAOYSA-N	GABRQ	gamma-aminobutyric acid type A receptor subunit theta
1017	9	2078-54-8	4943	Propofol	CC(C)c1cccc(C(C)C)c1O	CC(C)C1=CC=CC(C(C)C)=C1O	OLBCVFGFOZPWHH-UHFFFAOYSA-N	SCN2A	sodium voltage-gated channel alpha subunit 2
1018	9	2078-54-8	4943	Propofol	CC(C)c1cccc(C(C)C)c1O	CC(C)C1=CC=CC(C(C)C)=C1O	OLBCVFGFOZPWHH-UHFFFAOYSA-N	SCN4A	sodium voltage-gated channel alpha subunit 4
1019	9	2078-54-8	4943	Propofol	CC(C)c1cccc(C(C)C)c1O	CC(C)C1=CC=CC(C(C)C)=C1O	OLBCVFGFOZPWHH-UHFFFAOYSA-N	HCN1	hyperpolarization activated cyclic nucleotide gated potassium channel 1
1020	9	502-72-7	10409	Cyclopentadecanone	O=C1CCCCCCCCCCCCCC1	O=C1CCCCCCCCCCCCCC1	OSOIQJGOYGSIMF-UHFFFAOYSA-N	NA	symbol withdrawn, see [HGNC:12811](/data/gene-symbol-report/#!/hgnc_id/HGNC:12811)
1021	9	110-46-3	8053	3-Methylbutyl nitrite	CC(C)CCON=O	CC(C)CCON=O	OWFXIOWLTKNBAP-UHFFFAOYSA-N	NA	symbol withdrawn, see [HGNC:12811](/data/gene-symbol-report/#!/hgnc_id/HGNC:12811)
1022	9	112-90-3	5356789	(Z)-9-Octadecenylamine	CCCCCCCC\C=C/CCCCCCCCN	CCCCCCCCC=CCCCCCCCCN	QGLWBTPVKHMVHM-UHFFFAOYSA-N	NA	symbol withdrawn, see [HGNC:12811](/data/gene-symbol-report/#!/hgnc_id/HGNC:12811)
1023	9	103-29-7	7647	Bibenzyl	C(Cc1ccccc1)c2ccccc2	C(CC1=CC=CC=C1)C1=CC=CC=C1	QWUWMCYKGHVNAV-UHFFFAOYSA-N	NA	symbol withdrawn, see [HGNC:12811](/data/gene-symbol-report/#!/hgnc_id/HGNC:12811)
1024	9	145701-23-1	11700495	Florasulam	Fc3cccc(F)c3NS(=O)(=O)c1nc2c(F)cnc(OC)n2n1	COC1=NC=C(F)C2=NC(=NN12)S(=O)(=O)NC1=C(F)C=CC=C1F	QZXATCCPQKOEIH-UHFFFAOYSA-N	NA	symbol withdrawn, see [HGNC:12811](/data/gene-symbol-report/#!/hgnc_id/HGNC:12811)
1025	9	57-14-7	5976	1,1-Dimethylhydrazine	CN(C)N	CN(C)N	RHUYHJGZWVXEHW-UHFFFAOYSA-N	NA	symbol withdrawn, see [HGNC:12811](/data/gene-symbol-report/#!/hgnc_id/HGNC:12811)
1026	9	203-64-5	9147	4H-Cyclopenta(def)phenanthrene	c1cc2cccc3Cc4cccc1c4c23	C1C2=CC=CC3=C2C2=C1C=CC=C2C=C3	RKZDZWJDQTZDLD-UHFFFAOYSA-N	NA	symbol withdrawn, see [HGNC:12811](/data/gene-symbol-report/#!/hgnc_id/HGNC:12811)
1027	9	84485-00-7	64764	Sibutramine hydrochloride	Cl.CN(C)C(CC(C)C)C1(CCC1)c2ccc(Cl)cc2	CC(C)CC(N(C)C)C1(CCC1)C1=CC=C(Cl)C=C1	UNAANXDKBXWMLN-UHFFFAOYSA-N	CYP2B6	cytochrome P450 family 2 subfamily B member 6
1028	9	84485-00-7	64764	Sibutramine hydrochloride	Cl.CN(C)C(CC(C)C)C1(CCC1)c2ccc(Cl)cc2	CC(C)CC(N(C)C)C1(CCC1)C1=CC=C(Cl)C=C1	UNAANXDKBXWMLN-UHFFFAOYSA-N	SLC6A2	solute carrier family 6 member 2
1029	9	84485-00-7	64764	Sibutramine hydrochloride	Cl.CN(C)C(CC(C)C)C1(CCC1)c2ccc(Cl)cc2	CC(C)CC(N(C)C)C1(CCC1)C1=CC=C(Cl)C=C1	UNAANXDKBXWMLN-UHFFFAOYSA-N	SLC6A3	solute carrier family 6 member 3
1030	9	84485-00-7	64764	Sibutramine hydrochloride	Cl.CN(C)C(CC(C)C)C1(CCC1)c2ccc(Cl)cc2	CC(C)CC(N(C)C)C1(CCC1)C1=CC=C(Cl)C=C1	UNAANXDKBXWMLN-UHFFFAOYSA-N	SLC6A4	solute carrier family 6 member 4
1031	9	84485-00-7	64764	Sibutramine hydrochloride	Cl.CN(C)C(CC(C)C)C1(CCC1)c2ccc(Cl)cc2	CC(C)CC(N(C)C)C1(CCC1)C1=CC=C(Cl)C=C1	UNAANXDKBXWMLN-UHFFFAOYSA-N	KCND3	potassium voltage-gated channel subfamily D member 3
1032	9	2113-57-7	16449	3-Bromobiphenyl	Brc1cc(ccc1)c2ccccc2	BrC1=CC=CC(=C1)C1=CC=CC=C1	USYQKCQEVBFJRP-UHFFFAOYSA-N	NA	symbol withdrawn, see [HGNC:12811](/data/gene-symbol-report/#!/hgnc_id/HGNC:12811)
1033	9	94280-72-5	19838382	1-Butyl-1-methylpiperidinium bromide	[Br-].C[N+]1(CCCC)CCCCC1	CCCC[N+]1(C)CCCCC1	UVCPHBWNKAXVPC-UHFFFAOYSA-N	NA	symbol withdrawn, see [HGNC:12811](/data/gene-symbol-report/#!/hgnc_id/HGNC:12811)
1034	9	69045-78-9	50293	2-Chloro-5-trichloromethylpyridine	ClC(Cl)(Cl)c1cnc(Cl)cc1	ClC1=CC=C(C=N1)C(Cl)(Cl)Cl	VLJIVLGVKMTBOD-UHFFFAOYSA-N	NA	symbol withdrawn, see [HGNC:12811](/data/gene-symbol-report/#!/hgnc_id/HGNC:12811)
1035	9	7779-30-8	5371084	1-(2,6,6-Trimethyl-2-cyclohexen-1-yl)-1-penten-3-one	CC1(C)CCC=C(C)C1/C=C/C(=O)CC	CCC(=O)C=CC1C(C)=CCCC1(C)C	VPKMGDRERYMTJX-UHFFFAOYSA-N	NA	symbol withdrawn, see [HGNC:12811](/data/gene-symbol-report/#!/hgnc_id/HGNC:12811)
1036	9	88-18-6	6923	2-tert-Butylphenol	CC(C)(C)c1ccccc1O	CC(C)(C)C1=C(O)C=CC=C1	WJQOZHYUIDYNHM-UHFFFAOYSA-N	NA	symbol withdrawn, see [HGNC:12811](/data/gene-symbol-report/#!/hgnc_id/HGNC:12811)
1037	9	111-16-0	385	Heptanedioic acid	O=C(O)CCCCCC(=O)O	OC(=O)CCCCCC(O)=O	WLJVNTCWHIRURA-UHFFFAOYSA-N	NA	symbol withdrawn, see [HGNC:12811](/data/gene-symbol-report/#!/hgnc_id/HGNC:12811)
1038	9	51934-41-9	142891	Benzoicacid,4-iodo-,ethylester	Ic1ccc(cc1)C(=O)OCC	CCOC(=O)C1=CC=C(I)C=C1	YCBJOQUNPLTBGG-UHFFFAOYSA-N	NA	symbol withdrawn, see [HGNC:12811](/data/gene-symbol-report/#!/hgnc_id/HGNC:12811)
1039	9	106-29-6	5355856	Geranyl butyrate	C\C(C)=C\CCC(\C)=C\COC(=O)CCC	CCCC(=O)OCC=C(C)CCC=C(C)C	ZSBOMYJPSRFZAL-UHFFFAOYSA-N	NA	symbol withdrawn, see [HGNC:12811](/data/gene-symbol-report/#!/hgnc_id/HGNC:12811)
1040	9	99-71-8	7453	4-(Butan-2-yl)phenol	Oc1ccc(cc1)C(C)CC	CCC(C)C1=CC=C(O)C=C1	ZUTYZAFDFLLILI-UHFFFAOYSA-N	NA	symbol withdrawn, see [HGNC:12811](/data/gene-symbol-report/#!/hgnc_id/HGNC:12811)
1041	10	120011-70-3	5741	Donepezil hydrochloride	Cl.COc1cc2C(=O)C(Cc2cc1OC)CC4CCN(Cc3ccccc3)CC4	COC1=C(OC)C=C2C(=O)C(CC3CCN(CC4=CC=CC=C4)CC3)CC2=C1	ADEBPBSSDYVVLD-UHFFFAOYSA-N	ACHE	acetylcholinesterase (Cartwright blood group)
1042	10	120011-70-3	5741	Donepezil hydrochloride	Cl.COc1cc2C(=O)C(Cc2cc1OC)CC4CCN(Cc3ccccc3)CC4	COC1=C(OC)C=C2C(=O)C(CC3CCN(CC4=CC=CC=C4)CC3)CC2=C1	ADEBPBSSDYVVLD-UHFFFAOYSA-N	SIGMAR1	sigma non-opioid intracellular receptor 1
1043	10	120011-70-3	5741	Donepezil hydrochloride	Cl.COc1cc2C(=O)C(Cc2cc1OC)CC4CCN(Cc3ccccc3)CC4	COC1=C(OC)C=C2C(=O)C(CC3CCN(CC4=CC=CC=C4)CC3)CC2=C1	ADEBPBSSDYVVLD-UHFFFAOYSA-N	BACE1	beta-secretase 1
1044	10	120011-70-3	5741	Donepezil hydrochloride	Cl.COc1cc2C(=O)C(Cc2cc1OC)CC4CCN(Cc3ccccc3)CC4	COC1=C(OC)C=C2C(=O)C(CC3CCN(CC4=CC=CC=C4)CC3)CC2=C1	ADEBPBSSDYVVLD-UHFFFAOYSA-N	BCHE	butyrylcholinesterase
1045	10	120011-70-3	5741	Donepezil hydrochloride	Cl.COc1cc2C(=O)C(Cc2cc1OC)CC4CCN(Cc3ccccc3)CC4	COC1=C(OC)C=C2C(=O)C(CC3CCN(CC4=CC=CC=C4)CC3)CC2=C1	ADEBPBSSDYVVLD-UHFFFAOYSA-N	KCNH2	potassium voltage-gated channel subfamily H member 2
1046	10	114-80-7	8246	Neostigmine bromide	[Br-].O=C(Oc1cccc(c1)[N+](C)(C)C)N(C)C	CN(C)C(=O)OC1=CC=CC(=C1)[N+](C)(C)C	ALWKGYPQUAPLQC-UHFFFAOYSA-N	ACHE	acetylcholinesterase (Cartwright blood group)
1047	10	114-80-7	8246	Neostigmine bromide	[Br-].O=C(Oc1cccc(c1)[N+](C)(C)C)N(C)C	CN(C)C(=O)OC1=CC=CC(=C1)[N+](C)(C)C	ALWKGYPQUAPLQC-UHFFFAOYSA-N	BCHE	butyrylcholinesterase
1048	10	124756-23-6	71346	Binospirone mesylate	CS(=O)(=O)O.O=C4CC1(CCCC1)CC(=O)N4CCNCC2COc3ccccc3O2	O=C1CC2(CCCC2)CC(=O)N1CCNCC1COC2=C(O1)C=CC=C2	BVMYCHKQPGEOSI-UHFFFAOYSA-N	HTR1A	5-hydroxytryptamine receptor 1A
1049	10	124756-23-6	71346	Binospirone mesylate	CS(=O)(=O)O.O=C4CC1(CCCC1)CC(=O)N4CCNCC2COc3ccccc3O2	O=C1CC2(CCCC2)CC(=O)N1CCNCC1COC2=C(O1)C=CC=C2	BVMYCHKQPGEOSI-UHFFFAOYSA-N	CYP2D6	cytochrome P450 family 2 subfamily D member 6
1050	10	1646-87-3	9568700	Aldicarb sulfoxide	CC(C)(\C=N\OC(=O)NC)S(C)=O	CNC(=O)ON=CC(C)(C)S(C)=O	BXPMAGSOWXBZHS-UHFFFAOYSA-N	NA	symbol withdrawn, see [HGNC:12811](/data/gene-symbol-report/#!/hgnc_id/HGNC:12811)
1051	10	118909-22-1	5702293	Hydroxytacrine maleate	O=C(O)/C=C\C(=O)O.Nc1c3ccccc3nc2CCCC(O)c12	NC1=C2C(O)CCCC2=NC2=CC=CC=C12	HLVVITIHAZBPKB-UHFFFAOYSA-N	ACHE	acetylcholinesterase (Cartwright blood group)
1052	10	1074-12-0	14090	Phenylglyoxal	O=C(C=O)c1ccccc1	O=CC(=O)C1=CC=CC=C1	OJUGVDODNPJEEC-UHFFFAOYSA-N	NA	symbol withdrawn, see [HGNC:12811](/data/gene-symbol-report/#!/hgnc_id/HGNC:12811)
1053	10	115-79-7	8288	Ambenonium chloride	[Cl-].[Cl-].Clc2ccccc2C[N+](CC)(CC)CCNC(=O)C(=O)NCC[N+](Cc1ccccc1Cl)(CC)CC	CC[N+](CC)(CCNC(=O)C(=O)NCC[N+](CC)(CC)CC1=C(Cl)C=CC=C1)CC1=C(Cl)C=CC=C1	OMHBPUNFVFNHJK-UHFFFAOYSA-P	ACHE	acetylcholinesterase (Cartwright blood group)
1054	10	101-26-8	7550	Pyridostigmine bromide	[Br-].O=C(Oc1ccc[n+](C)c1)N(C)C	CN(C)C(=O)OC1=C[N+](C)=CC=C1	RVOLLAQWKVFTGE-UHFFFAOYSA-N	ACHE	acetylcholinesterase (Cartwright blood group)
1055	10	101-26-8	7550	Pyridostigmine bromide	[Br-].O=C(Oc1ccc[n+](C)c1)N(C)C	CN(C)C(=O)OC1=C[N+](C)=CC=C1	RVOLLAQWKVFTGE-UHFFFAOYSA-N	BCHE	butyrylcholinesterase
1056	10	35575-96-3	71482	Azamethiphos	O=P(OC)(OC)SCN1c2ncc(Cl)cc2OC1=O	COP(=O)(OC)SCN1C(=O)OC2=CC(Cl)=CN=C12	VNKBTWQZTQIWDV-UHFFFAOYSA-N	NA	symbol withdrawn, see [HGNC:12811](/data/gene-symbol-report/#!/hgnc_id/HGNC:12811)
1057	10	116-38-1	8307	Edrophonium chloride	[Cl-].C[N+](C)(CC)c1cccc(O)c1	CC[N+](C)(C)C1=CC(O)=CC=C1	VWLHWLSRQJQWRG-UHFFFAOYSA-O	ACHE	acetylcholinesterase (Cartwright blood group)
1058	10	116-38-1	8307	Edrophonium chloride	[Cl-].C[N+](C)(CC)c1cccc(O)c1	CC[N+](C)(C)C1=CC(O)=CC=C1	VWLHWLSRQJQWRG-UHFFFAOYSA-O	BCHE	butyrylcholinesterase
1059	10	149062-75-9	18992283	PharmaGSID_47259	Cl.Clc2cc(Cl)cc1N=C3CCCCCN3Cc12	ClC1=CC2=C(CN3CCCCCC3=N2)C(Cl)=C1	WTPSHLVHJOJDIF-UHFFFAOYSA-N	NA	symbol withdrawn, see [HGNC:12811](/data/gene-symbol-report/#!/hgnc_id/HGNC:12811)
1060	10	321-64-2	1935	Tacrine hydrochloride	Nc1c3ccccc3nc2CCCCc12	NC1=C2CCCCC2=NC2=C1C=CC=C2	YLJREFDVOIBQDA-UHFFFAOYSA-N	ACHE	acetylcholinesterase (Cartwright blood group)
1061	10	321-64-2	1935	Tacrine hydrochloride	Nc1c3ccccc3nc2CCCCc12	NC1=C2CCCCC2=NC2=C1C=CC=C2	YLJREFDVOIBQDA-UHFFFAOYSA-N	BCHE	butyrylcholinesterase
1062	10	321-64-2	1935	Tacrine hydrochloride	Nc1c3ccccc3nc2CCCCc12	NC1=C2CCCCC2=NC2=C1C=CC=C2	YLJREFDVOIBQDA-UHFFFAOYSA-N	CYP1A2	cytochrome P450 family 1 subfamily A member 2
1063	10	321-64-2	1935	Tacrine hydrochloride	Nc1c3ccccc3nc2CCCCc12	NC1=C2CCCCC2=NC2=C1C=CC=C2	YLJREFDVOIBQDA-UHFFFAOYSA-N	CYP2D6	cytochrome P450 family 2 subfamily D member 6
1064	10	321-64-2	1935	Tacrine hydrochloride	Nc1c3ccccc3nc2CCCCc12	NC1=C2CCCCC2=NC2=C1C=CC=C2	YLJREFDVOIBQDA-UHFFFAOYSA-N	SLC22A2	solute carrier family 22 member 2
1065	10	321-64-2	1935	Tacrine hydrochloride	Nc1c3ccccc3nc2CCCCc12	NC1=C2CCCCC2=NC2=C1C=CC=C2	YLJREFDVOIBQDA-UHFFFAOYSA-N	SLC6A2	solute carrier family 6 member 2
1066	10	321-64-2	1935	Tacrine hydrochloride	Nc1c3ccccc3nc2CCCCc12	NC1=C2CCCCC2=NC2=C1C=CC=C2	YLJREFDVOIBQDA-UHFFFAOYSA-N	CHRM2	cholinergic receptor muscarinic 2
1067	10	321-64-2	1935	Tacrine hydrochloride	Nc1c3ccccc3nc2CCCCc12	NC1=C2CCCCC2=NC2=C1C=CC=C2	YLJREFDVOIBQDA-UHFFFAOYSA-N	CHRNE	cholinergic receptor nicotinic epsilon subunit
1068	10	321-64-2	1935	Tacrine hydrochloride	Nc1c3ccccc3nc2CCCCc12	NC1=C2CCCCC2=NC2=C1C=CC=C2	YLJREFDVOIBQDA-UHFFFAOYSA-N	CHRM1	cholinergic receptor muscarinic 1
1069	10	321-64-2	1935	Tacrine hydrochloride	Nc1c3ccccc3nc2CCCCc12	NC1=C2CCCCC2=NC2=C1C=CC=C2	YLJREFDVOIBQDA-UHFFFAOYSA-N	APP	amyloid beta precursor protein
1070	10	321-64-2	1935	Tacrine	Nc1c3ccccc3nc2CCCCc12	NC1=C2CCCCC2=NC2=C1C=CC=C2	YLJREFDVOIBQDA-UHFFFAOYSA-N	ACHE	acetylcholinesterase (Cartwright blood group)
1071	10	321-64-2	1935	Tacrine	Nc1c3ccccc3nc2CCCCc12	NC1=C2CCCCC2=NC2=C1C=CC=C2	YLJREFDVOIBQDA-UHFFFAOYSA-N	BCHE	butyrylcholinesterase
1072	10	321-64-2	1935	Tacrine	Nc1c3ccccc3nc2CCCCc12	NC1=C2CCCCC2=NC2=C1C=CC=C2	YLJREFDVOIBQDA-UHFFFAOYSA-N	CYP1A2	cytochrome P450 family 1 subfamily A member 2
1073	10	321-64-2	1935	Tacrine	Nc1c3ccccc3nc2CCCCc12	NC1=C2CCCCC2=NC2=C1C=CC=C2	YLJREFDVOIBQDA-UHFFFAOYSA-N	CYP2D6	cytochrome P450 family 2 subfamily D member 6
1074	10	321-64-2	1935	Tacrine	Nc1c3ccccc3nc2CCCCc12	NC1=C2CCCCC2=NC2=C1C=CC=C2	YLJREFDVOIBQDA-UHFFFAOYSA-N	SLC22A2	solute carrier family 22 member 2
1075	10	321-64-2	1935	Tacrine	Nc1c3ccccc3nc2CCCCc12	NC1=C2CCCCC2=NC2=C1C=CC=C2	YLJREFDVOIBQDA-UHFFFAOYSA-N	SLC6A2	solute carrier family 6 member 2
1076	10	321-64-2	1935	Tacrine	Nc1c3ccccc3nc2CCCCc12	NC1=C2CCCCC2=NC2=C1C=CC=C2	YLJREFDVOIBQDA-UHFFFAOYSA-N	CHRM2	cholinergic receptor muscarinic 2
1077	10	321-64-2	1935	Tacrine	Nc1c3ccccc3nc2CCCCc12	NC1=C2CCCCC2=NC2=C1C=CC=C2	YLJREFDVOIBQDA-UHFFFAOYSA-N	CHRNE	cholinergic receptor nicotinic epsilon subunit
1078	10	321-64-2	1935	Tacrine	Nc1c3ccccc3nc2CCCCc12	NC1=C2CCCCC2=NC2=C1C=CC=C2	YLJREFDVOIBQDA-UHFFFAOYSA-N	CHRM1	cholinergic receptor muscarinic 1
1079	10	321-64-2	1935	Tacrine	Nc1c3ccccc3nc2CCCCc12	NC1=C2CCCCC2=NC2=C1C=CC=C2	YLJREFDVOIBQDA-UHFFFAOYSA-N	APP	amyloid beta precursor protein
1080	10	1684-40-8	2723754	1,2,3,4-Tetrahydro-9-acridinamine hydrochloride	Cl.Nc1c3ccccc3nc2CCCCc12	NC1=C2CCCCC2=NC2=C1C=CC=C2	YLJREFDVOIBQDA-UHFFFAOYSA-N	ACHE	acetylcholinesterase (Cartwright blood group)
1081	10	1684-40-8	2723754	1,2,3,4-Tetrahydro-9-acridinamine hydrochloride	Cl.Nc1c3ccccc3nc2CCCCc12	NC1=C2CCCCC2=NC2=C1C=CC=C2	YLJREFDVOIBQDA-UHFFFAOYSA-N	BCHE	butyrylcholinesterase
1082	10	1684-40-8	2723754	1,2,3,4-Tetrahydro-9-acridinamine hydrochloride	Cl.Nc1c3ccccc3nc2CCCCc12	NC1=C2CCCCC2=NC2=C1C=CC=C2	YLJREFDVOIBQDA-UHFFFAOYSA-N	CYP1A2	cytochrome P450 family 1 subfamily A member 2
1083	10	1684-40-8	2723754	1,2,3,4-Tetrahydro-9-acridinamine hydrochloride	Cl.Nc1c3ccccc3nc2CCCCc12	NC1=C2CCCCC2=NC2=C1C=CC=C2	YLJREFDVOIBQDA-UHFFFAOYSA-N	CYP2D6	cytochrome P450 family 2 subfamily D member 6
1084	10	1684-40-8	2723754	1,2,3,4-Tetrahydro-9-acridinamine hydrochloride	Cl.Nc1c3ccccc3nc2CCCCc12	NC1=C2CCCCC2=NC2=C1C=CC=C2	YLJREFDVOIBQDA-UHFFFAOYSA-N	SLC22A2	solute carrier family 22 member 2
1085	10	1684-40-8	2723754	1,2,3,4-Tetrahydro-9-acridinamine hydrochloride	Cl.Nc1c3ccccc3nc2CCCCc12	NC1=C2CCCCC2=NC2=C1C=CC=C2	YLJREFDVOIBQDA-UHFFFAOYSA-N	SLC6A2	solute carrier family 6 member 2
1086	10	1684-40-8	2723754	1,2,3,4-Tetrahydro-9-acridinamine hydrochloride	Cl.Nc1c3ccccc3nc2CCCCc12	NC1=C2CCCCC2=NC2=C1C=CC=C2	YLJREFDVOIBQDA-UHFFFAOYSA-N	CHRM2	cholinergic receptor muscarinic 2
1087	10	1684-40-8	2723754	1,2,3,4-Tetrahydro-9-acridinamine hydrochloride	Cl.Nc1c3ccccc3nc2CCCCc12	NC1=C2CCCCC2=NC2=C1C=CC=C2	YLJREFDVOIBQDA-UHFFFAOYSA-N	CHRNE	cholinergic receptor nicotinic epsilon subunit
1088	10	1684-40-8	2723754	1,2,3,4-Tetrahydro-9-acridinamine hydrochloride	Cl.Nc1c3ccccc3nc2CCCCc12	NC1=C2CCCCC2=NC2=C1C=CC=C2	YLJREFDVOIBQDA-UHFFFAOYSA-N	CHRM1	cholinergic receptor muscarinic 1
1089	10	1684-40-8	2723754	1,2,3,4-Tetrahydro-9-acridinamine hydrochloride	Cl.Nc1c3ccccc3nc2CCCCc12	NC1=C2CCCCC2=NC2=C1C=CC=C2	YLJREFDVOIBQDA-UHFFFAOYSA-N	APP	amyloid beta precursor protein
1090	10	118499-70-0	6917941	Ipidacrine hydrochloride hydrate	Cl.O.Nc1c3CCCc3nc2CCCCc12	NC1=C2CCCCC2=NC2=C1CCC2	YLUSMKAJIQOXPV-UHFFFAOYSA-N	ACHE	acetylcholinesterase (Cartwright blood group)
1091	10	27848-84-6	34040	Nicergoline	Brc1cc(cnc1)C(=O)OC[C@@H]3C[C@]4(OC)c5cccc2c5c(cn2C)C[C@H]4N(C)C3	COC12CC(COC(=O)C3=CC(Br)=CN=C3)CN(C)C1CC1=CN(C)C3=CC=CC2=C13	YSEXMKHXIOCEJA-UHFFFAOYSA-N	ADRA1A	adrenoceptor alpha 1A
1092	10	27848-84-6	34040	Nicergoline	Brc1cc(cnc1)C(=O)OC[C@@H]3C[C@]4(OC)c5cccc2c5c(cn2C)C[C@H]4N(C)C3	COC12CC(COC(=O)C3=CC(Br)=CN=C3)CN(C)C1CC1=CN(C)C3=CC=CC2=C13	YSEXMKHXIOCEJA-UHFFFAOYSA-N	CYP2D6	cytochrome P450 family 2 subfamily D member 6
1093	10	102518-79-6	854026	Huperzine A	CC2=C[C@H]\3CC=1NC(=O)C=CC=1[C@@](N)(C2)C/3=C\C	CC=C1C2CC3=NC(=O)C=CC3C1(N)CC(C)=C2	JUGJMXIKPNJQLT-UHFFFAOYSA-N	NA	symbol withdrawn, see [HGNC:12811](/data/gene-symbol-report/#!/hgnc_id/HGNC:12811)
1094	11	943-41-9	13671	N-Nitroso-N-methyl-4-nitroaniline	O=NN(C)c1ccc(cc1)[N+]([O-])=O	CN(N=O)C1=CC=C(C=C1)[N+]([O-])=O	AMTRFSFECFPSHF-UHFFFAOYSA-N	NA	symbol withdrawn, see [HGNC:12811](/data/gene-symbol-report/#!/hgnc_id/HGNC:12811)
1095	11	122-52-1	31215	Triethyl phosphite	CCOP(OCC)OCC	CCOP(OCC)OCC	BDZBKCUKTQZUTL-UHFFFAOYSA-N	NA	symbol withdrawn, see [HGNC:12811](/data/gene-symbol-report/#!/hgnc_id/HGNC:12811)
1096	11	50700-72-6	39764	Vecuronium bromide	[Br-].C[N+]1(CCCCC1)[C@H]6C[C@@H]5[C@](C)(CC[C@H]2[C@H]5CC[C@H]3C[C@H](OC(C)=O)[C@H](C[C@]23C)N4CCCCC4)[C@H]6OC(C)=O	CC(=O)OC1C(CC2C3CCC4CC(OC(C)=O)C(CC4(C)C3CCC12C)N1CCCCC1)[N+]1(C)CCCCC1	BGSZAXLLHYERSY-UHFFFAOYSA-N	CHRNA2	cholinergic receptor nicotinic alpha 2 subunit
1097	11	50700-72-6	39764	Vecuronium bromide	[Br-].C[N+]1(CCCCC1)[C@H]6C[C@@H]5[C@](C)(CC[C@H]2[C@H]5CC[C@H]3C[C@H](OC(C)=O)[C@H](C[C@]23C)N4CCCCC4)[C@H]6OC(C)=O	CC(=O)OC1C(CC2C3CCC4CC(OC(C)=O)C(CC4(C)C3CCC12C)N1CCCCC1)[N+]1(C)CCCCC1	BGSZAXLLHYERSY-UHFFFAOYSA-N	CHRND	cholinergic receptor nicotinic delta subunit
1098	11	50700-72-6	39764	Vecuronium bromide	[Br-].C[N+]1(CCCCC1)[C@H]6C[C@@H]5[C@](C)(CC[C@H]2[C@H]5CC[C@H]3C[C@H](OC(C)=O)[C@H](C[C@]23C)N4CCCCC4)[C@H]6OC(C)=O	CC(=O)OC1C(CC2C3CCC4CC(OC(C)=O)C(CC4(C)C3CCC12C)N1CCCCC1)[N+]1(C)CCCCC1	BGSZAXLLHYERSY-UHFFFAOYSA-N	CHRNA1	cholinergic receptor nicotinic alpha 1 subunit
1099	11	50700-72-6	39764	Vecuronium bromide	[Br-].C[N+]1(CCCCC1)[C@H]6C[C@@H]5[C@](C)(CC[C@H]2[C@H]5CC[C@H]3C[C@H](OC(C)=O)[C@H](C[C@]23C)N4CCCCC4)[C@H]6OC(C)=O	CC(=O)OC1C(CC2C3CCC4CC(OC(C)=O)C(CC4(C)C3CCC12C)N1CCCCC1)[N+]1(C)CCCCC1	BGSZAXLLHYERSY-UHFFFAOYSA-N	CHRNB1	cholinergic receptor nicotinic beta 1 subunit
1100	11	26576-84-1	13240377	1-Butyl-2-methylpyridinium bromide	[Br-].Cc1cccc[n+]1CCCC	CCCC[N+]1=CC=CC=C1C	BHIGPVGNEXDQBL-UHFFFAOYSA-N	NA	symbol withdrawn, see [HGNC:12811](/data/gene-symbol-report/#!/hgnc_id/HGNC:12811)
1101	11	112400-85-8	21988023	1-Butyl-2-methylpyridinium chloride	[Cl-].Cc1cccc[n+]1CCCC	CCCC[N+]1=CC=CC=C1C	BHIGPVGNEXDQBL-UHFFFAOYSA-N	NA	symbol withdrawn, see [HGNC:12811](/data/gene-symbol-report/#!/hgnc_id/HGNC:12811)
1102	11	13311-31-4	15932798	1-Butyl-2-methylpyridinium iodide	[I-].Cc1cccc[n+]1CCCC	CCCC[N+]1=CC=CC=C1C	BHIGPVGNEXDQBL-UHFFFAOYSA-N	NA	symbol withdrawn, see [HGNC:12811](/data/gene-symbol-report/#!/hgnc_id/HGNC:12811)
1103	11	344774-05-6	16218739	Triisobutylmethylphosphonium tosylate	Cc1ccc(cc1)S(=O)([O-])=O.CC(C)C[P+](C)(CC(C)C)CC(C)C	CC(C)C[P+](C)(CC(C)C)CC(C)C	BIUUTLHYFPFWRB-UHFFFAOYSA-N	NA	symbol withdrawn, see [HGNC:12811](/data/gene-symbol-report/#!/hgnc_id/HGNC:12811)
1104	11	2882-19-1	97780	Ethyl bromophenylacetate	O=C(OCC)C(Br)c1ccccc1	CCOC(=O)C(Br)C1=CC=CC=C1	BKTKLDMYHTUESO-UHFFFAOYSA-N	NA	symbol withdrawn, see [HGNC:12811](/data/gene-symbol-report/#!/hgnc_id/HGNC:12811)
1105	11	671-16-9	4915	Procarbazine	CC(C)NC(=O)c1ccc(CNNC)cc1	CNNCC1=CC=C(C=C1)C(=O)NC(C)C	CPTBDICYNRMXFX-UHFFFAOYSA-N	NA	symbol withdrawn, see [HGNC:12811](/data/gene-symbol-report/#!/hgnc_id/HGNC:12811)
1106	11	34681-23-7	9571009	Butoxycarboxim	CC(C(\C)=N\OC(=O)NC)S(C)(=O)=O	CNC(=O)ON=C(C)C(C)S(C)(=O)=O	CTJBHIROCMPUKL-UHFFFAOYSA-N	NA	symbol withdrawn, see [HGNC:12811](/data/gene-symbol-report/#!/hgnc_id/HGNC:12811)
1107	11	119-27-7	8385	2,4-Dinitroanisole	COc1ccc(cc1[N+]([O-])=O)[N+]([O-])=O	COC1=CC=C(C=C1[N+]([O-])=O)[N+]([O-])=O	CVYZVNVPQRKDLW-UHFFFAOYSA-N	NA	symbol withdrawn, see [HGNC:12811](/data/gene-symbol-report/#!/hgnc_id/HGNC:12811)
1108	11	26576-85-2	12248306	1-Butyl-3-methylpyridinium bromide	[Br-].Cc1ccc[n+](CCCC)c1	CCCC[N+]1=CC=CC(C)=C1	DADKKHHMGSWSPH-UHFFFAOYSA-N	NA	symbol withdrawn, see [HGNC:12811](/data/gene-symbol-report/#!/hgnc_id/HGNC:12811)
1109	11	125652-55-3	19876500	1-Butyl-3-methylpyridinium chloride	[Cl-].Cc1ccc[n+](CCCC)c1	CCCC[N+]1=CC=CC(C)=C1	DADKKHHMGSWSPH-UHFFFAOYSA-N	NA	symbol withdrawn, see [HGNC:12811](/data/gene-symbol-report/#!/hgnc_id/HGNC:12811)
1110	11	845835-03-2	57358854	1-Butyl-3-methylpyridinium hexafluorophosphate	Cc1ccc[n+](CCCC)c1.F[P-](F)(F)(F)(F)F	CCCC[N+]1=CC=CC(C)=C1	DADKKHHMGSWSPH-UHFFFAOYSA-N	NA	symbol withdrawn, see [HGNC:12811](/data/gene-symbol-report/#!/hgnc_id/HGNC:12811)
1111	11	258273-67-5	45268380	1-Butyl-3-methylpyridinium iodide	[I-].Cc1ccc[n+](CCCC)c1	CCCC[N+]1=CC=CC(C)=C1	DADKKHHMGSWSPH-UHFFFAOYSA-N	NA	symbol withdrawn, see [HGNC:12811](/data/gene-symbol-report/#!/hgnc_id/HGNC:12811)
1112	11	135-09-1	3647	Hydroflumethiazide	FC(F)(F)c1cc2NCNS(=O)(=O)c2cc1S(N)(=O)=O	NS(=O)(=O)C1=C(C=C2NCNS(=O)(=O)C2=C1)C(F)(F)F	DMDGGSIALPNSEE-UHFFFAOYSA-N	ATP1A1	ATPase Na+/K+ transporting subunit alpha 1
1113	11	135-09-1	3647	Hydroflumethiazide	FC(F)(F)c1cc2NCNS(=O)(=O)c2cc1S(N)(=O)=O	NS(=O)(=O)C1=C(C=C2NCNS(=O)(=O)C2=C1)C(F)(F)F	DMDGGSIALPNSEE-UHFFFAOYSA-N	CA1	carbonic anhydrase 1
1114	11	135-09-1	3647	Hydroflumethiazide	FC(F)(F)c1cc2NCNS(=O)(=O)c2cc1S(N)(=O)=O	NS(=O)(=O)C1=C(C=C2NCNS(=O)(=O)C2=C1)C(F)(F)F	DMDGGSIALPNSEE-UHFFFAOYSA-N	CA12	carbonic anhydrase 12
1115	11	135-09-1	3647	Hydroflumethiazide	FC(F)(F)c1cc2NCNS(=O)(=O)c2cc1S(N)(=O)=O	NS(=O)(=O)C1=C(C=C2NCNS(=O)(=O)C2=C1)C(F)(F)F	DMDGGSIALPNSEE-UHFFFAOYSA-N	CA2	carbonic anhydrase 2
1116	11	135-09-1	3647	Hydroflumethiazide	FC(F)(F)c1cc2NCNS(=O)(=O)c2cc1S(N)(=O)=O	NS(=O)(=O)C1=C(C=C2NCNS(=O)(=O)C2=C1)C(F)(F)F	DMDGGSIALPNSEE-UHFFFAOYSA-N	CA4	carbonic anhydrase 4
1117	11	135-09-1	3647	Hydroflumethiazide	FC(F)(F)c1cc2NCNS(=O)(=O)c2cc1S(N)(=O)=O	NS(=O)(=O)C1=C(C=C2NCNS(=O)(=O)C2=C1)C(F)(F)F	DMDGGSIALPNSEE-UHFFFAOYSA-N	CA9	carbonic anhydrase 9
1118	11	135-09-1	3647	Hydroflumethiazide	FC(F)(F)c1cc2NCNS(=O)(=O)c2cc1S(N)(=O)=O	NS(=O)(=O)C1=C(C=C2NCNS(=O)(=O)C2=C1)C(F)(F)F	DMDGGSIALPNSEE-UHFFFAOYSA-N	KCNMA1	potassium calcium-activated channel subfamily M alpha 1
1119	11	135-09-1	3647	Hydroflumethiazide	FC(F)(F)c1cc2NCNS(=O)(=O)c2cc1S(N)(=O)=O	NS(=O)(=O)C1=C(C=C2NCNS(=O)(=O)C2=C1)C(F)(F)F	DMDGGSIALPNSEE-UHFFFAOYSA-N	SLC12A1	solute carrier family 12 member 1
1120	11	135-09-1	3647	Hydroflumethiazide	FC(F)(F)c1cc2NCNS(=O)(=O)c2cc1S(N)(=O)=O	NS(=O)(=O)C1=C(C=C2NCNS(=O)(=O)C2=C1)C(F)(F)F	DMDGGSIALPNSEE-UHFFFAOYSA-N	SLC12A3	solute carrier family 12 member 3
1121	11	41814-78-2	39040	2,7,8,9-Tricyclazole	Cc1cccc2sc3nncn3c12	CC1=C2N3C=NN=C3SC2=CC=C1	DQJCHOQLCLEDLL-UHFFFAOYSA-N	NA	symbol withdrawn, see [HGNC:12811](/data/gene-symbol-report/#!/hgnc_id/HGNC:12811)
1122	11	191217-81-9	166589	Pramipexole dihydrochloride monohydrate	Cl.Cl.O.CCCN[C@@H]1Cc2sc(N)nc2CC1	CCCNC1CCC2=C(C1)SC(N)=N2	FASDKYOPVNHBLU-UHFFFAOYSA-N	ADRA2A	adrenoceptor alpha 2A
1123	11	191217-81-9	166589	Pramipexole dihydrochloride monohydrate	Cl.Cl.O.CCCN[C@@H]1Cc2sc(N)nc2CC1	CCCNC1CCC2=C(C1)SC(N)=N2	FASDKYOPVNHBLU-UHFFFAOYSA-N	ADRA2B	adrenoceptor alpha 2B
1124	11	191217-81-9	166589	Pramipexole dihydrochloride monohydrate	Cl.Cl.O.CCCN[C@@H]1Cc2sc(N)nc2CC1	CCCNC1CCC2=C(C1)SC(N)=N2	FASDKYOPVNHBLU-UHFFFAOYSA-N	ADRA2C	adrenoceptor alpha 2C
1125	11	191217-81-9	166589	Pramipexole dihydrochloride monohydrate	Cl.Cl.O.CCCN[C@@H]1Cc2sc(N)nc2CC1	CCCNC1CCC2=C(C1)SC(N)=N2	FASDKYOPVNHBLU-UHFFFAOYSA-N	DRD1	dopamine receptor D1
1126	11	191217-81-9	166589	Pramipexole dihydrochloride monohydrate	Cl.Cl.O.CCCN[C@@H]1Cc2sc(N)nc2CC1	CCCNC1CCC2=C(C1)SC(N)=N2	FASDKYOPVNHBLU-UHFFFAOYSA-N	DRD2	dopamine receptor D2
1127	11	191217-81-9	166589	Pramipexole dihydrochloride monohydrate	Cl.Cl.O.CCCN[C@@H]1Cc2sc(N)nc2CC1	CCCNC1CCC2=C(C1)SC(N)=N2	FASDKYOPVNHBLU-UHFFFAOYSA-N	DRD3	dopamine receptor D3
1128	11	191217-81-9	166589	Pramipexole dihydrochloride monohydrate	Cl.Cl.O.CCCN[C@@H]1Cc2sc(N)nc2CC1	CCCNC1CCC2=C(C1)SC(N)=N2	FASDKYOPVNHBLU-UHFFFAOYSA-N	DRD4	dopamine receptor D4
1129	11	191217-81-9	166589	Pramipexole dihydrochloride monohydrate	Cl.Cl.O.CCCN[C@@H]1Cc2sc(N)nc2CC1	CCCNC1CCC2=C(C1)SC(N)=N2	FASDKYOPVNHBLU-UHFFFAOYSA-N	DRD5	dopamine receptor D5
1130	11	191217-81-9	166589	Pramipexole dihydrochloride monohydrate	Cl.Cl.O.CCCN[C@@H]1Cc2sc(N)nc2CC1	CCCNC1CCC2=C(C1)SC(N)=N2	FASDKYOPVNHBLU-UHFFFAOYSA-N	HTR1A	5-hydroxytryptamine receptor 1A
1131	11	191217-81-9	166589	Pramipexole dihydrochloride monohydrate	Cl.Cl.O.CCCN[C@@H]1Cc2sc(N)nc2CC1	CCCNC1CCC2=C(C1)SC(N)=N2	FASDKYOPVNHBLU-UHFFFAOYSA-N	HTR1B	5-hydroxytryptamine receptor 1B
1132	11	191217-81-9	166589	Pramipexole dihydrochloride monohydrate	Cl.Cl.O.CCCN[C@@H]1Cc2sc(N)nc2CC1	CCCNC1CCC2=C(C1)SC(N)=N2	FASDKYOPVNHBLU-UHFFFAOYSA-N	HTR1D	5-hydroxytryptamine receptor 1D
1133	11	191217-81-9	166589	Pramipexole dihydrochloride monohydrate	Cl.Cl.O.CCCN[C@@H]1Cc2sc(N)nc2CC1	CCCNC1CCC2=C(C1)SC(N)=N2	FASDKYOPVNHBLU-UHFFFAOYSA-N	HTR2A	5-hydroxytryptamine receptor 2A
1134	11	191217-81-9	166589	Pramipexole dihydrochloride monohydrate	Cl.Cl.O.CCCN[C@@H]1Cc2sc(N)nc2CC1	CCCNC1CCC2=C(C1)SC(N)=N2	FASDKYOPVNHBLU-UHFFFAOYSA-N	HTR2B	5-hydroxytryptamine receptor 2B
1135	11	191217-81-9	166589	Pramipexole dihydrochloride monohydrate	Cl.Cl.O.CCCN[C@@H]1Cc2sc(N)nc2CC1	CCCNC1CCC2=C(C1)SC(N)=N2	FASDKYOPVNHBLU-UHFFFAOYSA-N	HTR2C	5-hydroxytryptamine receptor 2C
1136	11	104632-26-0	119570	Pramipexole hydrochloride	CCCN[C@@H]1Cc2sc(N)nc2CC1	CCCNC1CCC2=C(C1)SC(N)=N2	FASDKYOPVNHBLU-UHFFFAOYSA-N	ADRA2A	adrenoceptor alpha 2A
1137	11	104632-26-0	119570	Pramipexole hydrochloride	CCCN[C@@H]1Cc2sc(N)nc2CC1	CCCNC1CCC2=C(C1)SC(N)=N2	FASDKYOPVNHBLU-UHFFFAOYSA-N	ADRA2B	adrenoceptor alpha 2B
1138	11	104632-26-0	119570	Pramipexole hydrochloride	CCCN[C@@H]1Cc2sc(N)nc2CC1	CCCNC1CCC2=C(C1)SC(N)=N2	FASDKYOPVNHBLU-UHFFFAOYSA-N	ADRA2C	adrenoceptor alpha 2C
1139	11	104632-26-0	119570	Pramipexole hydrochloride	CCCN[C@@H]1Cc2sc(N)nc2CC1	CCCNC1CCC2=C(C1)SC(N)=N2	FASDKYOPVNHBLU-UHFFFAOYSA-N	DRD1	dopamine receptor D1
1140	11	104632-26-0	119570	Pramipexole hydrochloride	CCCN[C@@H]1Cc2sc(N)nc2CC1	CCCNC1CCC2=C(C1)SC(N)=N2	FASDKYOPVNHBLU-UHFFFAOYSA-N	DRD2	dopamine receptor D2
1141	11	104632-26-0	119570	Pramipexole hydrochloride	CCCN[C@@H]1Cc2sc(N)nc2CC1	CCCNC1CCC2=C(C1)SC(N)=N2	FASDKYOPVNHBLU-UHFFFAOYSA-N	DRD3	dopamine receptor D3
1142	11	104632-26-0	119570	Pramipexole hydrochloride	CCCN[C@@H]1Cc2sc(N)nc2CC1	CCCNC1CCC2=C(C1)SC(N)=N2	FASDKYOPVNHBLU-UHFFFAOYSA-N	DRD4	dopamine receptor D4
1143	11	104632-26-0	119570	Pramipexole hydrochloride	CCCN[C@@H]1Cc2sc(N)nc2CC1	CCCNC1CCC2=C(C1)SC(N)=N2	FASDKYOPVNHBLU-UHFFFAOYSA-N	DRD5	dopamine receptor D5
1144	11	104632-26-0	119570	Pramipexole hydrochloride	CCCN[C@@H]1Cc2sc(N)nc2CC1	CCCNC1CCC2=C(C1)SC(N)=N2	FASDKYOPVNHBLU-UHFFFAOYSA-N	HTR1A	5-hydroxytryptamine receptor 1A
1145	11	104632-26-0	119570	Pramipexole hydrochloride	CCCN[C@@H]1Cc2sc(N)nc2CC1	CCCNC1CCC2=C(C1)SC(N)=N2	FASDKYOPVNHBLU-UHFFFAOYSA-N	HTR1B	5-hydroxytryptamine receptor 1B
1146	11	104632-26-0	119570	Pramipexole hydrochloride	CCCN[C@@H]1Cc2sc(N)nc2CC1	CCCNC1CCC2=C(C1)SC(N)=N2	FASDKYOPVNHBLU-UHFFFAOYSA-N	HTR1D	5-hydroxytryptamine receptor 1D
1147	11	104632-26-0	119570	Pramipexole hydrochloride	CCCN[C@@H]1Cc2sc(N)nc2CC1	CCCNC1CCC2=C(C1)SC(N)=N2	FASDKYOPVNHBLU-UHFFFAOYSA-N	HTR2A	5-hydroxytryptamine receptor 2A
1148	11	104632-26-0	119570	Pramipexole hydrochloride	CCCN[C@@H]1Cc2sc(N)nc2CC1	CCCNC1CCC2=C(C1)SC(N)=N2	FASDKYOPVNHBLU-UHFFFAOYSA-N	HTR2B	5-hydroxytryptamine receptor 2B
1149	11	104632-26-0	119570	Pramipexole hydrochloride	CCCN[C@@H]1Cc2sc(N)nc2CC1	CCCNC1CCC2=C(C1)SC(N)=N2	FASDKYOPVNHBLU-UHFFFAOYSA-N	HTR2C	5-hydroxytryptamine receptor 2C
1150	11	99617-34-2	9928181	Zacopride hydrochloride	Cl.Clc1cc(c(OC)cc1N)C(=O)NC3CN2CCC3CC2	COC1=CC(N)=C(Cl)C=C1C(=O)NC1CN2CCC1CC2	FEROPKNOYKURCJ-UHFFFAOYSA-N	HTR3A	5-hydroxytryptamine receptor 3A
1151	11	99617-34-2	9928181	Zacopride hydrochloride	Cl.Clc1cc(c(OC)cc1N)C(=O)NC3CN2CCC3CC2	COC1=CC(N)=C(Cl)C=C1C(=O)NC1CN2CCC1CC2	FEROPKNOYKURCJ-UHFFFAOYSA-N	HTR3B	5-hydroxytryptamine receptor 3B
1152	11	99617-34-2	9928181	Zacopride hydrochloride	Cl.Clc1cc(c(OC)cc1N)C(=O)NC3CN2CCC3CC2	COC1=CC(N)=C(Cl)C=C1C(=O)NC1CN2CCC1CC2	FEROPKNOYKURCJ-UHFFFAOYSA-N	HTR4	5-hydroxytryptamine receptor 4
1153	11	99617-34-2	9928181	Zacopride hydrochloride	Cl.Clc1cc(c(OC)cc1N)C(=O)NC3CN2CCC3CC2	COC1=CC(N)=C(Cl)C=C1C(=O)NC1CN2CCC1CC2	FEROPKNOYKURCJ-UHFFFAOYSA-N	HTR5A	5-hydroxytryptamine receptor 5A
1154	11	554-92-7	68385	Trimethobenzamide hydrochloride	Cl.COc1c(cc(cc1OC)C(=O)NCc2ccc(OCCN(C)C)cc2)OC	COC1=CC(=CC(OC)=C1OC)C(=O)NCC1=CC=C(OCCN(C)C)C=C1	FEZBIKUBAYAZIU-UHFFFAOYSA-N	DRD2	dopamine receptor D2
1155	11	1084-65-7	4165	Meticrane	NS(=O)(=O)c2cc1c(CCCS1(=O)=O)cc2C	CC1=CC2=C(C=C1S(N)(=O)=O)S(=O)(=O)CCC2	FNQQBFNIYODEMB-UHFFFAOYSA-N	NA	symbol withdrawn, see [HGNC:12811](/data/gene-symbol-report/#!/hgnc_id/HGNC:12811)
1156	11	85798-08-9	55397	(-)-Quinpirole hydrochloride	Cl.CCCN1CCC[C@@H]2Cc3nncc3C[C@@H]12	CCCN1CCCC2CC3=NNC=C3CC12	FTSUPYGMFAPCFZ-UHFFFAOYSA-N	DRD1	dopamine receptor D1
1157	11	85798-08-9	55397	(-)-Quinpirole hydrochloride	Cl.CCCN1CCC[C@@H]2Cc3nncc3C[C@@H]12	CCCN1CCCC2CC3=NNC=C3CC12	FTSUPYGMFAPCFZ-UHFFFAOYSA-N	DRD2	dopamine receptor D2
1158	11	85798-08-9	55397	(-)-Quinpirole hydrochloride	Cl.CCCN1CCC[C@@H]2Cc3nncc3C[C@@H]12	CCCN1CCCC2CC3=NNC=C3CC12	FTSUPYGMFAPCFZ-UHFFFAOYSA-N	DRD3	dopamine receptor D3
1159	11	85798-08-9	55397	(-)-Quinpirole hydrochloride	Cl.CCCN1CCC[C@@H]2Cc3nncc3C[C@@H]12	CCCN1CCCC2CC3=NNC=C3CC12	FTSUPYGMFAPCFZ-UHFFFAOYSA-N	DRD4	dopamine receptor D4
1160	11	85798-08-9	55397	(-)-Quinpirole hydrochloride	Cl.CCCN1CCC[C@@H]2Cc3nncc3C[C@@H]12	CCCN1CCCC2CC3=NNC=C3CC12	FTSUPYGMFAPCFZ-UHFFFAOYSA-N	HTR1A	5-hydroxytryptamine receptor 1A
1161	11	85798-08-9	55397	(-)-Quinpirole hydrochloride	Cl.CCCN1CCC[C@@H]2Cc3nncc3C[C@@H]12	CCCN1CCCC2CC3=NNC=C3CC12	FTSUPYGMFAPCFZ-UHFFFAOYSA-N	HTR2A	5-hydroxytryptamine receptor 2A
1162	11	85798-08-9	55397	(-)-Quinpirole hydrochloride	Cl.CCCN1CCC[C@@H]2Cc3nncc3C[C@@H]12	CCCN1CCCC2CC3=NNC=C3CC12	FTSUPYGMFAPCFZ-UHFFFAOYSA-N	HTR2B	5-hydroxytryptamine receptor 2B
1163	11	85798-08-9	55397	(-)-Quinpirole hydrochloride	Cl.CCCN1CCC[C@@H]2Cc3nncc3C[C@@H]12	CCCN1CCCC2CC3=NNC=C3CC12	FTSUPYGMFAPCFZ-UHFFFAOYSA-N	HTR2C	5-hydroxytryptamine receptor 2C
1164	11	4093-35-0	2446	Bromopride	Nc1cc(OC)c(cc1Br)C(=O)NCCN(CC)CC	CCN(CC)CCNC(=O)C1=CC(Br)=C(N)C=C1OC	GIYAQDDTCWHPPL-UHFFFAOYSA-N	DRD2	dopamine receptor D2
1165	11	6674-22-2	81184	1,8-Diazabicyclo[5.4.0]undec-7-ene	C1CCC2=NCCCN2CC1	C1CN=C2CCCCCN2C1	GQHTUMJGOHRCHB-UHFFFAOYSA-N	NA	symbol withdrawn, see [HGNC:12811](/data/gene-symbol-report/#!/hgnc_id/HGNC:12811)
1166	11	73-48-3	2315	Bendroflumethiazide	FC(F)(F)c1cc2NC(NS(=O)(=O)c2cc1S(N)(=O)=O)Cc3ccccc3	NS(=O)(=O)C1=C(C=C2NC(CC3=CC=CC=C3)NS(=O)(=O)C2=C1)C(F)(F)F	HDWIHXWEUNVBIY-UHFFFAOYSA-N	SLC12A1	solute carrier family 12 member 1
1167	11	73-48-3	2315	Bendroflumethiazide	FC(F)(F)c1cc2NC(NS(=O)(=O)c2cc1S(N)(=O)=O)Cc3ccccc3	NS(=O)(=O)C1=C(C=C2NC(CC3=CC=CC=C3)NS(=O)(=O)C2=C1)C(F)(F)F	HDWIHXWEUNVBIY-UHFFFAOYSA-N	SLC12A3	solute carrier family 12 member 3
1168	11	111988-49-9	115224	Thiacloprid	Clc2ncc(CN1CCS/C1=N\C#N)cc2	ClC1=CC=C(CN2CCSC2=NC#N)C=N1	HOKKPVIRMVDYPB-UHFFFAOYSA-N	NA	symbol withdrawn, see [HGNC:12811](/data/gene-symbol-report/#!/hgnc_id/HGNC:12811)
1169	11	156137-99-4	5311398	Rapacuronium bromide	[Br-].C=CC[N+]1(CCCCC1)[C@H]6C[C@@H]5[C@](C)(CC[C@H]2[C@H]5CC[C@H]3C[C@H](OC(C)=O)[C@H](C[C@]23C)N4CCCCC4)[C@H]6OC(=O)CC	CCC(=O)OC1C(CC2C3CCC4CC(OC(C)=O)C(CC4(C)C3CCC12C)N1CCCCC1)[N+]1(CC=C)CCCCC1	HTIKWNNIPGXLGM-UHFFFAOYSA-N	CHRND	cholinergic receptor nicotinic delta subunit
1170	11	156137-99-4	5311398	Rapacuronium bromide	[Br-].C=CC[N+]1(CCCCC1)[C@H]6C[C@@H]5[C@](C)(CC[C@H]2[C@H]5CC[C@H]3C[C@H](OC(C)=O)[C@H](C[C@]23C)N4CCCCC4)[C@H]6OC(=O)CC	CCC(=O)OC1C(CC2C3CCC4CC(OC(C)=O)C(CC4(C)C3CCC12C)N1CCCCC1)[N+]1(CC=C)CCCCC1	HTIKWNNIPGXLGM-UHFFFAOYSA-N	CHRNG	cholinergic receptor nicotinic gamma subunit
1171	11	156137-99-4	5311398	Rapacuronium bromide	[Br-].C=CC[N+]1(CCCCC1)[C@H]6C[C@@H]5[C@](C)(CC[C@H]2[C@H]5CC[C@H]3C[C@H](OC(C)=O)[C@H](C[C@]23C)N4CCCCC4)[C@H]6OC(=O)CC	CCC(=O)OC1C(CC2C3CCC4CC(OC(C)=O)C(CC4(C)C3CCC12C)N1CCCCC1)[N+]1(CC=C)CCCCC1	HTIKWNNIPGXLGM-UHFFFAOYSA-N	CHRNA1	cholinergic receptor nicotinic alpha 1 subunit
1172	11	156137-99-4	5311398	Rapacuronium bromide	[Br-].C=CC[N+]1(CCCCC1)[C@H]6C[C@@H]5[C@](C)(CC[C@H]2[C@H]5CC[C@H]3C[C@H](OC(C)=O)[C@H](C[C@]23C)N4CCCCC4)[C@H]6OC(=O)CC	CCC(=O)OC1C(CC2C3CCC4CC(OC(C)=O)C(CC4(C)C3CCC12C)N1CCCCC1)[N+]1(CC=C)CCCCC1	HTIKWNNIPGXLGM-UHFFFAOYSA-N	CHRNE	cholinergic receptor nicotinic epsilon subunit
1173	11	156137-99-4	5311398	Rapacuronium bromide	[Br-].C=CC[N+]1(CCCCC1)[C@H]6C[C@@H]5[C@](C)(CC[C@H]2[C@H]5CC[C@H]3C[C@H](OC(C)=O)[C@H](C[C@]23C)N4CCCCC4)[C@H]6OC(=O)CC	CCC(=O)OC1C(CC2C3CCC4CC(OC(C)=O)C(CC4(C)C3CCC12C)N1CCCCC1)[N+]1(CC=C)CCCCC1	HTIKWNNIPGXLGM-UHFFFAOYSA-N	CHRNB1	cholinergic receptor nicotinic beta 1 subunit
1174	11	478149-53-0	9930121	PHA-00543613	O=C(N[C@H]2CN1CCC2CC1)c3cc4ccoc4cn3	[H]C12CCN(CC1)CC2NC(=O)C1=NC=C2OC=CC2=C1	IPKZCLGGYKRDES-UHFFFAOYSA-N	CHRNA7	cholinergic receptor nicotinic alpha 7 subunit
1175	11	298-06-6	9274	O,O-Diethyl dithiophosphate	CCOP(=S)(S)OCC	CCOP(S)(=S)OCC	IRDLUHRVLVEUHA-UHFFFAOYSA-N	NA	symbol withdrawn, see [HGNC:12811](/data/gene-symbol-report/#!/hgnc_id/HGNC:12811)
1176	11	335104-84-2	11556911	Tembotrione	O=C2CCCC(=O)C2C(=O)c1ccc(c(COCC(F)(F)F)c1Cl)S(C)(=O)=O	CS(=O)(=O)C1=C(COCC(F)(F)F)C(Cl)=C(C=C1)C(=O)C1C(=O)CCCC1=O	IUQAXCIUEPFPSF-UHFFFAOYSA-N	NA	symbol withdrawn, see [HGNC:12811](/data/gene-symbol-report/#!/hgnc_id/HGNC:12811)
1177	11	4659-45-4	78392	2,6-Dichlorobenzoyl chloride	O=C(Cl)c1c(Cl)cccc1Cl	ClC(=O)C1=C(Cl)C=CC=C1Cl	JBLIDPPHFGWTKU-UHFFFAOYSA-N	NA	symbol withdrawn, see [HGNC:12811](/data/gene-symbol-report/#!/hgnc_id/HGNC:12811)
1178	11	59263-76-2	65483	Meptazinol hydrochloride	Cl.CN1CCCCC(CC)(C1)c2cccc(O)c2	CCC1(CCCCN(C)C1)C1=CC(O)=CC=C1	JLICHNCFTLFZJN-UHFFFAOYSA-N	BCHE	butyrylcholinesterase
1179	11	59263-76-2	65483	Meptazinol hydrochloride	Cl.CN1CCCCC(CC)(C1)c2cccc(O)c2	CCC1(CCCCN(C)C1)C1=CC(O)=CC=C1	JLICHNCFTLFZJN-UHFFFAOYSA-N	OPRM1	opioid receptor mu 1
1180	11	118288-08-7	5282136	Lafutidine	O=S(CC(=O)NC/C=C\COc2cc(CN1CCCCC1)ccn2)Cc3ccco3	O=C(CS(=O)CC1=CC=CO1)NCC=CCOC1=CC(CN2CCCCC2)=CC=N1	KMZQAVXSMUKBPD-UHFFFAOYSA-N	HRH2	histamine receptor H2
1181	11	361-37-5	9681	Methysergide	CC[C@@H](CO)NC(=O)[C@@H]3C=C2c4cccc1c4c(cn1C)C[C@H]2N(C)C3	CCC(CO)NC(=O)C1CN(C)C2CC3=CN(C)C4=CC=CC(=C34)C2=C1	KPJZHOPZRAFDTN-UHFFFAOYSA-N	HTR1B	5-hydroxytryptamine receptor 1B
1182	11	361-37-5	9681	Methysergide	CC[C@@H](CO)NC(=O)[C@@H]3C=C2c4cccc1c4c(cn1C)C[C@H]2N(C)C3	CCC(CO)NC(=O)C1CN(C)C2CC3=CN(C)C4=CC=CC(=C34)C2=C1	KPJZHOPZRAFDTN-UHFFFAOYSA-N	HTR1D	5-hydroxytryptamine receptor 1D
1183	11	361-37-5	9681	Methysergide	CC[C@@H](CO)NC(=O)[C@@H]3C=C2c4cccc1c4c(cn1C)C[C@H]2N(C)C3	CCC(CO)NC(=O)C1CN(C)C2CC3=CN(C)C4=CC=CC(=C34)C2=C1	KPJZHOPZRAFDTN-UHFFFAOYSA-N	HTR1E	5-hydroxytryptamine receptor 1E
1184	11	361-37-5	9681	Methysergide	CC[C@@H](CO)NC(=O)[C@@H]3C=C2c4cccc1c4c(cn1C)C[C@H]2N(C)C3	CCC(CO)NC(=O)C1CN(C)C2CC3=CN(C)C4=CC=CC(=C34)C2=C1	KPJZHOPZRAFDTN-UHFFFAOYSA-N	HTR1F	5-hydroxytryptamine receptor 1F
1185	11	361-37-5	9681	Methysergide	CC[C@@H](CO)NC(=O)[C@@H]3C=C2c4cccc1c4c(cn1C)C[C@H]2N(C)C3	CCC(CO)NC(=O)C1CN(C)C2CC3=CN(C)C4=CC=CC(=C34)C2=C1	KPJZHOPZRAFDTN-UHFFFAOYSA-N	HTR2A	5-hydroxytryptamine receptor 2A
1186	11	361-37-5	9681	Methysergide	CC[C@@H](CO)NC(=O)[C@@H]3C=C2c4cccc1c4c(cn1C)C[C@H]2N(C)C3	CCC(CO)NC(=O)C1CN(C)C2CC3=CN(C)C4=CC=CC(=C34)C2=C1	KPJZHOPZRAFDTN-UHFFFAOYSA-N	HTR2B	5-hydroxytryptamine receptor 2B
1187	11	361-37-5	9681	Methysergide	CC[C@@H](CO)NC(=O)[C@@H]3C=C2c4cccc1c4c(cn1C)C[C@H]2N(C)C3	CCC(CO)NC(=O)C1CN(C)C2CC3=CN(C)C4=CC=CC(=C34)C2=C1	KPJZHOPZRAFDTN-UHFFFAOYSA-N	HTR2C	5-hydroxytryptamine receptor 2C
1188	11	361-37-5	9681	Methysergide	CC[C@@H](CO)NC(=O)[C@@H]3C=C2c4cccc1c4c(cn1C)C[C@H]2N(C)C3	CCC(CO)NC(=O)C1CN(C)C2CC3=CN(C)C4=CC=CC(=C34)C2=C1	KPJZHOPZRAFDTN-UHFFFAOYSA-N	HTR5A	5-hydroxytryptamine receptor 5A
1189	11	361-37-5	9681	Methysergide	CC[C@@H](CO)NC(=O)[C@@H]3C=C2c4cccc1c4c(cn1C)C[C@H]2N(C)C3	CCC(CO)NC(=O)C1CN(C)C2CC3=CN(C)C4=CC=CC(=C34)C2=C1	KPJZHOPZRAFDTN-UHFFFAOYSA-N	HTR6	5-hydroxytryptamine receptor 6
1190	11	361-37-5	9681	Methysergide	CC[C@@H](CO)NC(=O)[C@@H]3C=C2c4cccc1c4c(cn1C)C[C@H]2N(C)C3	CCC(CO)NC(=O)C1CN(C)C2CC3=CN(C)C4=CC=CC(=C34)C2=C1	KPJZHOPZRAFDTN-UHFFFAOYSA-N	HTR7	5-hydroxytryptamine receptor 7
1191	11	361-37-5	9681	Methysergide	CC[C@@H](CO)NC(=O)[C@@H]3C=C2c4cccc1c4c(cn1C)C[C@H]2N(C)C3	CCC(CO)NC(=O)C1CN(C)C2CC3=CN(C)C4=CC=CC(=C34)C2=C1	KPJZHOPZRAFDTN-UHFFFAOYSA-N	CYP2C19	cytochrome P450 family 2 subfamily C member 19
1192	11	361-37-5	9681	Methysergide	CC[C@@H](CO)NC(=O)[C@@H]3C=C2c4cccc1c4c(cn1C)C[C@H]2N(C)C3	CCC(CO)NC(=O)C1CN(C)C2CC3=CN(C)C4=CC=CC(=C34)C2=C1	KPJZHOPZRAFDTN-UHFFFAOYSA-N	SIGMAR1	sigma non-opioid intracellular receptor 1
1193	11	361-37-5	9681	Methysergide	CC[C@@H](CO)NC(=O)[C@@H]3C=C2c4cccc1c4c(cn1C)C[C@H]2N(C)C3	CCC(CO)NC(=O)C1CN(C)C2CC3=CN(C)C4=CC=CC(=C34)C2=C1	KPJZHOPZRAFDTN-UHFFFAOYSA-N	DRD3	dopamine receptor D3
1194	11	361-37-5	9681	Methysergide	CC[C@@H](CO)NC(=O)[C@@H]3C=C2c4cccc1c4c(cn1C)C[C@H]2N(C)C3	CCC(CO)NC(=O)C1CN(C)C2CC3=CN(C)C4=CC=CC(=C34)C2=C1	KPJZHOPZRAFDTN-UHFFFAOYSA-N	HTR1A	5-hydroxytryptamine receptor 1A
1195	11	5868-05-03	4476	Niceritrol	O=C(OCC(COC(=O)c1cccnc1)(COC(=O)c2cccnc2)COC(=O)c3cccnc3)c4cccnc4	O=C(OCC(COC(=O)C1=CC=CN=C1)(COC(=O)C1=CC=CN=C1)COC(=O)C1=CC=CN=C1)C1=CC=CN=C1	KUEUWHJGRZKESU-UHFFFAOYSA-N	NA	symbol withdrawn, see [HGNC:12811](/data/gene-symbol-report/#!/hgnc_id/HGNC:12811)
1196	11	527680-56-4	9932000	PHA-00568487	O=C(N[C@H]2CN1CCC2CC1)c3ccc4OCCOc4c3	[H]C12CCN(CC1)CC2NC(=O)C1=CC=C2OCCOC2=C1	LUVXHMJTVXZFPD-UHFFFAOYSA-N	CHRNA7	cholinergic receptor nicotinic alpha 7 subunit
1197	11	202409-33-4	123619	Etoricoxib	CS(=O)(=O)c1ccc(cc1)c3cc(Cl)cnc3c2cnc(C)cc2	CC1=NC=C(C=C1)C1=NC=C(Cl)C=C1C1=CC=C(C=C1)S(C)(=O)=O	MNJVRJDLRVPLFE-UHFFFAOYSA-N	PTGS2	prostaglandin-endoperoxide synthase 2
1198	11	541-22-0	10921	Decamethonium bromide	[Br-].[Br-].C[N+](C)(C)CCCCCCCCCC[N+](C)(C)C	C[N+](C)(C)CCCCCCCCCC[N+](C)(C)C	MTCUAOILFDZKCO-UHFFFAOYSA-N	ACHE	acetylcholinesterase (Cartwright blood group)
1199	11	541-22-0	10921	Decamethonium bromide	[Br-].[Br-].C[N+](C)(C)CCCCCCCCCC[N+](C)(C)C	C[N+](C)(C)CCCCCCCCCC[N+](C)(C)C	MTCUAOILFDZKCO-UHFFFAOYSA-N	CHRNA2	cholinergic receptor nicotinic alpha 2 subunit
1200	11	541-22-0	10921	Decamethonium bromide	[Br-].[Br-].C[N+](C)(C)CCCCCCCCCC[N+](C)(C)C	C[N+](C)(C)CCCCCCCCCC[N+](C)(C)C	MTCUAOILFDZKCO-UHFFFAOYSA-N	CHRND	cholinergic receptor nicotinic delta subunit
1201	11	541-22-0	10921	Decamethonium bromide	[Br-].[Br-].C[N+](C)(C)CCCCCCCCCC[N+](C)(C)C	C[N+](C)(C)CCCCCCCCCC[N+](C)(C)C	MTCUAOILFDZKCO-UHFFFAOYSA-N	CHRNG	cholinergic receptor nicotinic gamma subunit
1202	11	541-22-0	10921	Decamethonium bromide	[Br-].[Br-].C[N+](C)(C)CCCCCCCCCC[N+](C)(C)C	C[N+](C)(C)CCCCCCCCCC[N+](C)(C)C	MTCUAOILFDZKCO-UHFFFAOYSA-N	CHRNA1	cholinergic receptor nicotinic alpha 1 subunit
1203	11	541-22-0	10921	Decamethonium bromide	[Br-].[Br-].C[N+](C)(C)CCCCCCCCCC[N+](C)(C)C	C[N+](C)(C)CCCCCCCCCC[N+](C)(C)C	MTCUAOILFDZKCO-UHFFFAOYSA-N	CHRNE	cholinergic receptor nicotinic epsilon subunit
1204	11	541-22-0	10921	Decamethonium bromide	[Br-].[Br-].C[N+](C)(C)CCCCCCCCCC[N+](C)(C)C	C[N+](C)(C)CCCCCCCCCC[N+](C)(C)C	MTCUAOILFDZKCO-UHFFFAOYSA-N	CHRNB1	cholinergic receptor nicotinic beta 1 subunit
1205	11	32353-64-3	11995188	1-Butyl-4-methylpyridinium iodide	[I-].Cc1cc[n+](CCCC)cc1	CCCC[N+]1=CC=C(C)C=C1	NNLHWTTWXYBJBQ-UHFFFAOYSA-N	NA	symbol withdrawn, see [HGNC:12811](/data/gene-symbol-report/#!/hgnc_id/HGNC:12811)
1206	11	26155-31-7	60196268	Morantel tartrate	Cc2ccsc2\C=C\C1=NCCCN1C.O=C(O)[C@H](O)[C@H](O)C(=O)O	CN1CCCN=C1C=CC1=C(C)C=CS1	NVEPPWDVLBMNMB-UHFFFAOYSA-N	NA	symbol withdrawn, see [HGNC:12811](/data/gene-symbol-report/#!/hgnc_id/HGNC:12811)
1207	11	10563-29-8	82728	Dimethyldipropylenetriamine	CN(C)CCCNCCCN	CN(C)CCCNCCCN	OMKZWUPRGQMQJC-UHFFFAOYSA-N	NA	symbol withdrawn, see [HGNC:12811](/data/gene-symbol-report/#!/hgnc_id/HGNC:12811)
1208	11	152-02-3	5359371	Levallorphan	Oc3ccc4C[C@H]1N(CC[C@@]2(CCCC[C@@H]12)c4c3)CC=C	[H]C12CC3=C(C=C(O)C=C3)C3(CCCCC13)CCN2CC=C	OZYUPQUCAUTOBP-UHFFFAOYSA-N	CHRNA2	cholinergic receptor nicotinic alpha 2 subunit
1209	11	152-02-3	5359371	Levallorphan	Oc3ccc4C[C@H]1N(CC[C@@]2(CCCC[C@@H]12)c4c3)CC=C	[H]C12CC3=C(C=C(O)C=C3)C3(CCCCC13)CCN2CC=C	OZYUPQUCAUTOBP-UHFFFAOYSA-N	OPRM1	opioid receptor mu 1
1210	11	79-77-6	638014	beta-Ionone	CC=1CCCC(C)(C)C=1/C=C/C(C)=O	CC(=O)C=CC1=C(C)CCCC1(C)C	PSQYTAPXSHCGMF-UHFFFAOYSA-N	NA	symbol withdrawn, see [HGNC:12811](/data/gene-symbol-report/#!/hgnc_id/HGNC:12811)
1211	11	14901-07-6	26955	4-(2,6,6-Trimethyl-cyclohex-1-enyl)-but-3-en-2-one	CC=1CCCC(C)(C)C=1C=CC(C)=O	CC(=O)C=CC1=C(C)CCCC1(C)C	PSQYTAPXSHCGMF-UHFFFAOYSA-N	NA	symbol withdrawn, see [HGNC:12811](/data/gene-symbol-report/#!/hgnc_id/HGNC:12811)
1212	11	122892-31-3	129791	Itopride hydrochloride	Cl.COc1cc(ccc1OC)C(=O)NCc2ccc(OCCN(C)C)cc2	COC1=C(OC)C=C(C=C1)C(=O)NCC1=CC=C(OCCN(C)C)C=C1	QQQIECGTIMUVDS-UHFFFAOYSA-N	CHRM3	cholinergic receptor muscarinic 3
1213	11	122892-31-3	129791	Itopride hydrochloride	Cl.COc1cc(ccc1OC)C(=O)NCc2ccc(OCCN(C)C)cc2	COC1=C(OC)C=C(C=C1)C(=O)NCC1=CC=C(OCCN(C)C)C=C1	QQQIECGTIMUVDS-UHFFFAOYSA-N	DRD2	dopamine receptor D2
1214	11	1124-64-7	2734171	N-Butylpyridinium chloride	[Cl-].CCCC[n+]1ccccc1	CCCC[N+]1=CC=CC=C1	REACWASHYHDPSQ-UHFFFAOYSA-N	NA	symbol withdrawn, see [HGNC:12811](/data/gene-symbol-report/#!/hgnc_id/HGNC:12811)
1215	11	186088-50-6	2734176	1-Butylpyridinium hexafluorophosphate	F[P-](F)(F)(F)(F)F.CCCC[n+]1ccccc1	CCCC[N+]1=CC=CC=C1	REACWASHYHDPSQ-UHFFFAOYSA-N	NA	symbol withdrawn, see [HGNC:12811](/data/gene-symbol-report/#!/hgnc_id/HGNC:12811)
1216	11	874-80-6	2734238	1-Butylpyridinium bromide	[Br-].CCCC[n+]1ccccc1	CCCC[N+]1=CC=CC=C1	REACWASHYHDPSQ-UHFFFAOYSA-N	NA	symbol withdrawn, see [HGNC:12811](/data/gene-symbol-report/#!/hgnc_id/HGNC:12811)
1217	11	390423-43-5	2734248	1-Butylpyridinium trifluoromethanesulfonate	FC(F)(F)S([O-])(=O)=O.CCCC[n+]1ccccc1	CCCC[N+]1=CC=CC=C1	REACWASHYHDPSQ-UHFFFAOYSA-N	NA	symbol withdrawn, see [HGNC:12811](/data/gene-symbol-report/#!/hgnc_id/HGNC:12811)
1218	11	121-14-2	8461	2,4-Dinitrotoluene	Cc1ccc(cc1[N+](=O)[O-])[N+]([O-])=O	CC1=C(C=C(C=C1)[N+]([O-])=O)[N+]([O-])=O	RMBFBMJGBANMMK-UHFFFAOYSA-N	NA	symbol withdrawn, see [HGNC:12811](/data/gene-symbol-report/#!/hgnc_id/HGNC:12811)
1219	11	629-03-8	12368	1,6-Dibromohexane	BrCCCCCCBr	BrCCCCCCBr	SGRHVVLXEBNBDV-UHFFFAOYSA-N	NA	symbol withdrawn, see [HGNC:12811](/data/gene-symbol-report/#!/hgnc_id/HGNC:12811)
1220	11	76963-41-2	4513	Nizatidine	CN(C)Cc1nc(CSCCNC(=C[N+]([O-])=O)NC)cs1	C\N=C(/C[N+]([O-])=O)NCCSCC1=CSC(CN(C)C)=N1	XPZQPVYGEOEOKS-UHFFFAOYSA-N	NA	symbol withdrawn, see [HGNC:12811](/data/gene-symbol-report/#!/hgnc_id/HGNC:12811)
1221	11	56839-43-1	123698	Eperisone hydrochloride	Cl.CC(CN1CCCCC1)C(=O)c2ccc(CC)cc2	CCC1=CC=C(C=C1)C(=O)C(C)CN1CCCCC1	SQUNAWUMZGQQJD-UHFFFAOYSA-N	CYP2J2	cytochrome P450 family 2 subfamily J member 2
1222	11	56839-43-1	123698	Eperisone hydrochloride	Cl.CC(CN1CCCCC1)C(=O)c2ccc(CC)cc2	CCC1=CC=C(C=C1)C(=O)C(C)CN1CCCCC1	SQUNAWUMZGQQJD-UHFFFAOYSA-N	SIGMAR1	sigma non-opioid intracellular receptor 1
1223	11	28940-11-6	120101	7-Methyl-2H-1,5-benzodioxepin-3(4H)-one	Cc1cc2OCC(=O)COc2cc1	CC1=CC=C2OCC(=O)COC2=C1	SWUIQEBPZIHZQS-UHFFFAOYSA-N	NA	symbol withdrawn, see [HGNC:12811](/data/gene-symbol-report/#!/hgnc_id/HGNC:12811)
1224	11	364-62-5	4168	Metoclopramide	Nc1cc(OC)c(cc1Cl)C(=O)NCCN(CC)CC	CCN(CC)CCNC(=O)C1=CC(Cl)=C(N)C=C1OC	TTWJBBZEZQICBI-UHFFFAOYSA-N	CHRM1	cholinergic receptor muscarinic 1
1225	11	364-62-5	4168	Metoclopramide	Nc1cc(OC)c(cc1Cl)C(=O)NCCN(CC)CC	CCN(CC)CCNC(=O)C1=CC(Cl)=C(N)C=C1OC	TTWJBBZEZQICBI-UHFFFAOYSA-N	DRD2	dopamine receptor D2
1226	11	364-62-5	4168	Metoclopramide	Nc1cc(OC)c(cc1Cl)C(=O)NCCN(CC)CC	CCN(CC)CCNC(=O)C1=CC(Cl)=C(N)C=C1OC	TTWJBBZEZQICBI-UHFFFAOYSA-N	HTR3A	5-hydroxytryptamine receptor 3A
1227	11	364-62-5	4168	Metoclopramide	Nc1cc(OC)c(cc1Cl)C(=O)NCCN(CC)CC	CCN(CC)CCNC(=O)C1=CC(Cl)=C(N)C=C1OC	TTWJBBZEZQICBI-UHFFFAOYSA-N	HTR3B	5-hydroxytryptamine receptor 3B
1228	11	364-62-5	4168	Metoclopramide	Nc1cc(OC)c(cc1Cl)C(=O)NCCN(CC)CC	CCN(CC)CCNC(=O)C1=CC(Cl)=C(N)C=C1OC	TTWJBBZEZQICBI-UHFFFAOYSA-N	HTR4	5-hydroxytryptamine receptor 4
1229	11	364-62-5	4168	Metoclopramide	Nc1cc(OC)c(cc1Cl)C(=O)NCCN(CC)CC	CCN(CC)CCNC(=O)C1=CC(Cl)=C(N)C=C1OC	TTWJBBZEZQICBI-UHFFFAOYSA-N	CYP2D6	cytochrome P450 family 2 subfamily D member 6
1230	11	364-62-5	4168	Metoclopramide	Nc1cc(OC)c(cc1Cl)C(=O)NCCN(CC)CC	CCN(CC)CCNC(=O)C1=CC(Cl)=C(N)C=C1OC	TTWJBBZEZQICBI-UHFFFAOYSA-N	MPO	myeloperoxidase
1231	11	364-62-5	4168	Metoclopramide	Nc1cc(OC)c(cc1Cl)C(=O)NCCN(CC)CC	CCN(CC)CCNC(=O)C1=CC(Cl)=C(N)C=C1OC	TTWJBBZEZQICBI-UHFFFAOYSA-N	DRD3	dopamine receptor D3
1232	11	364-62-5	4168	Metoclopramide	Nc1cc(OC)c(cc1Cl)C(=O)NCCN(CC)CC	CCN(CC)CCNC(=O)C1=CC(Cl)=C(N)C=C1OC	TTWJBBZEZQICBI-UHFFFAOYSA-N	HTR3E	5-hydroxytryptamine receptor 3E
1233	11	364-62-5	4168	Metoclopramide	Nc1cc(OC)c(cc1Cl)C(=O)NCCN(CC)CC	CCN(CC)CCNC(=O)C1=CC(Cl)=C(N)C=C1OC	TTWJBBZEZQICBI-UHFFFAOYSA-N	HTR3D	5-hydroxytryptamine receptor 3D
1234	11	364-62-5	4168	Metoclopramide	Nc1cc(OC)c(cc1Cl)C(=O)NCCN(CC)CC	CCN(CC)CCNC(=O)C1=CC(Cl)=C(N)C=C1OC	TTWJBBZEZQICBI-UHFFFAOYSA-N	HTR3C	5-hydroxytryptamine receptor 3C
1235	11	79-00-5	6574	1,1,2-Trichloroethane	ClCC(Cl)Cl	ClCC(Cl)Cl	UBOXGVDOUJQMTN-UHFFFAOYSA-N	NA	symbol withdrawn, see [HGNC:12811](/data/gene-symbol-report/#!/hgnc_id/HGNC:12811)
1236	11	1497-49-0	5702667	N,N'-Penta-1,3-dien-1-yl-5-ylidenedianiline hydrochloride	Cl.C(=C/Nc1ccccc1)\C=C\C=N\c2ccccc2	C(C=CC=NC1=CC=CC=C1)C=NC1=CC=CC=C1	OYTZUGLPJZKBKS-UHFFFAOYSA-N	NA	symbol withdrawn, see [HGNC:12811](/data/gene-symbol-report/#!/hgnc_id/HGNC:12811)
1237	11	113-42-8	8226	Methergine	CC[C@@H](CO)NC(=O)[C@@H]2C=C1c3cccc4ncc(C[C@H]1N(C)C2)c34	CCC(CO)NC(=O)C1CN(C)C2CC3=CNC4=CC=CC(=C34)C2=C1	UNBRKDKAWYKMIV-UHFFFAOYSA-N	DRD1	dopamine receptor D1
1238	11	113-42-8	8226	Methergine	CC[C@@H](CO)NC(=O)[C@@H]2C=C1c3cccc4ncc(C[C@H]1N(C)C2)c34	CCC(CO)NC(=O)C1CN(C)C2CC3=CNC4=CC=CC(=C34)C2=C1	UNBRKDKAWYKMIV-UHFFFAOYSA-N	HTR1E	5-hydroxytryptamine receptor 1E
1239	11	113-42-8	8226	Methergine	CC[C@@H](CO)NC(=O)[C@@H]2C=C1c3cccc4ncc(C[C@H]1N(C)C2)c34	CCC(CO)NC(=O)C1CN(C)C2CC3=CNC4=CC=CC(=C34)C2=C1	UNBRKDKAWYKMIV-UHFFFAOYSA-N	HTR1F	5-hydroxytryptamine receptor 1F
1240	11	113-42-8	8226	Methergine	CC[C@@H](CO)NC(=O)[C@@H]2C=C1c3cccc4ncc(C[C@H]1N(C)C2)c34	CCC(CO)NC(=O)C1CN(C)C2CC3=CNC4=CC=CC(=C34)C2=C1	UNBRKDKAWYKMIV-UHFFFAOYSA-N	HTR2A	5-hydroxytryptamine receptor 2A
1241	11	113-42-8	8226	Methergine	CC[C@@H](CO)NC(=O)[C@@H]2C=C1c3cccc4ncc(C[C@H]1N(C)C2)c34	CCC(CO)NC(=O)C1CN(C)C2CC3=CNC4=CC=CC(=C34)C2=C1	UNBRKDKAWYKMIV-UHFFFAOYSA-N	HTR2B	5-hydroxytryptamine receptor 2B
1242	11	113-42-8	8226	Methergine	CC[C@@H](CO)NC(=O)[C@@H]2C=C1c3cccc4ncc(C[C@H]1N(C)C2)c34	CCC(CO)NC(=O)C1CN(C)C2CC3=CNC4=CC=CC(=C34)C2=C1	UNBRKDKAWYKMIV-UHFFFAOYSA-N	HTR2C	5-hydroxytryptamine receptor 2C
1243	11	113-42-8	8226	Methergine	CC[C@@H](CO)NC(=O)[C@@H]2C=C1c3cccc4ncc(C[C@H]1N(C)C2)c34	CCC(CO)NC(=O)C1CN(C)C2CC3=CNC4=CC=CC(=C34)C2=C1	UNBRKDKAWYKMIV-UHFFFAOYSA-N	CYP2D6	cytochrome P450 family 2 subfamily D member 6
1244	11	113-42-8	8226	Methergine	CC[C@@H](CO)NC(=O)[C@@H]2C=C1c3cccc4ncc(C[C@H]1N(C)C2)c34	CCC(CO)NC(=O)C1CN(C)C2CC3=CNC4=CC=CC(=C34)C2=C1	UNBRKDKAWYKMIV-UHFFFAOYSA-N	DRD3	dopamine receptor D3
1245	11	113-42-8	8226	Methergine	CC[C@@H](CO)NC(=O)[C@@H]2C=C1c3cccc4ncc(C[C@H]1N(C)C2)c34	CCC(CO)NC(=O)C1CN(C)C2CC3=CNC4=CC=CC(=C34)C2=C1	UNBRKDKAWYKMIV-UHFFFAOYSA-N	HTR6	5-hydroxytryptamine receptor 6
1246	11	66357-35-5	3001055	Ranitidine	[O-][N+](=O)\C=C(/NC)NCCSCc1ccc(CN(C)C)o1	C\N=C(/C[N+]([O-])=O)NCCSCC1=CC=C(CN(C)C)O1	SYNOVMDJYWJCON-UHFFFAOYSA-N	HRH2	histamine receptor H2
1247	11	964-52-3	6420039	Moxisylyte hydrochloride	Cl.CC(=O)Oc1cc(C(C)C)c(OCCN(C)C)cc1C	CC(C)C1=CC(OC(C)=O)=C(C)C=C1OCCN(C)C	VRYMTAVOXVTQEF-UHFFFAOYSA-N	NA	symbol withdrawn, see [HGNC:12811](/data/gene-symbol-report/#!/hgnc_id/HGNC:12811)
1248	11	504-88-1	1678	3-Nitropropionic acid	[O-][N+](=O)CCC(=O)O	OC(=O)CC[N+]([O-])=O	WBLZUCOIBUDNBV-UHFFFAOYSA-N	NA	symbol withdrawn, see [HGNC:12811](/data/gene-symbol-report/#!/hgnc_id/HGNC:12811)
1249	11	135410-20-7	213021	Acetamiprid	Clc1ccc(CN(C)C(/C)=N\C#N)cn1	CN(CC1=CN=C(Cl)C=C1)C(C)=NC#N	WCXDHFDTOYPNIE-UHFFFAOYSA-N	NA	symbol withdrawn, see [HGNC:12811](/data/gene-symbol-report/#!/hgnc_id/HGNC:12811)
1250	11	139-40-2	4937	Propazine	Clc1nc(NC(C)C)nc(NC(C)C)n1	CC(C)NC1=NC(NC(C)C)=NC(Cl)=N1	WJNRPILHGGKWCK-UHFFFAOYSA-N	NA	symbol withdrawn, see [HGNC:12811](/data/gene-symbol-report/#!/hgnc_id/HGNC:12811)
1251	11	81403-68-1	71764	Alfuzosin hydrochloride	Cl.O=C(NCCCN(C)c2nc1cc(OC)c(OC)cc1c(N)n2)C3CCCO3	COC1=CC2=C(C=C1OC)C(N)=NC(=N2)N(C)CCCNC(=O)C1CCCO1	WNMJYKCGWZFFKR-UHFFFAOYSA-N	ADRA1A	adrenoceptor alpha 1A
1252	11	81403-68-1	71764	Alfuzosin hydrochloride	Cl.O=C(NCCCN(C)c2nc1cc(OC)c(OC)cc1c(N)n2)C3CCCO3	COC1=CC2=C(C=C1OC)C(N)=NC(=N2)N(C)CCCNC(=O)C1CCCO1	WNMJYKCGWZFFKR-UHFFFAOYSA-N	ADRA1B	adrenoceptor alpha 1B
1253	11	81403-68-1	71764	Alfuzosin hydrochloride	Cl.O=C(NCCCN(C)c2nc1cc(OC)c(OC)cc1c(N)n2)C3CCCO3	COC1=CC2=C(C=C1OC)C(N)=NC(=N2)N(C)CCCNC(=O)C1CCCO1	WNMJYKCGWZFFKR-UHFFFAOYSA-N	ADRA1D	adrenoceptor alpha 1D
1254	11	81403-68-1	71764	Alfuzosin hydrochloride	Cl.O=C(NCCCN(C)c2nc1cc(OC)c(OC)cc1c(N)n2)C3CCCO3	COC1=CC2=C(C=C1OC)C(N)=NC(=N2)N(C)CCCNC(=O)C1CCCO1	WNMJYKCGWZFFKR-UHFFFAOYSA-N	SCN10A	sodium voltage-gated channel alpha subunit 10
1255	11	81403-68-1	71764	Alfuzosin hydrochloride	Cl.O=C(NCCCN(C)c2nc1cc(OC)c(OC)cc1c(N)n2)C3CCCO3	COC1=CC2=C(C=C1OC)C(N)=NC(=N2)N(C)CCCNC(=O)C1CCCO1	WNMJYKCGWZFFKR-UHFFFAOYSA-N	SCN11A	sodium voltage-gated channel alpha subunit 11
1256	11	81403-68-1	71764	Alfuzosin hydrochloride	Cl.O=C(NCCCN(C)c2nc1cc(OC)c(OC)cc1c(N)n2)C3CCCO3	COC1=CC2=C(C=C1OC)C(N)=NC(=N2)N(C)CCCNC(=O)C1CCCO1	WNMJYKCGWZFFKR-UHFFFAOYSA-N	SCN1A	sodium voltage-gated channel alpha subunit 1
1257	11	81403-68-1	71764	Alfuzosin hydrochloride	Cl.O=C(NCCCN(C)c2nc1cc(OC)c(OC)cc1c(N)n2)C3CCCO3	COC1=CC2=C(C=C1OC)C(N)=NC(=N2)N(C)CCCNC(=O)C1CCCO1	WNMJYKCGWZFFKR-UHFFFAOYSA-N	SCN2A	sodium voltage-gated channel alpha subunit 2
1258	11	81403-68-1	71764	Alfuzosin hydrochloride	Cl.O=C(NCCCN(C)c2nc1cc(OC)c(OC)cc1c(N)n2)C3CCCO3	COC1=CC2=C(C=C1OC)C(N)=NC(=N2)N(C)CCCNC(=O)C1CCCO1	WNMJYKCGWZFFKR-UHFFFAOYSA-N	SCN3A	sodium voltage-gated channel alpha subunit 3
1259	11	81403-68-1	71764	Alfuzosin hydrochloride	Cl.O=C(NCCCN(C)c2nc1cc(OC)c(OC)cc1c(N)n2)C3CCCO3	COC1=CC2=C(C=C1OC)C(N)=NC(=N2)N(C)CCCNC(=O)C1CCCO1	WNMJYKCGWZFFKR-UHFFFAOYSA-N	SCN4A	sodium voltage-gated channel alpha subunit 4
1260	11	81403-68-1	71764	Alfuzosin hydrochloride	Cl.O=C(NCCCN(C)c2nc1cc(OC)c(OC)cc1c(N)n2)C3CCCO3	COC1=CC2=C(C=C1OC)C(N)=NC(=N2)N(C)CCCNC(=O)C1CCCO1	WNMJYKCGWZFFKR-UHFFFAOYSA-N	SCN5A	sodium voltage-gated channel alpha subunit 5
1261	11	81403-68-1	71764	Alfuzosin hydrochloride	Cl.O=C(NCCCN(C)c2nc1cc(OC)c(OC)cc1c(N)n2)C3CCCO3	COC1=CC2=C(C=C1OC)C(N)=NC(=N2)N(C)CCCNC(=O)C1CCCO1	WNMJYKCGWZFFKR-UHFFFAOYSA-N	SCN7A	sodium voltage-gated channel alpha subunit 7
1262	11	81403-68-1	71764	Alfuzosin hydrochloride	Cl.O=C(NCCCN(C)c2nc1cc(OC)c(OC)cc1c(N)n2)C3CCCO3	COC1=CC2=C(C=C1OC)C(N)=NC(=N2)N(C)CCCNC(=O)C1CCCO1	WNMJYKCGWZFFKR-UHFFFAOYSA-N	SCN8A	sodium voltage-gated channel alpha subunit 8
1263	11	81403-68-1	71764	Alfuzosin hydrochloride	Cl.O=C(NCCCN(C)c2nc1cc(OC)c(OC)cc1c(N)n2)C3CCCO3	COC1=CC2=C(C=C1OC)C(N)=NC(=N2)N(C)CCCNC(=O)C1CCCO1	WNMJYKCGWZFFKR-UHFFFAOYSA-N	SCN9A	sodium voltage-gated channel alpha subunit 9
1264	11	81403-68-1	71764	Alfuzosin hydrochloride	Cl.O=C(NCCCN(C)c2nc1cc(OC)c(OC)cc1c(N)n2)C3CCCO3	COC1=CC2=C(C=C1OC)C(N)=NC(=N2)N(C)CCCNC(=O)C1CCCO1	WNMJYKCGWZFFKR-UHFFFAOYSA-N	ACHE	acetylcholinesterase (Cartwright blood group)
1265	11	171596-29-5	110635	Tadalafil	O=C6N(C)CC(=O)N4[C@@H]6Cc1c5ccccc5nc1[C@H]4c2ccc3OCOc3c2	CN1CC(=O)N2C(CC3=C(NC4=CC=CC=C34)C2C2=CC=C3OCOC3=C2)C1=O	WOXKDUGGOYFFRN-UHFFFAOYSA-N	PDE11A	phosphodiesterase 11A
1266	11	171596-29-5	110635	Tadalafil	O=C6N(C)CC(=O)N4[C@@H]6Cc1c5ccccc5nc1[C@H]4c2ccc3OCOc3c2	CN1CC(=O)N2C(CC3=C(NC4=CC=CC=C34)C2C2=CC=C3OCOC3=C2)C1=O	WOXKDUGGOYFFRN-UHFFFAOYSA-N	PDE5A	phosphodiesterase 5A
1267	11	171596-29-5	110635	Tadalafil	O=C6N(C)CC(=O)N4[C@@H]6Cc1c5ccccc5nc1[C@H]4c2ccc3OCOc3c2	CN1CC(=O)N2C(CC3=C(NC4=CC=CC=C34)C2C2=CC=C3OCOC3=C2)C1=O	WOXKDUGGOYFFRN-UHFFFAOYSA-N	PDE6C	phosphodiesterase 6C
1268	11	104-32-5	64949	Propamidine	N=C(N)c1ccc(cc1)OCCCOc2ccc(cc2)C(=N)N	NC(=N)C1=CC=C(OCCCOC2=CC=C(C=C2)C(N)=N)C=C1	WTFXJFJYEJZMFO-UHFFFAOYSA-N	NA	symbol withdrawn, see [HGNC:12811](/data/gene-symbol-report/#!/hgnc_id/HGNC:12811)
1269	11	123040-69-7	2264	Azasetron hydrochloride	Clc1cc(c2OCC(=O)N(C)c2c1)C(=O)NC4CN3CCC4CC3	CN1C(=O)COC2=C(C=C(Cl)C=C12)C(=O)NC1CN2CCC1CC2	WUKZPHOXUVCQOR-UHFFFAOYSA-N	HTR3A	5-hydroxytryptamine receptor 3A
1270	11	123040-69-7	2264	Azasetron hydrochloride	Clc1cc(c2OCC(=O)N(C)c2c1)C(=O)NC4CN3CCC4CC3	CN1C(=O)COC2=C(C=C(Cl)C=C12)C(=O)NC1CN2CCC1CC2	WUKZPHOXUVCQOR-UHFFFAOYSA-N	HTR3B	5-hydroxytryptamine receptor 3B
1271	11	81-83-4	66491	1H-Benzo[de]isoquinoline-1,3(2H)-dione	O=C3NC(=O)c2cccc1cccc3c12	O=C1NC(=O)C2=CC=CC3=C2C1=CC=C3	XJHABGPPCLHLLV-UHFFFAOYSA-N	NA	symbol withdrawn, see [HGNC:12811](/data/gene-symbol-report/#!/hgnc_id/HGNC:12811)
1272	11	103922-33-4	5282450	Pibutidine	NC=3C(=O)C(=O)C=3NC\C=C/COc2cc(CN1CCCCC1)ccn2	NC1C(=O)C(=O)C1=NCC=CCOC1=CC(CN2CCCCC2)=CC=N1	GQTRXDDVHSRSQB-UHFFFAOYSA-N	NA	symbol withdrawn, see [HGNC:12811](/data/gene-symbol-report/#!/hgnc_id/HGNC:12811)
1273	11	123-77-3	31269	Azodicarbonamide	NC(=O)/N=N/C(N)=O	NC(=O)N=NC(N)=O	XOZUGNYVDXMRKW-UHFFFAOYSA-N	EHMT2	euchromatic histone lysine methyltransferase 2
1274	11	2016-88-8	16230	Amiloride hydrochloride	Cl.Clc1nc(C(=O)NC(=N)N)c(N)nc1N	NC(=N)NC(=O)C1=NC(Cl)=C(N)N=C1N	XSDQTOBWRPYKKA-UHFFFAOYSA-N	AOC1	amine oxidase copper containing 1
1275	11	2016-88-8	16230	Amiloride hydrochloride	Cl.Clc1nc(C(=O)NC(=N)N)c(N)nc1N	NC(=N)NC(=O)C1=NC(Cl)=C(N)N=C1N	XSDQTOBWRPYKKA-UHFFFAOYSA-N	ASIC1	acid sensing ion channel subunit 1
1276	11	2016-88-8	16230	Amiloride hydrochloride	Cl.Clc1nc(C(=O)NC(=N)N)c(N)nc1N	NC(=N)NC(=O)C1=NC(Cl)=C(N)N=C1N	XSDQTOBWRPYKKA-UHFFFAOYSA-N	ASIC2	acid sensing ion channel subunit 2
1277	11	2016-88-8	16230	Amiloride hydrochloride	Cl.Clc1nc(C(=O)NC(=N)N)c(N)nc1N	NC(=N)NC(=O)C1=NC(Cl)=C(N)N=C1N	XSDQTOBWRPYKKA-UHFFFAOYSA-N	ASIC3	acid sensing ion channel subunit 3
1278	11	2016-88-8	16230	Amiloride hydrochloride	Cl.Clc1nc(C(=O)NC(=N)N)c(N)nc1N	NC(=N)NC(=O)C1=NC(Cl)=C(N)N=C1N	XSDQTOBWRPYKKA-UHFFFAOYSA-N	PKD2	polycystin 2, transient receptor potential cation channel
1279	11	2016-88-8	16230	Amiloride hydrochloride	Cl.Clc1nc(C(=O)NC(=N)N)c(N)nc1N	NC(=N)NC(=O)C1=NC(Cl)=C(N)N=C1N	XSDQTOBWRPYKKA-UHFFFAOYSA-N	PKD2L1	polycystin 2 like 1, transient receptor potential cation channel
1280	11	2016-88-8	16230	Amiloride hydrochloride	Cl.Clc1nc(C(=O)NC(=N)N)c(N)nc1N	NC(=N)NC(=O)C1=NC(Cl)=C(N)N=C1N	XSDQTOBWRPYKKA-UHFFFAOYSA-N	PLAU	plasminogen activator, urokinase
1281	11	2016-88-8	16230	Amiloride hydrochloride	Cl.Clc1nc(C(=O)NC(=N)N)c(N)nc1N	NC(=N)NC(=O)C1=NC(Cl)=C(N)N=C1N	XSDQTOBWRPYKKA-UHFFFAOYSA-N	SCNN1A	sodium channel epithelial 1 subunit alpha
1282	11	2016-88-8	16230	Amiloride hydrochloride	Cl.Clc1nc(C(=O)NC(=N)N)c(N)nc1N	NC(=N)NC(=O)C1=NC(Cl)=C(N)N=C1N	XSDQTOBWRPYKKA-UHFFFAOYSA-N	SCNN1B	sodium channel epithelial 1 subunit beta
1283	11	2016-88-8	16230	Amiloride hydrochloride	Cl.Clc1nc(C(=O)NC(=N)N)c(N)nc1N	NC(=N)NC(=O)C1=NC(Cl)=C(N)N=C1N	XSDQTOBWRPYKKA-UHFFFAOYSA-N	SCNN1D	sodium channel epithelial 1 subunit delta
1284	11	2016-88-8	16230	Amiloride hydrochloride	Cl.Clc1nc(C(=O)NC(=N)N)c(N)nc1N	NC(=N)NC(=O)C1=NC(Cl)=C(N)N=C1N	XSDQTOBWRPYKKA-UHFFFAOYSA-N	SCNN1G	sodium channel epithelial 1 subunit gamma
1285	11	2016-88-8	16230	Amiloride hydrochloride	Cl.Clc1nc(C(=O)NC(=N)N)c(N)nc1N	NC(=N)NC(=O)C1=NC(Cl)=C(N)N=C1N	XSDQTOBWRPYKKA-UHFFFAOYSA-N	SLC9A1	solute carrier family 9 member A1
1286	11	2016-88-8	16230	Amiloride hydrochloride	Cl.Clc1nc(C(=O)NC(=N)N)c(N)nc1N	NC(=N)NC(=O)C1=NC(Cl)=C(N)N=C1N	XSDQTOBWRPYKKA-UHFFFAOYSA-N	TRPC7	transient receptor potential cation channel subfamily C member 7
1287	11	2016-88-8	16230	Amiloride hydrochloride	Cl.Clc1nc(C(=O)NC(=N)N)c(N)nc1N	NC(=N)NC(=O)C1=NC(Cl)=C(N)N=C1N	XSDQTOBWRPYKKA-UHFFFAOYSA-N	TRPV2	transient receptor potential cation channel subfamily V member 2
1288	11	2016-88-8	16230	Amiloride hydrochloride	Cl.Clc1nc(C(=O)NC(=N)N)c(N)nc1N	NC(=N)NC(=O)C1=NC(Cl)=C(N)N=C1N	XSDQTOBWRPYKKA-UHFFFAOYSA-N	TRPC6	transient receptor potential cation channel subfamily C member 6
1289	11	2016-88-8	16230	Amiloride hydrochloride	Cl.Clc1nc(C(=O)NC(=N)N)c(N)nc1N	NC(=N)NC(=O)C1=NC(Cl)=C(N)N=C1N	XSDQTOBWRPYKKA-UHFFFAOYSA-N	SLC9A3	solute carrier family 9 member A3
1290	11	2016-88-8	16230	Amiloride hydrochloride	Cl.Clc1nc(C(=O)NC(=N)N)c(N)nc1N	NC(=N)NC(=O)C1=NC(Cl)=C(N)N=C1N	XSDQTOBWRPYKKA-UHFFFAOYSA-N	TRPA1	transient receptor potential cation channel subfamily A member 1
1291	11	2016-88-8	16230	Amiloride hydrochloride	Cl.Clc1nc(C(=O)NC(=N)N)c(N)nc1N	NC(=N)NC(=O)C1=NC(Cl)=C(N)N=C1N	XSDQTOBWRPYKKA-UHFFFAOYSA-N	SLC9A5	solute carrier family 9 member A5
1292	11	2609-46-3	16231	Amiloride hydrochloride	Clc1nc(C(=O)NC(=N)N)c(N)nc1N	NC(=N)NC(=O)C1=NC(Cl)=C(N)N=C1N	XSDQTOBWRPYKKA-UHFFFAOYSA-N	AOC1	amine oxidase copper containing 1
1293	11	2609-46-3	16231	Amiloride hydrochloride	Clc1nc(C(=O)NC(=N)N)c(N)nc1N	NC(=N)NC(=O)C1=NC(Cl)=C(N)N=C1N	XSDQTOBWRPYKKA-UHFFFAOYSA-N	ASIC1	acid sensing ion channel subunit 1
1294	11	2609-46-3	16231	Amiloride hydrochloride	Clc1nc(C(=O)NC(=N)N)c(N)nc1N	NC(=N)NC(=O)C1=NC(Cl)=C(N)N=C1N	XSDQTOBWRPYKKA-UHFFFAOYSA-N	ASIC2	acid sensing ion channel subunit 2
1295	11	2609-46-3	16231	Amiloride hydrochloride	Clc1nc(C(=O)NC(=N)N)c(N)nc1N	NC(=N)NC(=O)C1=NC(Cl)=C(N)N=C1N	XSDQTOBWRPYKKA-UHFFFAOYSA-N	ASIC3	acid sensing ion channel subunit 3
1296	11	2609-46-3	16231	Amiloride hydrochloride	Clc1nc(C(=O)NC(=N)N)c(N)nc1N	NC(=N)NC(=O)C1=NC(Cl)=C(N)N=C1N	XSDQTOBWRPYKKA-UHFFFAOYSA-N	PKD2	polycystin 2, transient receptor potential cation channel
1297	11	2609-46-3	16231	Amiloride hydrochloride	Clc1nc(C(=O)NC(=N)N)c(N)nc1N	NC(=N)NC(=O)C1=NC(Cl)=C(N)N=C1N	XSDQTOBWRPYKKA-UHFFFAOYSA-N	PKD2L1	polycystin 2 like 1, transient receptor potential cation channel
1298	11	2609-46-3	16231	Amiloride hydrochloride	Clc1nc(C(=O)NC(=N)N)c(N)nc1N	NC(=N)NC(=O)C1=NC(Cl)=C(N)N=C1N	XSDQTOBWRPYKKA-UHFFFAOYSA-N	PLAU	plasminogen activator, urokinase
1299	11	2609-46-3	16231	Amiloride hydrochloride	Clc1nc(C(=O)NC(=N)N)c(N)nc1N	NC(=N)NC(=O)C1=NC(Cl)=C(N)N=C1N	XSDQTOBWRPYKKA-UHFFFAOYSA-N	SCNN1A	sodium channel epithelial 1 subunit alpha
1300	11	2609-46-3	16231	Amiloride hydrochloride	Clc1nc(C(=O)NC(=N)N)c(N)nc1N	NC(=N)NC(=O)C1=NC(Cl)=C(N)N=C1N	XSDQTOBWRPYKKA-UHFFFAOYSA-N	SCNN1B	sodium channel epithelial 1 subunit beta
1301	11	2609-46-3	16231	Amiloride hydrochloride	Clc1nc(C(=O)NC(=N)N)c(N)nc1N	NC(=N)NC(=O)C1=NC(Cl)=C(N)N=C1N	XSDQTOBWRPYKKA-UHFFFAOYSA-N	SCNN1D	sodium channel epithelial 1 subunit delta
1302	11	2609-46-3	16231	Amiloride hydrochloride	Clc1nc(C(=O)NC(=N)N)c(N)nc1N	NC(=N)NC(=O)C1=NC(Cl)=C(N)N=C1N	XSDQTOBWRPYKKA-UHFFFAOYSA-N	SCNN1G	sodium channel epithelial 1 subunit gamma
1303	11	2609-46-3	16231	Amiloride hydrochloride	Clc1nc(C(=O)NC(=N)N)c(N)nc1N	NC(=N)NC(=O)C1=NC(Cl)=C(N)N=C1N	XSDQTOBWRPYKKA-UHFFFAOYSA-N	SLC9A1	solute carrier family 9 member A1
1304	11	2609-46-3	16231	Amiloride hydrochloride	Clc1nc(C(=O)NC(=N)N)c(N)nc1N	NC(=N)NC(=O)C1=NC(Cl)=C(N)N=C1N	XSDQTOBWRPYKKA-UHFFFAOYSA-N	TRPC7	transient receptor potential cation channel subfamily C member 7
1305	11	2609-46-3	16231	Amiloride hydrochloride	Clc1nc(C(=O)NC(=N)N)c(N)nc1N	NC(=N)NC(=O)C1=NC(Cl)=C(N)N=C1N	XSDQTOBWRPYKKA-UHFFFAOYSA-N	TRPV2	transient receptor potential cation channel subfamily V member 2
1306	11	2609-46-3	16231	Amiloride hydrochloride	Clc1nc(C(=O)NC(=N)N)c(N)nc1N	NC(=N)NC(=O)C1=NC(Cl)=C(N)N=C1N	XSDQTOBWRPYKKA-UHFFFAOYSA-N	TRPC6	transient receptor potential cation channel subfamily C member 6
1307	11	2609-46-3	16231	Amiloride hydrochloride	Clc1nc(C(=O)NC(=N)N)c(N)nc1N	NC(=N)NC(=O)C1=NC(Cl)=C(N)N=C1N	XSDQTOBWRPYKKA-UHFFFAOYSA-N	SLC9A3	solute carrier family 9 member A3
1308	11	2609-46-3	16231	Amiloride hydrochloride	Clc1nc(C(=O)NC(=N)N)c(N)nc1N	NC(=N)NC(=O)C1=NC(Cl)=C(N)N=C1N	XSDQTOBWRPYKKA-UHFFFAOYSA-N	TRPA1	transient receptor potential cation channel subfamily A member 1
1309	11	2609-46-3	16231	Amiloride hydrochloride	Clc1nc(C(=O)NC(=N)N)c(N)nc1N	NC(=N)NC(=O)C1=NC(Cl)=C(N)N=C1N	XSDQTOBWRPYKKA-UHFFFAOYSA-N	SLC9A5	solute carrier family 9 member A5
1310	11	98892-75-2	2734167	1-Butyl-2,3-dimethylimidazolium chloride	[Cl-].CCCCn1cc[n+](C)c1C	CCCCN1C=C[N+](C)=C1C	XUAXVBUVQVRIIQ-UHFFFAOYSA-N	NA	symbol withdrawn, see [HGNC:12811](/data/gene-symbol-report/#!/hgnc_id/HGNC:12811)
1311	11	227617-70-1	11243457	1-Butyl-2,3-dimethylimidazolium hexafluorophosphate	CCCCn1cc[n+](C)c1C.F[P-](F)(F)(F)(F)F	CCCCN1C=C[N+](C)=C1C	XUAXVBUVQVRIIQ-UHFFFAOYSA-N	NA	symbol withdrawn, see [HGNC:12811](/data/gene-symbol-report/#!/hgnc_id/HGNC:12811)
1312	11	108203-70-9	11832800	1-Butyl-2,3-dimethylimidazolium iodide	[I-].CCCCn1cc[n+](C)c1C	CCCCN1C=C[N+](C)=C1C	XUAXVBUVQVRIIQ-UHFFFAOYSA-N	NA	symbol withdrawn, see [HGNC:12811](/data/gene-symbol-report/#!/hgnc_id/HGNC:12811)
1313	11	475575-45-2	2734241	1-Butyl-2,3-dimethylimidazolium bromide	[Br-].CCCCn1cc[n+](C)c1C	CCCCN1C=C[N+](C)=C1C	XUAXVBUVQVRIIQ-UHFFFAOYSA-N	NA	symbol withdrawn, see [HGNC:12811](/data/gene-symbol-report/#!/hgnc_id/HGNC:12811)
1314	11	765910-73-4	2734250	1-Butyl-2,3-dimethylimidazolium trifluoromethanesulfonate	CCCCn1cc[n+](C)c1C.FC(F)(F)S([O-])(=O)=O	CCCCN1C=C[N+](C)=C1C	XUAXVBUVQVRIIQ-UHFFFAOYSA-N	NA	symbol withdrawn, see [HGNC:12811](/data/gene-symbol-report/#!/hgnc_id/HGNC:12811)
1315	11	66104-23-2	47812	Pergolide methanesulfonate	CS(=O)(=O)O.CSC[C@@H]1C[C@@H]2c3cccc4ncc(C[C@H]2N(C1)CCC)c34	CCCN1CC(CSC)CC2C1CC1=CNC3=CC=CC2=C13	YEHCICAEULNIGD-UHFFFAOYSA-N	ADRA1A	adrenoceptor alpha 1A
1316	11	66104-23-2	47812	Pergolide methanesulfonate	CS(=O)(=O)O.CSC[C@@H]1C[C@@H]2c3cccc4ncc(C[C@H]2N(C1)CCC)c34	CCCN1CC(CSC)CC2C1CC1=CNC3=CC=CC2=C13	YEHCICAEULNIGD-UHFFFAOYSA-N	ADRA1B	adrenoceptor alpha 1B
1317	11	66104-23-2	47812	Pergolide methanesulfonate	CS(=O)(=O)O.CSC[C@@H]1C[C@@H]2c3cccc4ncc(C[C@H]2N(C1)CCC)c34	CCCN1CC(CSC)CC2C1CC1=CNC3=CC=CC2=C13	YEHCICAEULNIGD-UHFFFAOYSA-N	ADRA1D	adrenoceptor alpha 1D
1318	11	66104-23-2	47812	Pergolide methanesulfonate	CS(=O)(=O)O.CSC[C@@H]1C[C@@H]2c3cccc4ncc(C[C@H]2N(C1)CCC)c34	CCCN1CC(CSC)CC2C1CC1=CNC3=CC=CC2=C13	YEHCICAEULNIGD-UHFFFAOYSA-N	ADRA2A	adrenoceptor alpha 2A
1319	11	66104-23-2	47812	Pergolide methanesulfonate	CS(=O)(=O)O.CSC[C@@H]1C[C@@H]2c3cccc4ncc(C[C@H]2N(C1)CCC)c34	CCCN1CC(CSC)CC2C1CC1=CNC3=CC=CC2=C13	YEHCICAEULNIGD-UHFFFAOYSA-N	ADRA2B	adrenoceptor alpha 2B
1320	11	66104-23-2	47812	Pergolide methanesulfonate	CS(=O)(=O)O.CSC[C@@H]1C[C@@H]2c3cccc4ncc(C[C@H]2N(C1)CCC)c34	CCCN1CC(CSC)CC2C1CC1=CNC3=CC=CC2=C13	YEHCICAEULNIGD-UHFFFAOYSA-N	ADRA2C	adrenoceptor alpha 2C
1321	11	66104-23-2	47812	Pergolide methanesulfonate	CS(=O)(=O)O.CSC[C@@H]1C[C@@H]2c3cccc4ncc(C[C@H]2N(C1)CCC)c34	CCCN1CC(CSC)CC2C1CC1=CNC3=CC=CC2=C13	YEHCICAEULNIGD-UHFFFAOYSA-N	DRD1	dopamine receptor D1
1322	11	66104-23-2	47812	Pergolide methanesulfonate	CS(=O)(=O)O.CSC[C@@H]1C[C@@H]2c3cccc4ncc(C[C@H]2N(C1)CCC)c34	CCCN1CC(CSC)CC2C1CC1=CNC3=CC=CC2=C13	YEHCICAEULNIGD-UHFFFAOYSA-N	DRD2	dopamine receptor D2
1323	11	66104-23-2	47812	Pergolide methanesulfonate	CS(=O)(=O)O.CSC[C@@H]1C[C@@H]2c3cccc4ncc(C[C@H]2N(C1)CCC)c34	CCCN1CC(CSC)CC2C1CC1=CNC3=CC=CC2=C13	YEHCICAEULNIGD-UHFFFAOYSA-N	DRD3	dopamine receptor D3
1324	11	66104-23-2	47812	Pergolide methanesulfonate	CS(=O)(=O)O.CSC[C@@H]1C[C@@H]2c3cccc4ncc(C[C@H]2N(C1)CCC)c34	CCCN1CC(CSC)CC2C1CC1=CNC3=CC=CC2=C13	YEHCICAEULNIGD-UHFFFAOYSA-N	DRD4	dopamine receptor D4
1325	11	66104-23-2	47812	Pergolide methanesulfonate	CS(=O)(=O)O.CSC[C@@H]1C[C@@H]2c3cccc4ncc(C[C@H]2N(C1)CCC)c34	CCCN1CC(CSC)CC2C1CC1=CNC3=CC=CC2=C13	YEHCICAEULNIGD-UHFFFAOYSA-N	DRD5	dopamine receptor D5
1326	11	66104-23-2	47812	Pergolide methanesulfonate	CS(=O)(=O)O.CSC[C@@H]1C[C@@H]2c3cccc4ncc(C[C@H]2N(C1)CCC)c34	CCCN1CC(CSC)CC2C1CC1=CNC3=CC=CC2=C13	YEHCICAEULNIGD-UHFFFAOYSA-N	HTR1A	5-hydroxytryptamine receptor 1A
1327	11	66104-23-2	47812	Pergolide methanesulfonate	CS(=O)(=O)O.CSC[C@@H]1C[C@@H]2c3cccc4ncc(C[C@H]2N(C1)CCC)c34	CCCN1CC(CSC)CC2C1CC1=CNC3=CC=CC2=C13	YEHCICAEULNIGD-UHFFFAOYSA-N	HTR1B	5-hydroxytryptamine receptor 1B
1328	11	66104-23-2	47812	Pergolide methanesulfonate	CS(=O)(=O)O.CSC[C@@H]1C[C@@H]2c3cccc4ncc(C[C@H]2N(C1)CCC)c34	CCCN1CC(CSC)CC2C1CC1=CNC3=CC=CC2=C13	YEHCICAEULNIGD-UHFFFAOYSA-N	HTR1D	5-hydroxytryptamine receptor 1D
1329	11	66104-23-2	47812	Pergolide methanesulfonate	CS(=O)(=O)O.CSC[C@@H]1C[C@@H]2c3cccc4ncc(C[C@H]2N(C1)CCC)c34	CCCN1CC(CSC)CC2C1CC1=CNC3=CC=CC2=C13	YEHCICAEULNIGD-UHFFFAOYSA-N	HTR2A	5-hydroxytryptamine receptor 2A
1330	11	66104-23-2	47812	Pergolide methanesulfonate	CS(=O)(=O)O.CSC[C@@H]1C[C@@H]2c3cccc4ncc(C[C@H]2N(C1)CCC)c34	CCCN1CC(CSC)CC2C1CC1=CNC3=CC=CC2=C13	YEHCICAEULNIGD-UHFFFAOYSA-N	HTR2B	5-hydroxytryptamine receptor 2B
1331	11	66104-23-2	47812	Pergolide methanesulfonate	CS(=O)(=O)O.CSC[C@@H]1C[C@@H]2c3cccc4ncc(C[C@H]2N(C1)CCC)c34	CCCN1CC(CSC)CC2C1CC1=CNC3=CC=CC2=C13	YEHCICAEULNIGD-UHFFFAOYSA-N	HTR2C	5-hydroxytryptamine receptor 2C
1332	11	66104-23-2	47812	Pergolide methanesulfonate	CS(=O)(=O)O.CSC[C@@H]1C[C@@H]2c3cccc4ncc(C[C@H]2N(C1)CCC)c34	CCCN1CC(CSC)CC2C1CC1=CNC3=CC=CC2=C13	YEHCICAEULNIGD-UHFFFAOYSA-N	CYP2D6	cytochrome P450 family 2 subfamily D member 6
1333	11	66104-23-2	47812	Pergolide methanesulfonate	CS(=O)(=O)O.CSC[C@@H]1C[C@@H]2c3cccc4ncc(C[C@H]2N(C1)CCC)c34	CCCN1CC(CSC)CC2C1CC1=CNC3=CC=CC2=C13	YEHCICAEULNIGD-UHFFFAOYSA-N	HTR6	5-hydroxytryptamine receptor 6
1334	11	66104-23-2	47812	Pergolide methanesulfonate	CS(=O)(=O)O.CSC[C@@H]1C[C@@H]2c3cccc4ncc(C[C@H]2N(C1)CCC)c34	CCCN1CC(CSC)CC2C1CC1=CNC3=CC=CC2=C13	YEHCICAEULNIGD-UHFFFAOYSA-N	KCNH2	potassium voltage-gated channel subfamily H member 2
1335	11	589-15-1	68527	4-Bromobenzyl bromide	BrCc1ccc(Br)cc1	BrCC1=CC=C(Br)C=C1	YLRBJYMANQKEAW-UHFFFAOYSA-N	NA	symbol withdrawn, see [HGNC:12811](/data/gene-symbol-report/#!/hgnc_id/HGNC:12811)
1336	11	33401-94-4	6434144	Pyrantel tartrate	O=C(O)[C@H](O)[C@@H](O)C(=O)O.CN2CCCN=C2/C=C/c1cccs1	CN1CCCN=C1C=CC1=CC=CS1	YSAUAVHXTIETRK-UHFFFAOYSA-N	NA	symbol withdrawn, see [HGNC:12811](/data/gene-symbol-report/#!/hgnc_id/HGNC:12811)
1337	12	44992-01-0	162071	2-(Dimethylamino)ethyl acrylate methochloride	[Cl-].C[N+](C)(C)CCOC(=O)C=C	C[N+](C)(C)CCOC(=O)C=C	AIUAMYPYEUQVEM-UHFFFAOYSA-N	NA	symbol withdrawn, see [HGNC:12811](/data/gene-symbol-report/#!/hgnc_id/HGNC:12811)
1338	12	6577-41-9	168884	Oxapium iodide	[I-].C[N+]1(CCCCC1)CC2COC(O2)(C3CCCCC3)c4ccccc4	C[N+]1(CC2COC(O2)(C2CCCCC2)C2=CC=CC=C2)CCCCC1	AXWZZEWIGNYBGA-UHFFFAOYSA-N	NA	symbol withdrawn, see [HGNC:12811](/data/gene-symbol-report/#!/hgnc_id/HGNC:12811)
1339	12	63-75-2	2230	Arecoline	CN1CC(=CCC1)C(=O)OC	COC(=O)C1=CCCN(C)C1	HJJPJSXJAXAIPN-UHFFFAOYSA-N	CHRM1	cholinergic receptor muscarinic 1
1340	12	63-75-2	2230	Arecoline	CN1CC(=CCC1)C(=O)OC	COC(=O)C1=CCCN(C)C1	HJJPJSXJAXAIPN-UHFFFAOYSA-N	CHRM2	cholinergic receptor muscarinic 2
1341	12	63-75-2	2230	Arecoline	CN1CC(=CCC1)C(=O)OC	COC(=O)C1=CCCN(C)C1	HJJPJSXJAXAIPN-UHFFFAOYSA-N	CHRM3	cholinergic receptor muscarinic 3
1342	12	63-75-2	2230	Arecoline	CN1CC(=CCC1)C(=O)OC	COC(=O)C1=CCCN(C)C1	HJJPJSXJAXAIPN-UHFFFAOYSA-N	CHRM4	cholinergic receptor muscarinic 4
1343	12	63-75-2	2230	Arecoline	CN1CC(=CCC1)C(=O)OC	COC(=O)C1=CCCN(C)C1	HJJPJSXJAXAIPN-UHFFFAOYSA-N	MCOLN3	mucolipin TRP cation channel 3
1344	12	52-49-3	66007	Trihexyphenidyl hydrochloride	Cl.OC(CCN1CCCCC1)(c2ccccc2)C3CCCCC3	OC(CCN1CCCCC1)(C1CCCCC1)C1=CC=CC=C1	HWHLPVGTWGOCJO-UHFFFAOYSA-N	CHRM1	cholinergic receptor muscarinic 1
1345	12	52-49-3	66007	Trihexyphenidyl hydrochloride	Cl.OC(CCN1CCCCC1)(c2ccccc2)C3CCCCC3	OC(CCN1CCCCC1)(C1CCCCC1)C1=CC=CC=C1	HWHLPVGTWGOCJO-UHFFFAOYSA-N	SIGMAR1	sigma non-opioid intracellular receptor 1
1346	12	52-49-3	66007	Trihexyphenidyl hydrochloride	Cl.OC(CCN1CCCCC1)(c2ccccc2)C3CCCCC3	OC(CCN1CCCCC1)(C1CCCCC1)C1=CC=CC=C1	HWHLPVGTWGOCJO-UHFFFAOYSA-N	CHRM5	cholinergic receptor muscarinic 5
1347	12	52-49-3	66007	Trihexyphenidyl hydrochloride	Cl.OC(CCN1CCCCC1)(c2ccccc2)C3CCCCC3	OC(CCN1CCCCC1)(C1CCCCC1)C1=CC=CC=C1	HWHLPVGTWGOCJO-UHFFFAOYSA-N	CHRM3	cholinergic receptor muscarinic 3
1348	12	52-49-3	66007	Trihexyphenidyl hydrochloride	Cl.OC(CCN1CCCCC1)(c2ccccc2)C3CCCCC3	OC(CCN1CCCCC1)(C1CCCCC1)C1=CC=CC=C1	HWHLPVGTWGOCJO-UHFFFAOYSA-N	CHRM4	cholinergic receptor muscarinic 4
1349	12	52-49-3	66007	Trihexyphenidyl hydrochloride	Cl.OC(CCN1CCCCC1)(c2ccccc2)C3CCCCC3	OC(CCN1CCCCC1)(C1CCCCC1)C1=CC=CC=C1	HWHLPVGTWGOCJO-UHFFFAOYSA-N	CHRM2	cholinergic receptor muscarinic 2
1350	12	112-12-9	8163	2-Undecanone	CC(=O)CCCCCCCCC	CCCCCCCCCC(C)=O	KYWIYKKSMDLRDC-UHFFFAOYSA-N	NA	symbol withdrawn, see [HGNC:12811](/data/gene-symbol-report/#!/hgnc_id/HGNC:12811)
1351	12	401788-99-6	11254899	1-Butyl-4-methylpyridinium hexafluorophosphate	Cc1cc[n+](CCCC)cc1.F[P-](F)(F)(F)(F)F	CCCC[N+]1=CC=C(C)C=C1	NNLHWTTWXYBJBQ-UHFFFAOYSA-N	NA	symbol withdrawn, see [HGNC:12811](/data/gene-symbol-report/#!/hgnc_id/HGNC:12811)
1352	12	62-51-1	6114	Methacholine chloride	[Cl-].C[N+](C)(C)CC(C)OC(=O)C	CC(C[N+](C)(C)C)OC(C)=O	NZWOPGCLSHLLPA-UHFFFAOYSA-N	CHRM2	cholinergic receptor muscarinic 2
1353	12	62-51-1	6114	Methacholine chloride	[Cl-].C[N+](C)(C)CC(C)OC(=O)C	CC(C[N+](C)(C)C)OC(C)=O	NZWOPGCLSHLLPA-UHFFFAOYSA-N	CHRM4	cholinergic receptor muscarinic 4
1354	12	62-51-1	6114	Methacholine chloride	[Cl-].C[N+](C)(C)CC(C)OC(=O)C	CC(C[N+](C)(C)C)OC(C)=O	NZWOPGCLSHLLPA-UHFFFAOYSA-N	CHRM3	cholinergic receptor muscarinic 3
1355	12	62-51-1	6114	Methacholine chloride	[Cl-].C[N+](C)(C)CC(C)OC(=O)C	CC(C[N+](C)(C)C)OC(C)=O	NZWOPGCLSHLLPA-UHFFFAOYSA-N	CHRM1	cholinergic receptor muscarinic 1
1356	12	4752-10-07	78490	1,4-Dichlorophthalazine	Clc2nnc(Cl)c1ccccc12	ClC1=NN=C(Cl)C2=CC=CC=C12	ODCNAEMHGMYADO-UHFFFAOYSA-N	NA	symbol withdrawn, see [HGNC:12811](/data/gene-symbol-report/#!/hgnc_id/HGNC:12811)
1357	12	60-31-1	6060	Acetylcholine chloride	[Cl-].C[N+](C)(C)CCOC(=O)C	CC(=O)OCC[N+](C)(C)C	OIPILFWXSMYKGL-UHFFFAOYSA-N	ACHE	acetylcholinesterase (Cartwright blood group)
1358	12	60-31-1	6060	Acetylcholine chloride	[Cl-].C[N+](C)(C)CCOC(=O)C	CC(=O)OCC[N+](C)(C)C	OIPILFWXSMYKGL-UHFFFAOYSA-N	CHRM1	cholinergic receptor muscarinic 1
1359	12	60-31-1	6060	Acetylcholine chloride	[Cl-].C[N+](C)(C)CCOC(=O)C	CC(=O)OCC[N+](C)(C)C	OIPILFWXSMYKGL-UHFFFAOYSA-N	CHRM2	cholinergic receptor muscarinic 2
1360	12	60-31-1	6060	Acetylcholine chloride	[Cl-].C[N+](C)(C)CCOC(=O)C	CC(=O)OCC[N+](C)(C)C	OIPILFWXSMYKGL-UHFFFAOYSA-N	CHRM3	cholinergic receptor muscarinic 3
1361	12	60-31-1	6060	Acetylcholine chloride	[Cl-].C[N+](C)(C)CCOC(=O)C	CC(=O)OCC[N+](C)(C)C	OIPILFWXSMYKGL-UHFFFAOYSA-N	CHRM4	cholinergic receptor muscarinic 4
1362	12	60-31-1	6060	Acetylcholine chloride	[Cl-].C[N+](C)(C)CCOC(=O)C	CC(=O)OCC[N+](C)(C)C	OIPILFWXSMYKGL-UHFFFAOYSA-N	CHRM5	cholinergic receptor muscarinic 5
1363	12	60-31-1	6060	Acetylcholine chloride	[Cl-].C[N+](C)(C)CCOC(=O)C	CC(=O)OCC[N+](C)(C)C	OIPILFWXSMYKGL-UHFFFAOYSA-N	CHRNA2	cholinergic receptor nicotinic alpha 2 subunit
1364	12	60-31-1	6060	Acetylcholine chloride	[Cl-].C[N+](C)(C)CCOC(=O)C	CC(=O)OCC[N+](C)(C)C	OIPILFWXSMYKGL-UHFFFAOYSA-N	CHRNA7	cholinergic receptor nicotinic alpha 7 subunit
1365	12	102-06-7	7594	1,3-Diphenylguanidine	N=C(Nc1ccccc1)Nc2ccccc2	N=C(NC1=CC=CC=C1)NC1=CC=CC=C1	OWRCNXZUPFZXOS-UHFFFAOYSA-N	NA	symbol withdrawn, see [HGNC:12811](/data/gene-symbol-report/#!/hgnc_id/HGNC:12811)
1366	12	51-83-2	5831	Carbachol	[Cl-].C[N+](C)(C)CCOC(=O)N	C[N+](C)(C)CCOC(N)=O	VPJXQGSRWJZDOB-UHFFFAOYSA-O	CHRM1	cholinergic receptor muscarinic 1
1367	12	51-83-2	5831	Carbachol	[Cl-].C[N+](C)(C)CCOC(=O)N	C[N+](C)(C)CCOC(N)=O	VPJXQGSRWJZDOB-UHFFFAOYSA-O	CHRM2	cholinergic receptor muscarinic 2
1368	12	51-83-2	5831	Carbachol	[Cl-].C[N+](C)(C)CCOC(=O)N	C[N+](C)(C)CCOC(N)=O	VPJXQGSRWJZDOB-UHFFFAOYSA-O	CHRM3	cholinergic receptor muscarinic 3
1369	12	51-83-2	5831	Carbachol	[Cl-].C[N+](C)(C)CCOC(=O)N	C[N+](C)(C)CCOC(N)=O	VPJXQGSRWJZDOB-UHFFFAOYSA-O	CHRM4	cholinergic receptor muscarinic 4
1370	12	51-83-2	5831	Carbachol	[Cl-].C[N+](C)(C)CCOC(=O)N	C[N+](C)(C)CCOC(N)=O	VPJXQGSRWJZDOB-UHFFFAOYSA-O	CHRM5	cholinergic receptor muscarinic 5
1371	12	51-83-2	5831	Carbachol	[Cl-].C[N+](C)(C)CCOC(=O)N	C[N+](C)(C)CCOC(N)=O	VPJXQGSRWJZDOB-UHFFFAOYSA-O	CHRNA2	cholinergic receptor nicotinic alpha 2 subunit
1372	12	122320-73-4	77999	Rosiglitazone	CN(CCOc2ccc(CC1SC(=O)NC1=O)cc2)c3ccccn3	CN(CCOC1=CC=C(CC2SC(=O)NC2=O)C=C1)C1=NC=CC=C1	YASAKCUCGLMORW-UHFFFAOYSA-N	FFAR1	free fatty acid receptor 1
1373	12	122320-73-4	77999	Rosiglitazone	CN(CCOc2ccc(CC1SC(=O)NC1=O)cc2)c3ccccn3	CN(CCOC1=CC=C(CC2SC(=O)NC2=O)C=C1)C1=NC=CC=C1	YASAKCUCGLMORW-UHFFFAOYSA-N	PPARG	peroxisome proliferator activated receptor gamma
1374	12	122320-73-4	77999	Rosiglitazone	CN(CCOc2ccc(CC1SC(=O)NC1=O)cc2)c3ccccn3	CN(CCOC1=CC=C(CC2SC(=O)NC2=O)C=C1)C1=NC=CC=C1	YASAKCUCGLMORW-UHFFFAOYSA-N	TRPC5	transient receptor potential cation channel subfamily C member 5
1375	12	122320-73-4	77999	Rosiglitazone	CN(CCOc2ccc(CC1SC(=O)NC1=O)cc2)c3ccccn3	CN(CCOC1=CC=C(CC2SC(=O)NC2=O)C=C1)C1=NC=CC=C1	YASAKCUCGLMORW-UHFFFAOYSA-N	TRPM3	transient receptor potential cation channel subfamily M member 3
1376	12	122320-73-4	77999	Rosiglitazone	CN(CCOc2ccc(CC1SC(=O)NC1=O)cc2)c3ccccn3	CN(CCOC1=CC=C(CC2SC(=O)NC2=O)C=C1)C1=NC=CC=C1	YASAKCUCGLMORW-UHFFFAOYSA-N	MAOB	monoamine oxidase B
1377	12	122320-73-4	77999	Rosiglitazone	CN(CCOc2ccc(CC1SC(=O)NC1=O)cc2)c3ccccn3	CN(CCOC1=CC=C(CC2SC(=O)NC2=O)C=C1)C1=NC=CC=C1	YASAKCUCGLMORW-UHFFFAOYSA-N	CISD1	CDGSH iron sulfur domain 1
1378	12	122320-73-4	77999	Rosiglitazone	CN(CCOc2ccc(CC1SC(=O)NC1=O)cc2)c3ccccn3	CN(CCOC1=CC=C(CC2SC(=O)NC2=O)C=C1)C1=NC=CC=C1	YASAKCUCGLMORW-UHFFFAOYSA-N	PPARA	peroxisome proliferator activated receptor alpha
1379	12	123122-55-4	5362417	Candoxatril	O=C(N[C@@H]1CC[C@@H](CC1)C(=O)O)C4(C[C@@H](COCCOC)C(=O)Oc2cc3CCCc3cc2)CCCC4	COCCOCC(CC1(CCCC1)C(=O)NC1CCC(CC1)C(O)=O)C(=O)OC1=CC2=C(CCC2)C=C1	ZTWZVMIYIIVABD-UHFFFAOYSA-N	MME	membrane metalloendopeptidase
1380	13	17321-77-6	68539	Clomipramine hydrochloride	Cl.CN(C)CCCN2c3ccccc3CCc1ccc(Cl)cc12	CN(C)CCCN1C2=CC=CC=C2CCC2=CC=C(Cl)C=C12	GDLIGKIOYRNHDA-UHFFFAOYSA-N	GSTP1	glutathione S-transferase pi 1
1381	13	17321-77-6	68539	Clomipramine hydrochloride	Cl.CN(C)CCCN2c3ccccc3CCc1ccc(Cl)cc12	CN(C)CCCN1C2=CC=CC=C2CCC2=CC=C(Cl)C=C12	GDLIGKIOYRNHDA-UHFFFAOYSA-N	HTR2A	5-hydroxytryptamine receptor 2A
1382	13	17321-77-6	68539	Clomipramine hydrochloride	Cl.CN(C)CCCN2c3ccccc3CCc1ccc(Cl)cc12	CN(C)CCCN1C2=CC=CC=C2CCC2=CC=C(Cl)C=C12	GDLIGKIOYRNHDA-UHFFFAOYSA-N	HTR2B	5-hydroxytryptamine receptor 2B
1383	13	17321-77-6	68539	Clomipramine hydrochloride	Cl.CN(C)CCCN2c3ccccc3CCc1ccc(Cl)cc12	CN(C)CCCN1C2=CC=CC=C2CCC2=CC=C(Cl)C=C12	GDLIGKIOYRNHDA-UHFFFAOYSA-N	HTR2C	5-hydroxytryptamine receptor 2C
1384	13	17321-77-6	68539	Clomipramine hydrochloride	Cl.CN(C)CCCN2c3ccccc3CCc1ccc(Cl)cc12	CN(C)CCCN1C2=CC=CC=C2CCC2=CC=C(Cl)C=C12	GDLIGKIOYRNHDA-UHFFFAOYSA-N	SLC6A2	solute carrier family 6 member 2
1385	13	17321-77-6	68539	Clomipramine hydrochloride	Cl.CN(C)CCCN2c3ccccc3CCc1ccc(Cl)cc12	CN(C)CCCN1C2=CC=CC=C2CCC2=CC=C(Cl)C=C12	GDLIGKIOYRNHDA-UHFFFAOYSA-N	SLC6A3	solute carrier family 6 member 3
1386	13	17321-77-6	68539	Clomipramine hydrochloride	Cl.CN(C)CCCN2c3ccccc3CCc1ccc(Cl)cc12	CN(C)CCCN1C2=CC=CC=C2CCC2=CC=C(Cl)C=C12	GDLIGKIOYRNHDA-UHFFFAOYSA-N	SLC6A4	solute carrier family 6 member 4
1387	13	17321-77-6	68539	Clomipramine hydrochloride	Cl.CN(C)CCCN2c3ccccc3CCc1ccc(Cl)cc12	CN(C)CCCN1C2=CC=CC=C2CCC2=CC=C(Cl)C=C12	GDLIGKIOYRNHDA-UHFFFAOYSA-N	KCNJ6	potassium inwardly rectifying channel subfamily J member 6
1388	13	17321-77-6	68539	Clomipramine hydrochloride	Cl.CN(C)CCCN2c3ccccc3CCc1ccc(Cl)cc12	CN(C)CCCN1C2=CC=CC=C2CCC2=CC=C(Cl)C=C12	GDLIGKIOYRNHDA-UHFFFAOYSA-N	HRH1	histamine receptor H1
1389	13	17321-77-6	68539	Clomipramine hydrochloride	Cl.CN(C)CCCN2c3ccccc3CCc1ccc(Cl)cc12	CN(C)CCCN1C2=CC=CC=C2CCC2=CC=C(Cl)C=C12	GDLIGKIOYRNHDA-UHFFFAOYSA-N	SIGMAR1	sigma non-opioid intracellular receptor 1
1390	13	17321-77-6	68539	Clomipramine hydrochloride	Cl.CN(C)CCCN2c3ccccc3CCc1ccc(Cl)cc12	CN(C)CCCN1C2=CC=CC=C2CCC2=CC=C(Cl)C=C12	GDLIGKIOYRNHDA-UHFFFAOYSA-N	DRD3	dopamine receptor D3
1391	13	17321-77-6	68539	Clomipramine hydrochloride	Cl.CN(C)CCCN2c3ccccc3CCc1ccc(Cl)cc12	CN(C)CCCN1C2=CC=CC=C2CCC2=CC=C(Cl)C=C12	GDLIGKIOYRNHDA-UHFFFAOYSA-N	CHRM5	cholinergic receptor muscarinic 5
1392	13	17321-77-6	68539	Clomipramine hydrochloride	Cl.CN(C)CCCN2c3ccccc3CCc1ccc(Cl)cc12	CN(C)CCCN1C2=CC=CC=C2CCC2=CC=C(Cl)C=C12	GDLIGKIOYRNHDA-UHFFFAOYSA-N	CHRM3	cholinergic receptor muscarinic 3
1393	13	17321-77-6	68539	Clomipramine hydrochloride	Cl.CN(C)CCCN2c3ccccc3CCc1ccc(Cl)cc12	CN(C)CCCN1C2=CC=CC=C2CCC2=CC=C(Cl)C=C12	GDLIGKIOYRNHDA-UHFFFAOYSA-N	CHRM4	cholinergic receptor muscarinic 4
1394	13	17321-77-6	68539	Clomipramine hydrochloride	Cl.CN(C)CCCN2c3ccccc3CCc1ccc(Cl)cc12	CN(C)CCCN1C2=CC=CC=C2CCC2=CC=C(Cl)C=C12	GDLIGKIOYRNHDA-UHFFFAOYSA-N	ADRA2B	adrenoceptor alpha 2B
1395	13	17321-77-6	68539	Clomipramine hydrochloride	Cl.CN(C)CCCN2c3ccccc3CCc1ccc(Cl)cc12	CN(C)CCCN1C2=CC=CC=C2CCC2=CC=C(Cl)C=C12	GDLIGKIOYRNHDA-UHFFFAOYSA-N	CHRM2	cholinergic receptor muscarinic 2
1396	13	17321-77-6	68539	Clomipramine hydrochloride	Cl.CN(C)CCCN2c3ccccc3CCc1ccc(Cl)cc12	CN(C)CCCN1C2=CC=CC=C2CCC2=CC=C(Cl)C=C12	GDLIGKIOYRNHDA-UHFFFAOYSA-N	CHRM1	cholinergic receptor muscarinic 1
1397	13	17321-77-6	68539	Clomipramine hydrochloride	Cl.CN(C)CCCN2c3ccccc3CCc1ccc(Cl)cc12	CN(C)CCCN1C2=CC=CC=C2CCC2=CC=C(Cl)C=C12	GDLIGKIOYRNHDA-UHFFFAOYSA-N	ADRA1D	adrenoceptor alpha 1D
1398	13	17321-77-6	68539	Clomipramine hydrochloride	Cl.CN(C)CCCN2c3ccccc3CCc1ccc(Cl)cc12	CN(C)CCCN1C2=CC=CC=C2CCC2=CC=C(Cl)C=C12	GDLIGKIOYRNHDA-UHFFFAOYSA-N	KCNJ5	potassium inwardly rectifying channel subfamily J member 5
1399	13	60812-23-9	14552708	Decominol hydrochloride	Cl.OC(COCCCCCCCCCC)CN	CCCCCCCCCCOCC(O)CN	GZIZSEZACLNKGZ-UHFFFAOYSA-N	NA	symbol withdrawn, see [HGNC:12811](/data/gene-symbol-report/#!/hgnc_id/HGNC:12811)
1400	13	106516-24-9	60149	Sertindole	Fc1ccc(cc1)n5cc(C3CCN(CCN2CCNC2=O)CC3)c4cc(Cl)ccc45	FC1=CC=C(C=C1)N1C=C(C2CCN(CCN3CCNC3=O)CC2)C2=C1C=CC(Cl)=C2	GZKLJWGUPQBVJQ-UHFFFAOYSA-N	ADRA1A	adrenoceptor alpha 1A
1401	13	106516-24-9	60149	Sertindole	Fc1ccc(cc1)n5cc(C3CCN(CCN2CCNC2=O)CC3)c4cc(Cl)ccc45	FC1=CC=C(C=C1)N1C=C(C2CCN(CCN3CCNC3=O)CC2)C2=C1C=CC(Cl)=C2	GZKLJWGUPQBVJQ-UHFFFAOYSA-N	ADRA1B	adrenoceptor alpha 1B
1402	13	106516-24-9	60149	Sertindole	Fc1ccc(cc1)n5cc(C3CCN(CCN2CCNC2=O)CC3)c4cc(Cl)ccc45	FC1=CC=C(C=C1)N1C=C(C2CCN(CCN3CCNC3=O)CC2)C2=C1C=CC(Cl)=C2	GZKLJWGUPQBVJQ-UHFFFAOYSA-N	ADRA1D	adrenoceptor alpha 1D
1403	13	106516-24-9	60149	Sertindole	Fc1ccc(cc1)n5cc(C3CCN(CCN2CCNC2=O)CC3)c4cc(Cl)ccc45	FC1=CC=C(C=C1)N1C=C(C2CCN(CCN3CCNC3=O)CC2)C2=C1C=CC(Cl)=C2	GZKLJWGUPQBVJQ-UHFFFAOYSA-N	DRD2	dopamine receptor D2
1404	13	106516-24-9	60149	Sertindole	Fc1ccc(cc1)n5cc(C3CCN(CCN2CCNC2=O)CC3)c4cc(Cl)ccc45	FC1=CC=C(C=C1)N1C=C(C2CCN(CCN3CCNC3=O)CC2)C2=C1C=CC(Cl)=C2	GZKLJWGUPQBVJQ-UHFFFAOYSA-N	DRD3	dopamine receptor D3
1405	13	106516-24-9	60149	Sertindole	Fc1ccc(cc1)n5cc(C3CCN(CCN2CCNC2=O)CC3)c4cc(Cl)ccc45	FC1=CC=C(C=C1)N1C=C(C2CCN(CCN3CCNC3=O)CC2)C2=C1C=CC(Cl)=C2	GZKLJWGUPQBVJQ-UHFFFAOYSA-N	DRD4	dopamine receptor D4
1406	13	106516-24-9	60149	Sertindole	Fc1ccc(cc1)n5cc(C3CCN(CCN2CCNC2=O)CC3)c4cc(Cl)ccc45	FC1=CC=C(C=C1)N1C=C(C2CCN(CCN3CCNC3=O)CC2)C2=C1C=CC(Cl)=C2	GZKLJWGUPQBVJQ-UHFFFAOYSA-N	HRH1	histamine receptor H1
1407	13	106516-24-9	60149	Sertindole	Fc1ccc(cc1)n5cc(C3CCN(CCN2CCNC2=O)CC3)c4cc(Cl)ccc45	FC1=CC=C(C=C1)N1C=C(C2CCN(CCN3CCNC3=O)CC2)C2=C1C=CC(Cl)=C2	GZKLJWGUPQBVJQ-UHFFFAOYSA-N	HTR1A	5-hydroxytryptamine receptor 1A
1408	13	106516-24-9	60149	Sertindole	Fc1ccc(cc1)n5cc(C3CCN(CCN2CCNC2=O)CC3)c4cc(Cl)ccc45	FC1=CC=C(C=C1)N1C=C(C2CCN(CCN3CCNC3=O)CC2)C2=C1C=CC(Cl)=C2	GZKLJWGUPQBVJQ-UHFFFAOYSA-N	HTR1B	5-hydroxytryptamine receptor 1B
1409	13	106516-24-9	60149	Sertindole	Fc1ccc(cc1)n5cc(C3CCN(CCN2CCNC2=O)CC3)c4cc(Cl)ccc45	FC1=CC=C(C=C1)N1C=C(C2CCN(CCN3CCNC3=O)CC2)C2=C1C=CC(Cl)=C2	GZKLJWGUPQBVJQ-UHFFFAOYSA-N	HTR1D	5-hydroxytryptamine receptor 1D
1410	13	106516-24-9	60149	Sertindole	Fc1ccc(cc1)n5cc(C3CCN(CCN2CCNC2=O)CC3)c4cc(Cl)ccc45	FC1=CC=C(C=C1)N1C=C(C2CCN(CCN3CCNC3=O)CC2)C2=C1C=CC(Cl)=C2	GZKLJWGUPQBVJQ-UHFFFAOYSA-N	HTR1E	5-hydroxytryptamine receptor 1E
1411	13	106516-24-9	60149	Sertindole	Fc1ccc(cc1)n5cc(C3CCN(CCN2CCNC2=O)CC3)c4cc(Cl)ccc45	FC1=CC=C(C=C1)N1C=C(C2CCN(CCN3CCNC3=O)CC2)C2=C1C=CC(Cl)=C2	GZKLJWGUPQBVJQ-UHFFFAOYSA-N	HTR1F	5-hydroxytryptamine receptor 1F
1412	13	106516-24-9	60149	Sertindole	Fc1ccc(cc1)n5cc(C3CCN(CCN2CCNC2=O)CC3)c4cc(Cl)ccc45	FC1=CC=C(C=C1)N1C=C(C2CCN(CCN3CCNC3=O)CC2)C2=C1C=CC(Cl)=C2	GZKLJWGUPQBVJQ-UHFFFAOYSA-N	HTR2A	5-hydroxytryptamine receptor 2A
1413	13	106516-24-9	60149	Sertindole	Fc1ccc(cc1)n5cc(C3CCN(CCN2CCNC2=O)CC3)c4cc(Cl)ccc45	FC1=CC=C(C=C1)N1C=C(C2CCN(CCN3CCNC3=O)CC2)C2=C1C=CC(Cl)=C2	GZKLJWGUPQBVJQ-UHFFFAOYSA-N	HTR2C	5-hydroxytryptamine receptor 2C
1414	13	106516-24-9	60149	Sertindole	Fc1ccc(cc1)n5cc(C3CCN(CCN2CCNC2=O)CC3)c4cc(Cl)ccc45	FC1=CC=C(C=C1)N1C=C(C2CCN(CCN3CCNC3=O)CC2)C2=C1C=CC(Cl)=C2	GZKLJWGUPQBVJQ-UHFFFAOYSA-N	HTR6	5-hydroxytryptamine receptor 6
1415	13	106516-24-9	60149	Sertindole	Fc1ccc(cc1)n5cc(C3CCN(CCN2CCNC2=O)CC3)c4cc(Cl)ccc45	FC1=CC=C(C=C1)N1C=C(C2CCN(CCN3CCNC3=O)CC2)C2=C1C=CC(Cl)=C2	GZKLJWGUPQBVJQ-UHFFFAOYSA-N	KCNH2	potassium voltage-gated channel subfamily H member 2
1416	13	106516-24-9	60149	Sertindole	Fc1ccc(cc1)n5cc(C3CCN(CCN2CCNC2=O)CC3)c4cc(Cl)ccc45	FC1=CC=C(C=C1)N1C=C(C2CCN(CCN3CCNC3=O)CC2)C2=C1C=CC(Cl)=C2	GZKLJWGUPQBVJQ-UHFFFAOYSA-N	KCNA5	potassium voltage-gated channel subfamily A member 5
1417	13	116666-63-8	60662	Mibefradil dihydrochloride	Cl.Cl.CC(C)[C@H]3c4ccc(F)cc4CC[C@]3(OC(=O)COC)CCN(C)CCCc1nc2ccccc2n1	COCC(=O)OC1(CCN(C)CCCC2=NC3=CC=CC=C3N2)CCC2=C(C=CC(F)=C2)C1C(C)C	HBNPJJILLOYFJU-UHFFFAOYSA-N	ANO1	anoctamin 1
1418	13	116666-63-8	60662	Mibefradil dihydrochloride	Cl.Cl.CC(C)[C@H]3c4ccc(F)cc4CC[C@]3(OC(=O)COC)CCN(C)CCCc1nc2ccccc2n1	COCC(=O)OC1(CCN(C)CCCC2=NC3=CC=CC=C3N2)CCC2=C(C=CC(F)=C2)C1C(C)C	HBNPJJILLOYFJU-UHFFFAOYSA-N	CACNA1C	calcium voltage-gated channel subunit alpha1 C
1419	13	116666-63-8	60662	Mibefradil dihydrochloride	Cl.Cl.CC(C)[C@H]3c4ccc(F)cc4CC[C@]3(OC(=O)COC)CCN(C)CCCc1nc2ccccc2n1	COCC(=O)OC1(CCN(C)CCCC2=NC3=CC=CC=C3N2)CCC2=C(C=CC(F)=C2)C1C(C)C	HBNPJJILLOYFJU-UHFFFAOYSA-N	CACNA1D	calcium voltage-gated channel subunit alpha1 D
1420	13	116666-63-8	60662	Mibefradil dihydrochloride	Cl.Cl.CC(C)[C@H]3c4ccc(F)cc4CC[C@]3(OC(=O)COC)CCN(C)CCCc1nc2ccccc2n1	COCC(=O)OC1(CCN(C)CCCC2=NC3=CC=CC=C3N2)CCC2=C(C=CC(F)=C2)C1C(C)C	HBNPJJILLOYFJU-UHFFFAOYSA-N	CACNA1F	calcium voltage-gated channel subunit alpha1 F
1421	13	116666-63-8	60662	Mibefradil dihydrochloride	Cl.Cl.CC(C)[C@H]3c4ccc(F)cc4CC[C@]3(OC(=O)COC)CCN(C)CCCc1nc2ccccc2n1	COCC(=O)OC1(CCN(C)CCCC2=NC3=CC=CC=C3N2)CCC2=C(C=CC(F)=C2)C1C(C)C	HBNPJJILLOYFJU-UHFFFAOYSA-N	CACNA1G	calcium voltage-gated channel subunit alpha1 G
1422	13	116666-63-8	60662	Mibefradil dihydrochloride	Cl.Cl.CC(C)[C@H]3c4ccc(F)cc4CC[C@]3(OC(=O)COC)CCN(C)CCCc1nc2ccccc2n1	COCC(=O)OC1(CCN(C)CCCC2=NC3=CC=CC=C3N2)CCC2=C(C=CC(F)=C2)C1C(C)C	HBNPJJILLOYFJU-UHFFFAOYSA-N	CACNA1H	calcium voltage-gated channel subunit alpha1 H
1423	13	116666-63-8	60662	Mibefradil dihydrochloride	Cl.Cl.CC(C)[C@H]3c4ccc(F)cc4CC[C@]3(OC(=O)COC)CCN(C)CCCc1nc2ccccc2n1	COCC(=O)OC1(CCN(C)CCCC2=NC3=CC=CC=C3N2)CCC2=C(C=CC(F)=C2)C1C(C)C	HBNPJJILLOYFJU-UHFFFAOYSA-N	CACNA1I	calcium voltage-gated channel subunit alpha1 I
1424	13	116666-63-8	60662	Mibefradil dihydrochloride	Cl.Cl.CC(C)[C@H]3c4ccc(F)cc4CC[C@]3(OC(=O)COC)CCN(C)CCCc1nc2ccccc2n1	COCC(=O)OC1(CCN(C)CCCC2=NC3=CC=CC=C3N2)CCC2=C(C=CC(F)=C2)C1C(C)C	HBNPJJILLOYFJU-UHFFFAOYSA-N	CACNA1S	calcium voltage-gated channel subunit alpha1 S
1425	13	116666-63-8	60662	Mibefradil dihydrochloride	Cl.Cl.CC(C)[C@H]3c4ccc(F)cc4CC[C@]3(OC(=O)COC)CCN(C)CCCc1nc2ccccc2n1	COCC(=O)OC1(CCN(C)CCCC2=NC3=CC=CC=C3N2)CCC2=C(C=CC(F)=C2)C1C(C)C	HBNPJJILLOYFJU-UHFFFAOYSA-N	CACNB1	calcium voltage-gated channel auxiliary subunit beta 1
1426	13	116666-63-8	60662	Mibefradil dihydrochloride	Cl.Cl.CC(C)[C@H]3c4ccc(F)cc4CC[C@]3(OC(=O)COC)CCN(C)CCCc1nc2ccccc2n1	COCC(=O)OC1(CCN(C)CCCC2=NC3=CC=CC=C3N2)CCC2=C(C=CC(F)=C2)C1C(C)C	HBNPJJILLOYFJU-UHFFFAOYSA-N	CACNB2	calcium voltage-gated channel auxiliary subunit beta 2
1427	13	116666-63-8	60662	Mibefradil dihydrochloride	Cl.Cl.CC(C)[C@H]3c4ccc(F)cc4CC[C@]3(OC(=O)COC)CCN(C)CCCc1nc2ccccc2n1	COCC(=O)OC1(CCN(C)CCCC2=NC3=CC=CC=C3N2)CCC2=C(C=CC(F)=C2)C1C(C)C	HBNPJJILLOYFJU-UHFFFAOYSA-N	CACNB3	calcium voltage-gated channel auxiliary subunit beta 3
1428	13	116666-63-8	60662	Mibefradil dihydrochloride	Cl.Cl.CC(C)[C@H]3c4ccc(F)cc4CC[C@]3(OC(=O)COC)CCN(C)CCCc1nc2ccccc2n1	COCC(=O)OC1(CCN(C)CCCC2=NC3=CC=CC=C3N2)CCC2=C(C=CC(F)=C2)C1C(C)C	HBNPJJILLOYFJU-UHFFFAOYSA-N	CACNB4	calcium voltage-gated channel auxiliary subunit beta 4
1429	13	116666-63-8	60662	Mibefradil dihydrochloride	Cl.Cl.CC(C)[C@H]3c4ccc(F)cc4CC[C@]3(OC(=O)COC)CCN(C)CCCc1nc2ccccc2n1	COCC(=O)OC1(CCN(C)CCCC2=NC3=CC=CC=C3N2)CCC2=C(C=CC(F)=C2)C1C(C)C	HBNPJJILLOYFJU-UHFFFAOYSA-N	CATSPER1	cation channel sperm associated 1
1430	13	116666-63-8	60662	Mibefradil dihydrochloride	Cl.Cl.CC(C)[C@H]3c4ccc(F)cc4CC[C@]3(OC(=O)COC)CCN(C)CCCc1nc2ccccc2n1	COCC(=O)OC1(CCN(C)CCCC2=NC3=CC=CC=C3N2)CCC2=C(C=CC(F)=C2)C1C(C)C	HBNPJJILLOYFJU-UHFFFAOYSA-N	CATSPER2	cation channel sperm associated 2
1431	13	116666-63-8	60662	Mibefradil dihydrochloride	Cl.Cl.CC(C)[C@H]3c4ccc(F)cc4CC[C@]3(OC(=O)COC)CCN(C)CCCc1nc2ccccc2n1	COCC(=O)OC1(CCN(C)CCCC2=NC3=CC=CC=C3N2)CCC2=C(C=CC(F)=C2)C1C(C)C	HBNPJJILLOYFJU-UHFFFAOYSA-N	CATSPER3	cation channel sperm associated 3
1432	13	116666-63-8	60662	Mibefradil dihydrochloride	Cl.Cl.CC(C)[C@H]3c4ccc(F)cc4CC[C@]3(OC(=O)COC)CCN(C)CCCc1nc2ccccc2n1	COCC(=O)OC1(CCN(C)CCCC2=NC3=CC=CC=C3N2)CCC2=C(C=CC(F)=C2)C1C(C)C	HBNPJJILLOYFJU-UHFFFAOYSA-N	CATSPER4	cation channel sperm associated 4
1433	13	116666-63-8	60662	Mibefradil dihydrochloride	Cl.Cl.CC(C)[C@H]3c4ccc(F)cc4CC[C@]3(OC(=O)COC)CCN(C)CCCc1nc2ccccc2n1	COCC(=O)OC1(CCN(C)CCCC2=NC3=CC=CC=C3N2)CCC2=C(C=CC(F)=C2)C1C(C)C	HBNPJJILLOYFJU-UHFFFAOYSA-N	CYP2D6	cytochrome P450 family 2 subfamily D member 6
1434	13	116666-63-8	60662	Mibefradil dihydrochloride	Cl.Cl.CC(C)[C@H]3c4ccc(F)cc4CC[C@]3(OC(=O)COC)CCN(C)CCCc1nc2ccccc2n1	COCC(=O)OC1(CCN(C)CCCC2=NC3=CC=CC=C3N2)CCC2=C(C=CC(F)=C2)C1C(C)C	HBNPJJILLOYFJU-UHFFFAOYSA-N	CYP3A4	cytochrome P450 family 3 subfamily A member 4
1435	13	116666-63-8	60662	Mibefradil dihydrochloride	Cl.Cl.CC(C)[C@H]3c4ccc(F)cc4CC[C@]3(OC(=O)COC)CCN(C)CCCc1nc2ccccc2n1	COCC(=O)OC1(CCN(C)CCCC2=NC3=CC=CC=C3N2)CCC2=C(C=CC(F)=C2)C1C(C)C	HBNPJJILLOYFJU-UHFFFAOYSA-N	CACNA1A	calcium voltage-gated channel subunit alpha1 A
1436	13	116666-63-8	60662	Mibefradil dihydrochloride	Cl.Cl.CC(C)[C@H]3c4ccc(F)cc4CC[C@]3(OC(=O)COC)CCN(C)CCCc1nc2ccccc2n1	COCC(=O)OC1(CCN(C)CCCC2=NC3=CC=CC=C3N2)CCC2=C(C=CC(F)=C2)C1C(C)C	HBNPJJILLOYFJU-UHFFFAOYSA-N	SCN5A	sodium voltage-gated channel alpha subunit 5
1437	13	116666-63-8	60662	Mibefradil dihydrochloride	Cl.Cl.CC(C)[C@H]3c4ccc(F)cc4CC[C@]3(OC(=O)COC)CCN(C)CCCc1nc2ccccc2n1	COCC(=O)OC1(CCN(C)CCCC2=NC3=CC=CC=C3N2)CCC2=C(C=CC(F)=C2)C1C(C)C	HBNPJJILLOYFJU-UHFFFAOYSA-N	SCN9A	sodium voltage-gated channel alpha subunit 9
1438	13	116666-63-8	60662	Mibefradil dihydrochloride	Cl.Cl.CC(C)[C@H]3c4ccc(F)cc4CC[C@]3(OC(=O)COC)CCN(C)CCCc1nc2ccccc2n1	COCC(=O)OC1(CCN(C)CCCC2=NC3=CC=CC=C3N2)CCC2=C(C=CC(F)=C2)C1C(C)C	HBNPJJILLOYFJU-UHFFFAOYSA-N	CACNA1B	calcium voltage-gated channel subunit alpha1 B
1439	13	116666-63-8	60662	Mibefradil dihydrochloride	Cl.Cl.CC(C)[C@H]3c4ccc(F)cc4CC[C@]3(OC(=O)COC)CCN(C)CCCc1nc2ccccc2n1	COCC(=O)OC1(CCN(C)CCCC2=NC3=CC=CC=C3N2)CCC2=C(C=CC(F)=C2)C1C(C)C	HBNPJJILLOYFJU-UHFFFAOYSA-N	CACNA1E	calcium voltage-gated channel subunit alpha1 E
1440	13	116666-63-8	60662	Mibefradil dihydrochloride	Cl.Cl.CC(C)[C@H]3c4ccc(F)cc4CC[C@]3(OC(=O)COC)CCN(C)CCCc1nc2ccccc2n1	COCC(=O)OC1(CCN(C)CCCC2=NC3=CC=CC=C3N2)CCC2=C(C=CC(F)=C2)C1C(C)C	HBNPJJILLOYFJU-UHFFFAOYSA-N	KCNH2	potassium voltage-gated channel subfamily H member 2
1441	13	291305-06-1	9908126	UK-373911	NS(=O)(=O)c1ccc2c(c1)[C@H](CC[C@H]2c3ccc(Cl)c(Cl)c3)NC	CNC1CCC(C2=CC(Cl)=C(Cl)C=C2)C2=C1C=C(C=C2)S(N)(=O)=O	HGBGXSPIBLZGHS-UHFFFAOYSA-N	SLC6A2	solute carrier family 6 member 2
1442	13	291305-06-1	9908126	UK-373911	NS(=O)(=O)c1ccc2c(c1)[C@H](CC[C@H]2c3ccc(Cl)c(Cl)c3)NC	CNC1CCC(C2=CC(Cl)=C(Cl)C=C2)C2=C1C=C(C=C2)S(N)(=O)=O	HGBGXSPIBLZGHS-UHFFFAOYSA-N	SLC6A3	solute carrier family 6 member 3
1443	13	291305-06-1	9908126	UK-373911	NS(=O)(=O)c1ccc2c(c1)[C@H](CC[C@H]2c3ccc(Cl)c(Cl)c3)NC	CNC1CCC(C2=CC(Cl)=C(Cl)C=C2)C2=C1C=C(C=C2)S(N)(=O)=O	HGBGXSPIBLZGHS-UHFFFAOYSA-N	SLC6A4	solute carrier family 6 member 4
1444	13	50-52-2	5452	Thioridazine	CN4CCCCC4CCN1c3ccccc3Sc2ccc(SC)cc12	CSC1=CC2=C(SC3=CC=CC=C3N2CCC2CCCCN2C)C=C1	KLBQZWRITKRQQV-UHFFFAOYSA-N	DRD1	dopamine receptor D1
1445	13	50-52-2	5452	Thioridazine	CN4CCCCC4CCN1c3ccccc3Sc2ccc(SC)cc12	CSC1=CC2=C(SC3=CC=CC=C3N2CCC2CCCCN2C)C=C1	KLBQZWRITKRQQV-UHFFFAOYSA-N	DRD2	dopamine receptor D2
1446	13	50-52-2	5452	Thioridazine	CN4CCCCC4CCN1c3ccccc3Sc2ccc(SC)cc12	CSC1=CC2=C(SC3=CC=CC=C3N2CCC2CCCCN2C)C=C1	KLBQZWRITKRQQV-UHFFFAOYSA-N	DRD3	dopamine receptor D3
1447	13	50-52-2	5452	Thioridazine	CN4CCCCC4CCN1c3ccccc3Sc2ccc(SC)cc12	CSC1=CC2=C(SC3=CC=CC=C3N2CCC2CCCCN2C)C=C1	KLBQZWRITKRQQV-UHFFFAOYSA-N	DRD4	dopamine receptor D4
1448	13	50-52-2	5452	Thioridazine	CN4CCCCC4CCN1c3ccccc3Sc2ccc(SC)cc12	CSC1=CC2=C(SC3=CC=CC=C3N2CCC2CCCCN2C)C=C1	KLBQZWRITKRQQV-UHFFFAOYSA-N	DRD5	dopamine receptor D5
1449	13	50-52-2	5452	Thioridazine	CN4CCCCC4CCN1c3ccccc3Sc2ccc(SC)cc12	CSC1=CC2=C(SC3=CC=CC=C3N2CCC2CCCCN2C)C=C1	KLBQZWRITKRQQV-UHFFFAOYSA-N	HRH1	histamine receptor H1
1450	13	50-52-2	5452	Thioridazine	CN4CCCCC4CCN1c3ccccc3Sc2ccc(SC)cc12	CSC1=CC2=C(SC3=CC=CC=C3N2CCC2CCCCN2C)C=C1	KLBQZWRITKRQQV-UHFFFAOYSA-N	HTR1A	5-hydroxytryptamine receptor 1A
1451	13	50-52-2	5452	Thioridazine	CN4CCCCC4CCN1c3ccccc3Sc2ccc(SC)cc12	CSC1=CC2=C(SC3=CC=CC=C3N2CCC2CCCCN2C)C=C1	KLBQZWRITKRQQV-UHFFFAOYSA-N	HTR2A	5-hydroxytryptamine receptor 2A
1452	13	50-52-2	5452	Thioridazine	CN4CCCCC4CCN1c3ccccc3Sc2ccc(SC)cc12	CSC1=CC2=C(SC3=CC=CC=C3N2CCC2CCCCN2C)C=C1	KLBQZWRITKRQQV-UHFFFAOYSA-N	HTR2C	5-hydroxytryptamine receptor 2C
1453	13	50-52-2	5452	Thioridazine	CN4CCCCC4CCN1c3ccccc3Sc2ccc(SC)cc12	CSC1=CC2=C(SC3=CC=CC=C3N2CCC2CCCCN2C)C=C1	KLBQZWRITKRQQV-UHFFFAOYSA-N	HTR6	5-hydroxytryptamine receptor 6
1454	13	50-52-2	5452	Thioridazine	CN4CCCCC4CCN1c3ccccc3Sc2ccc(SC)cc12	CSC1=CC2=C(SC3=CC=CC=C3N2CCC2CCCCN2C)C=C1	KLBQZWRITKRQQV-UHFFFAOYSA-N	HTR7	5-hydroxytryptamine receptor 7
1455	13	50-52-2	5452	Thioridazine	CN4CCCCC4CCN1c3ccccc3Sc2ccc(SC)cc12	CSC1=CC2=C(SC3=CC=CC=C3N2CCC2CCCCN2C)C=C1	KLBQZWRITKRQQV-UHFFFAOYSA-N	CYP2D6	cytochrome P450 family 2 subfamily D member 6
1456	13	50-52-2	5452	Thioridazine	CN4CCCCC4CCN1c3ccccc3Sc2ccc(SC)cc12	CSC1=CC2=C(SC3=CC=CC=C3N2CCC2CCCCN2C)C=C1	KLBQZWRITKRQQV-UHFFFAOYSA-N	KCNJ6	potassium inwardly rectifying channel subfamily J member 6
1457	13	50-52-2	5452	Thioridazine	CN4CCCCC4CCN1c3ccccc3Sc2ccc(SC)cc12	CSC1=CC2=C(SC3=CC=CC=C3N2CCC2CCCCN2C)C=C1	KLBQZWRITKRQQV-UHFFFAOYSA-N	SCN5A	sodium voltage-gated channel alpha subunit 5
1458	13	50-52-2	5452	Thioridazine	CN4CCCCC4CCN1c3ccccc3Sc2ccc(SC)cc12	CSC1=CC2=C(SC3=CC=CC=C3N2CCC2CCCCN2C)C=C1	KLBQZWRITKRQQV-UHFFFAOYSA-N	SLC6A4	solute carrier family 6 member 4
1459	13	50-52-2	5452	Thioridazine	CN4CCCCC4CCN1c3ccccc3Sc2ccc(SC)cc12	CSC1=CC2=C(SC3=CC=CC=C3N2CCC2CCCCN2C)C=C1	KLBQZWRITKRQQV-UHFFFAOYSA-N	SIGMAR1	sigma non-opioid intracellular receptor 1
1460	13	50-52-2	5452	Thioridazine	CN4CCCCC4CCN1c3ccccc3Sc2ccc(SC)cc12	CSC1=CC2=C(SC3=CC=CC=C3N2CCC2CCCCN2C)C=C1	KLBQZWRITKRQQV-UHFFFAOYSA-N	CACNA1C	calcium voltage-gated channel subunit alpha1 C
1461	13	50-52-2	5452	Thioridazine	CN4CCCCC4CCN1c3ccccc3Sc2ccc(SC)cc12	CSC1=CC2=C(SC3=CC=CC=C3N2CCC2CCCCN2C)C=C1	KLBQZWRITKRQQV-UHFFFAOYSA-N	CHRM5	cholinergic receptor muscarinic 5
1462	13	50-52-2	5452	Thioridazine	CN4CCCCC4CCN1c3ccccc3Sc2ccc(SC)cc12	CSC1=CC2=C(SC3=CC=CC=C3N2CCC2CCCCN2C)C=C1	KLBQZWRITKRQQV-UHFFFAOYSA-N	CHRM3	cholinergic receptor muscarinic 3
1463	13	50-52-2	5452	Thioridazine	CN4CCCCC4CCN1c3ccccc3Sc2ccc(SC)cc12	CSC1=CC2=C(SC3=CC=CC=C3N2CCC2CCCCN2C)C=C1	KLBQZWRITKRQQV-UHFFFAOYSA-N	CHRM4	cholinergic receptor muscarinic 4
1464	13	50-52-2	5452	Thioridazine	CN4CCCCC4CCN1c3ccccc3Sc2ccc(SC)cc12	CSC1=CC2=C(SC3=CC=CC=C3N2CCC2CCCCN2C)C=C1	KLBQZWRITKRQQV-UHFFFAOYSA-N	CHRM2	cholinergic receptor muscarinic 2
1465	13	50-52-2	5452	Thioridazine	CN4CCCCC4CCN1c3ccccc3Sc2ccc(SC)cc12	CSC1=CC2=C(SC3=CC=CC=C3N2CCC2CCCCN2C)C=C1	KLBQZWRITKRQQV-UHFFFAOYSA-N	ADRA2C	adrenoceptor alpha 2C
1466	13	50-52-2	5452	Thioridazine	CN4CCCCC4CCN1c3ccccc3Sc2ccc(SC)cc12	CSC1=CC2=C(SC3=CC=CC=C3N2CCC2CCCCN2C)C=C1	KLBQZWRITKRQQV-UHFFFAOYSA-N	CHRM1	cholinergic receptor muscarinic 1
1467	13	50-52-2	5452	Thioridazine	CN4CCCCC4CCN1c3ccccc3Sc2ccc(SC)cc12	CSC1=CC2=C(SC3=CC=CC=C3N2CCC2CCCCN2C)C=C1	KLBQZWRITKRQQV-UHFFFAOYSA-N	ADRA2A	adrenoceptor alpha 2A
1468	13	50-52-2	5452	Thioridazine	CN4CCCCC4CCN1c3ccccc3Sc2ccc(SC)cc12	CSC1=CC2=C(SC3=CC=CC=C3N2CCC2CCCCN2C)C=C1	KLBQZWRITKRQQV-UHFFFAOYSA-N	ADRA1D	adrenoceptor alpha 1D
1469	13	50-52-2	5452	Thioridazine	CN4CCCCC4CCN1c3ccccc3Sc2ccc(SC)cc12	CSC1=CC2=C(SC3=CC=CC=C3N2CCC2CCCCN2C)C=C1	KLBQZWRITKRQQV-UHFFFAOYSA-N	HTR2B	5-hydroxytryptamine receptor 2B
1470	13	50-52-2	5452	Thioridazine	CN4CCCCC4CCN1c3ccccc3Sc2ccc(SC)cc12	CSC1=CC2=C(SC3=CC=CC=C3N2CCC2CCCCN2C)C=C1	KLBQZWRITKRQQV-UHFFFAOYSA-N	KCNH2	potassium voltage-gated channel subfamily H member 2
1471	13	169293-50-9	11626384	rac Nebivolol hydrochloride	Cl.Fc1cc2CC[C@@H](Oc2cc1)[C@@H](O)CNC[C@H](O)[C@@H]3CCc4cc(F)ccc4O3	OC(CNCC(O)C1CCC2=C(O1)C=CC(F)=C2)C1CCC2=CC(F)=CC=C2O1	KOHIRBRYDXPAMZ-UHFFFAOYSA-N	ADRB1	adrenoceptor beta 1
1472	13	169293-50-9	11626384	rac Nebivolol hydrochloride	Cl.Fc1cc2CC[C@@H](Oc2cc1)[C@@H](O)CNC[C@H](O)[C@@H]3CCc4cc(F)ccc4O3	OC(CNCC(O)C1CCC2=C(O1)C=CC(F)=C2)C1CCC2=CC(F)=CC=C2O1	KOHIRBRYDXPAMZ-UHFFFAOYSA-N	SCN5A	sodium voltage-gated channel alpha subunit 5
1473	13	169293-50-9	11626384	rac Nebivolol hydrochloride	Cl.Fc1cc2CC[C@@H](Oc2cc1)[C@@H](O)CNC[C@H](O)[C@@H]3CCc4cc(F)ccc4O3	OC(CNCC(O)C1CCC2=C(O1)C=CC(F)=C2)C1CCC2=CC(F)=CC=C2O1	KOHIRBRYDXPAMZ-UHFFFAOYSA-N	ADRB2	adrenoceptor beta 2
1474	13	169293-50-9	11626384	rac Nebivolol hydrochloride	Cl.Fc1cc2CC[C@@H](Oc2cc1)[C@@H](O)CNC[C@H](O)[C@@H]3CCc4cc(F)ccc4O3	OC(CNCC(O)C1CCC2=C(O1)C=CC(F)=C2)C1CCC2=CC(F)=CC=C2O1	KOHIRBRYDXPAMZ-UHFFFAOYSA-N	KCNH2	potassium voltage-gated channel subfamily H member 2
1475	13	361343-19-3	6914152	Elzasonan	CN1CCN(CC1)c4ccccc4/C=C3\SCCN(c2cc(Cl)c(Cl)cc2)C3=O	CN1CCN(CC1)C1=CC=CC=C1C=C1SCCN(C1=O)C1=CC(Cl)=C(Cl)C=C1	LHYMPSWMHXUWSK-UHFFFAOYSA-N	NA	symbol withdrawn, see [HGNC:12811](/data/gene-symbol-report/#!/hgnc_id/HGNC:12811)
1476	13	53772-82-0	5281881	cis-Flupentixol	FC(F)(F)c2cc3C(=C\CCN1CCN(CCO)CC1)/c4ccccc4Sc3cc2	OCCN1CCN(CCC=C2C3=C(SC4=C2C=C(C=C4)C(F)(F)F)C=CC=C3)CC1	NJMYODHXAKYRHW-UHFFFAOYSA-N	ADRA1A	adrenoceptor alpha 1A
1477	13	53772-82-0	5281881	cis-Flupentixol	FC(F)(F)c2cc3C(=C\CCN1CCN(CCO)CC1)/c4ccccc4Sc3cc2	OCCN1CCN(CCC=C2C3=C(SC4=C2C=C(C=C4)C(F)(F)F)C=CC=C3)CC1	NJMYODHXAKYRHW-UHFFFAOYSA-N	CHRM1	cholinergic receptor muscarinic 1
1478	13	53772-82-0	5281881	cis-Flupentixol	FC(F)(F)c2cc3C(=C\CCN1CCN(CCO)CC1)/c4ccccc4Sc3cc2	OCCN1CCN(CCC=C2C3=C(SC4=C2C=C(C=C4)C(F)(F)F)C=CC=C3)CC1	NJMYODHXAKYRHW-UHFFFAOYSA-N	DRD1	dopamine receptor D1
1479	13	53772-82-0	5281881	cis-Flupentixol	FC(F)(F)c2cc3C(=C\CCN1CCN(CCO)CC1)/c4ccccc4Sc3cc2	OCCN1CCN(CCC=C2C3=C(SC4=C2C=C(C=C4)C(F)(F)F)C=CC=C3)CC1	NJMYODHXAKYRHW-UHFFFAOYSA-N	DRD2	dopamine receptor D2
1480	13	53772-82-0	5281881	cis-Flupentixol	FC(F)(F)c2cc3C(=C\CCN1CCN(CCO)CC1)/c4ccccc4Sc3cc2	OCCN1CCN(CCC=C2C3=C(SC4=C2C=C(C=C4)C(F)(F)F)C=CC=C3)CC1	NJMYODHXAKYRHW-UHFFFAOYSA-N	DRD3	dopamine receptor D3
1481	13	53772-82-0	5281881	cis-Flupentixol	FC(F)(F)c2cc3C(=C\CCN1CCN(CCO)CC1)/c4ccccc4Sc3cc2	OCCN1CCN(CCC=C2C3=C(SC4=C2C=C(C=C4)C(F)(F)F)C=CC=C3)CC1	NJMYODHXAKYRHW-UHFFFAOYSA-N	DRD5	dopamine receptor D5
1482	13	53772-82-0	5281881	cis-Flupentixol	FC(F)(F)c2cc3C(=C\CCN1CCN(CCO)CC1)/c4ccccc4Sc3cc2	OCCN1CCN(CCC=C2C3=C(SC4=C2C=C(C=C4)C(F)(F)F)C=CC=C3)CC1	NJMYODHXAKYRHW-UHFFFAOYSA-N	HTR2A	5-hydroxytryptamine receptor 2A
1483	13	53772-82-0	5281881	cis-Flupentixol	FC(F)(F)c2cc3C(=C\CCN1CCN(CCO)CC1)/c4ccccc4Sc3cc2	OCCN1CCN(CCC=C2C3=C(SC4=C2C=C(C=C4)C(F)(F)F)C=CC=C3)CC1	NJMYODHXAKYRHW-UHFFFAOYSA-N	SIGMAR1	sigma non-opioid intracellular receptor 1
1484	13	53772-82-0	5281881	cis-Flupentixol	FC(F)(F)c2cc3C(=C\CCN1CCN(CCO)CC1)/c4ccccc4Sc3cc2	OCCN1CCN(CCC=C2C3=C(SC4=C2C=C(C=C4)C(F)(F)F)C=CC=C3)CC1	NJMYODHXAKYRHW-UHFFFAOYSA-N	KCNK2	potassium two pore domain channel subfamily K member 2
1485	13	1541-67-9	352309	Lauryldiethanolamine	OCCN(CCCCCCCCCCCC)CCO	CCCCCCCCCCCCN(CCO)CCO	NKFNBVMJTSYZDV-UHFFFAOYSA-N	NA	symbol withdrawn, see [HGNC:12811](/data/gene-symbol-report/#!/hgnc_id/HGNC:12811)
1486	13	13636-18-5	5702162	Fendiline hydrochloride	Cl.CC(NCCC(c1ccccc1)c2ccccc2)c3ccccc3	CC(NCCC(C1=CC=CC=C1)C1=CC=CC=C1)C1=CC=CC=C1	NMKSAYKQLCHXDK-UHFFFAOYSA-N	HTR2B	5-hydroxytryptamine receptor 2B
1487	13	13636-18-5	5702162	Fendiline hydrochloride	Cl.CC(NCCC(c1ccccc1)c2ccccc2)c3ccccc3	CC(NCCC(C1=CC=CC=C1)C1=CC=CC=C1)C1=CC=CC=C1	NMKSAYKQLCHXDK-UHFFFAOYSA-N	CYP2D6	cytochrome P450 family 2 subfamily D member 6
1488	13	10347-81-6	71478	Maprotiline hydrochloride	Cl.CNCCCC24CCC(c1ccccc12)c3ccccc34	CNCCCC12CCC(C3=CC=CC=C13)C1=CC=CC=C21	QSLMDECMDJKHMQ-UHFFFAOYSA-N	SLC6A2	solute carrier family 6 member 2
1489	13	10347-81-6	71478	Maprotiline hydrochloride	Cl.CNCCCC24CCC(c1ccccc12)c3ccccc34	CNCCCC12CCC(C3=CC=CC=C13)C1=CC=CC=C21	QSLMDECMDJKHMQ-UHFFFAOYSA-N	TRPM3	transient receptor potential cation channel subfamily M member 3
1490	13	10347-81-6	71478	Maprotiline hydrochloride	Cl.CNCCCC24CCC(c1ccccc12)c3ccccc34	CNCCCC12CCC(C3=CC=CC=C13)C1=CC=CC=C21	QSLMDECMDJKHMQ-UHFFFAOYSA-N	KCNJ6	potassium inwardly rectifying channel subfamily J member 6
1491	13	10347-81-6	71478	Maprotiline hydrochloride	Cl.CNCCCC24CCC(c1ccccc12)c3ccccc34	CNCCCC12CCC(C3=CC=CC=C13)C1=CC=CC=C21	QSLMDECMDJKHMQ-UHFFFAOYSA-N	HRH1	histamine receptor H1
1492	13	10347-81-6	71478	Maprotiline hydrochloride	Cl.CNCCCC24CCC(c1ccccc12)c3ccccc34	CNCCCC12CCC(C3=CC=CC=C13)C1=CC=CC=C21	QSLMDECMDJKHMQ-UHFFFAOYSA-N	CHRM3	cholinergic receptor muscarinic 3
1493	13	10347-81-6	71478	Maprotiline hydrochloride	Cl.CNCCCC24CCC(c1ccccc12)c3ccccc34	CNCCCC12CCC(C3=CC=CC=C13)C1=CC=CC=C21	QSLMDECMDJKHMQ-UHFFFAOYSA-N	CHRM4	cholinergic receptor muscarinic 4
1494	13	10347-81-6	71478	Maprotiline hydrochloride	Cl.CNCCCC24CCC(c1ccccc12)c3ccccc34	CNCCCC12CCC(C3=CC=CC=C13)C1=CC=CC=C21	QSLMDECMDJKHMQ-UHFFFAOYSA-N	HTR2A	5-hydroxytryptamine receptor 2A
1495	13	10347-81-6	71478	Maprotiline hydrochloride	Cl.CNCCCC24CCC(c1ccccc12)c3ccccc34	CNCCCC12CCC(C3=CC=CC=C13)C1=CC=CC=C21	QSLMDECMDJKHMQ-UHFFFAOYSA-N	HTR2C	5-hydroxytryptamine receptor 2C
1496	13	10347-81-6	71478	Maprotiline hydrochloride	Cl.CNCCCC24CCC(c1ccccc12)c3ccccc34	CNCCCC12CCC(C3=CC=CC=C13)C1=CC=CC=C21	QSLMDECMDJKHMQ-UHFFFAOYSA-N	KCNJ5	potassium inwardly rectifying channel subfamily J member 5
1497	13	78-41-1	6536	Triparanol	Clc3ccc(CC(O)(c1ccc(C)cc1)c2ccc(OCCN(CC)CC)cc2)cc3	CCN(CC)CCOC1=CC=C(C=C1)C(O)(CC1=CC=C(Cl)C=C1)C1=CC=C(C)C=C1	SYHDSBBKRLVLFF-UHFFFAOYSA-N	EBP	EBP cholestenol delta-isomerase
1498	13	78-41-1	6536	Triparanol	Clc3ccc(CC(O)(c1ccc(C)cc1)c2ccc(OCCN(CC)CC)cc2)cc3	CCN(CC)CCOC1=CC=C(C=C1)C(O)(CC1=CC=C(Cl)C=C1)C1=CC=C(C)C=C1	SYHDSBBKRLVLFF-UHFFFAOYSA-N	SIGMAR1	sigma non-opioid intracellular receptor 1
1499	13	440-17-5	66064	Fluoperazine dihydrochloride	Cl.Cl.FC(F)(F)c2cc3N(CCCN1CCN(C)CC1)c4ccccc4Sc3cc2	CN1CCN(CCCN2C3=C(SC4=C2C=C(C=C4)C(F)(F)F)C=CC=C3)CC1	ZEWQUBUPAILYHI-UHFFFAOYSA-N	ADRA1A	adrenoceptor alpha 1A
1500	13	440-17-5	66064	Fluoperazine dihydrochloride	Cl.Cl.FC(F)(F)c2cc3N(CCCN1CCN(C)CC1)c4ccccc4Sc3cc2	CN1CCN(CCCN2C3=C(SC4=C2C=C(C=C4)C(F)(F)F)C=CC=C3)CC1	ZEWQUBUPAILYHI-UHFFFAOYSA-N	CALM1	calmodulin 1
1501	13	440-17-5	66064	Fluoperazine dihydrochloride	Cl.Cl.FC(F)(F)c2cc3N(CCCN1CCN(C)CC1)c4ccccc4Sc3cc2	CN1CCN(CCCN2C3=C(SC4=C2C=C(C=C4)C(F)(F)F)C=CC=C3)CC1	ZEWQUBUPAILYHI-UHFFFAOYSA-N	CALY	calcyon neuron specific vesicular protein
1502	13	440-17-5	66064	Fluoperazine dihydrochloride	Cl.Cl.FC(F)(F)c2cc3N(CCCN1CCN(C)CC1)c4ccccc4Sc3cc2	CN1CCN(CCCN2C3=C(SC4=C2C=C(C=C4)C(F)(F)F)C=CC=C3)CC1	ZEWQUBUPAILYHI-UHFFFAOYSA-N	DRD2	dopamine receptor D2
1503	13	440-17-5	66064	Fluoperazine dihydrochloride	Cl.Cl.FC(F)(F)c2cc3N(CCCN1CCN(C)CC1)c4ccccc4Sc3cc2	CN1CCN(CCCN2C3=C(SC4=C2C=C(C=C4)C(F)(F)F)C=CC=C3)CC1	ZEWQUBUPAILYHI-UHFFFAOYSA-N	DRD4	dopamine receptor D4
1504	13	440-17-5	66064	Fluoperazine dihydrochloride	Cl.Cl.FC(F)(F)c2cc3N(CCCN1CCN(C)CC1)c4ccccc4Sc3cc2	CN1CCN(CCCN2C3=C(SC4=C2C=C(C=C4)C(F)(F)F)C=CC=C3)CC1	ZEWQUBUPAILYHI-UHFFFAOYSA-N	HRH1	histamine receptor H1
1505	13	440-17-5	66064	Fluoperazine dihydrochloride	Cl.Cl.FC(F)(F)c2cc3N(CCCN1CCN(C)CC1)c4ccccc4Sc3cc2	CN1CCN(CCCN2C3=C(SC4=C2C=C(C=C4)C(F)(F)F)C=CC=C3)CC1	ZEWQUBUPAILYHI-UHFFFAOYSA-N	HTR2A	5-hydroxytryptamine receptor 2A
1506	13	440-17-5	66064	Fluoperazine dihydrochloride	Cl.Cl.FC(F)(F)c2cc3N(CCCN1CCN(C)CC1)c4ccccc4Sc3cc2	CN1CCN(CCCN2C3=C(SC4=C2C=C(C=C4)C(F)(F)F)C=CC=C3)CC1	ZEWQUBUPAILYHI-UHFFFAOYSA-N	HTR2C	5-hydroxytryptamine receptor 2C
1507	13	440-17-5	66064	Fluoperazine dihydrochloride	Cl.Cl.FC(F)(F)c2cc3N(CCCN1CCN(C)CC1)c4ccccc4Sc3cc2	CN1CCN(CCCN2C3=C(SC4=C2C=C(C=C4)C(F)(F)F)C=CC=C3)CC1	ZEWQUBUPAILYHI-UHFFFAOYSA-N	S100A4	S100 calcium binding protein A4
1508	13	440-17-5	66064	Fluoperazine dihydrochloride	Cl.Cl.FC(F)(F)c2cc3N(CCCN1CCN(C)CC1)c4ccccc4Sc3cc2	CN1CCN(CCCN2C3=C(SC4=C2C=C(C=C4)C(F)(F)F)C=CC=C3)CC1	ZEWQUBUPAILYHI-UHFFFAOYSA-N	TNNC1	troponin C1, slow skeletal and cardiac type
1509	13	440-17-5	66064	Fluoperazine dihydrochloride	Cl.Cl.FC(F)(F)c2cc3N(CCCN1CCN(C)CC1)c4ccccc4Sc3cc2	CN1CCN(CCCN2C3=C(SC4=C2C=C(C=C4)C(F)(F)F)C=CC=C3)CC1	ZEWQUBUPAILYHI-UHFFFAOYSA-N	CYP1A2	cytochrome P450 family 1 subfamily A member 2
1510	13	440-17-5	66064	Fluoperazine dihydrochloride	Cl.Cl.FC(F)(F)c2cc3N(CCCN1CCN(C)CC1)c4ccccc4Sc3cc2	CN1CCN(CCCN2C3=C(SC4=C2C=C(C=C4)C(F)(F)F)C=CC=C3)CC1	ZEWQUBUPAILYHI-UHFFFAOYSA-N	CYP2D6	cytochrome P450 family 2 subfamily D member 6
1511	13	440-17-5	66064	Fluoperazine dihydrochloride	Cl.Cl.FC(F)(F)c2cc3N(CCCN1CCN(C)CC1)c4ccccc4Sc3cc2	CN1CCN(CCCN2C3=C(SC4=C2C=C(C=C4)C(F)(F)F)C=CC=C3)CC1	ZEWQUBUPAILYHI-UHFFFAOYSA-N	EBPL	EBP like
1512	13	440-17-5	66064	Fluoperazine dihydrochloride	Cl.Cl.FC(F)(F)c2cc3N(CCCN1CCN(C)CC1)c4ccccc4Sc3cc2	CN1CCN(CCCN2C3=C(SC4=C2C=C(C=C4)C(F)(F)F)C=CC=C3)CC1	ZEWQUBUPAILYHI-UHFFFAOYSA-N	EBP	EBP cholestenol delta-isomerase
1513	13	440-17-5	66064	Fluoperazine dihydrochloride	Cl.Cl.FC(F)(F)c2cc3N(CCCN1CCN(C)CC1)c4ccccc4Sc3cc2	CN1CCN(CCCN2C3=C(SC4=C2C=C(C=C4)C(F)(F)F)C=CC=C3)CC1	ZEWQUBUPAILYHI-UHFFFAOYSA-N	SIGMAR1	sigma non-opioid intracellular receptor 1
1514	13	440-17-5	66064	Fluoperazine dihydrochloride	Cl.Cl.FC(F)(F)c2cc3N(CCCN1CCN(C)CC1)c4ccccc4Sc3cc2	CN1CCN(CCCN2C3=C(SC4=C2C=C(C=C4)C(F)(F)F)C=CC=C3)CC1	ZEWQUBUPAILYHI-UHFFFAOYSA-N	KCNH2	potassium voltage-gated channel subfamily H member 2
1515	13	69-09-0	6240	Chlorpromazine hydrochloride	Cl.CN(C)CCCN1c3ccccc3Sc2ccc(Cl)cc12	CN(C)CCCN1C2=C(SC3=C1C=C(Cl)C=C3)C=CC=C2	ZPEIMTDSQAKGNT-UHFFFAOYSA-N	ADRA1A	adrenoceptor alpha 1A
1516	13	69-09-0	6240	Chlorpromazine hydrochloride	Cl.CN(C)CCCN1c3ccccc3Sc2ccc(Cl)cc12	CN(C)CCCN1C2=C(SC3=C1C=C(Cl)C=C3)C=CC=C2	ZPEIMTDSQAKGNT-UHFFFAOYSA-N	ADRA1B	adrenoceptor alpha 1B
1517	13	69-09-0	6240	Chlorpromazine hydrochloride	Cl.CN(C)CCCN1c3ccccc3Sc2ccc(Cl)cc12	CN(C)CCCN1C2=C(SC3=C1C=C(Cl)C=C3)C=CC=C2	ZPEIMTDSQAKGNT-UHFFFAOYSA-N	ADRA1D	adrenoceptor alpha 1D
1518	13	69-09-0	6240	Chlorpromazine hydrochloride	Cl.CN(C)CCCN1c3ccccc3Sc2ccc(Cl)cc12	CN(C)CCCN1C2=C(SC3=C1C=C(Cl)C=C3)C=CC=C2	ZPEIMTDSQAKGNT-UHFFFAOYSA-N	ADRA2A	adrenoceptor alpha 2A
1519	13	69-09-0	6240	Chlorpromazine hydrochloride	Cl.CN(C)CCCN1c3ccccc3Sc2ccc(Cl)cc12	CN(C)CCCN1C2=C(SC3=C1C=C(Cl)C=C3)C=CC=C2	ZPEIMTDSQAKGNT-UHFFFAOYSA-N	ADRA2B	adrenoceptor alpha 2B
1520	13	69-09-0	6240	Chlorpromazine hydrochloride	Cl.CN(C)CCCN1c3ccccc3Sc2ccc(Cl)cc12	CN(C)CCCN1C2=C(SC3=C1C=C(Cl)C=C3)C=CC=C2	ZPEIMTDSQAKGNT-UHFFFAOYSA-N	ADRA2C	adrenoceptor alpha 2C
1521	13	69-09-0	6240	Chlorpromazine hydrochloride	Cl.CN(C)CCCN1c3ccccc3Sc2ccc(Cl)cc12	CN(C)CCCN1C2=C(SC3=C1C=C(Cl)C=C3)C=CC=C2	ZPEIMTDSQAKGNT-UHFFFAOYSA-N	CALM1	calmodulin 1
1522	13	69-09-0	6240	Chlorpromazine hydrochloride	Cl.CN(C)CCCN1c3ccccc3Sc2ccc(Cl)cc12	CN(C)CCCN1C2=C(SC3=C1C=C(Cl)C=C3)C=CC=C2	ZPEIMTDSQAKGNT-UHFFFAOYSA-N	CHRM1	cholinergic receptor muscarinic 1
1523	13	69-09-0	6240	Chlorpromazine hydrochloride	Cl.CN(C)CCCN1c3ccccc3Sc2ccc(Cl)cc12	CN(C)CCCN1C2=C(SC3=C1C=C(Cl)C=C3)C=CC=C2	ZPEIMTDSQAKGNT-UHFFFAOYSA-N	CHRM3	cholinergic receptor muscarinic 3
1524	13	69-09-0	6240	Chlorpromazine hydrochloride	Cl.CN(C)CCCN1c3ccccc3Sc2ccc(Cl)cc12	CN(C)CCCN1C2=C(SC3=C1C=C(Cl)C=C3)C=CC=C2	ZPEIMTDSQAKGNT-UHFFFAOYSA-N	DRD1	dopamine receptor D1
1525	13	69-09-0	6240	Chlorpromazine hydrochloride	Cl.CN(C)CCCN1c3ccccc3Sc2ccc(Cl)cc12	CN(C)CCCN1C2=C(SC3=C1C=C(Cl)C=C3)C=CC=C2	ZPEIMTDSQAKGNT-UHFFFAOYSA-N	DRD2	dopamine receptor D2
1526	13	69-09-0	6240	Chlorpromazine hydrochloride	Cl.CN(C)CCCN1c3ccccc3Sc2ccc(Cl)cc12	CN(C)CCCN1C2=C(SC3=C1C=C(Cl)C=C3)C=CC=C2	ZPEIMTDSQAKGNT-UHFFFAOYSA-N	DRD3	dopamine receptor D3
1527	13	69-09-0	6240	Chlorpromazine hydrochloride	Cl.CN(C)CCCN1c3ccccc3Sc2ccc(Cl)cc12	CN(C)CCCN1C2=C(SC3=C1C=C(Cl)C=C3)C=CC=C2	ZPEIMTDSQAKGNT-UHFFFAOYSA-N	DRD4	dopamine receptor D4
1528	13	69-09-0	6240	Chlorpromazine hydrochloride	Cl.CN(C)CCCN1c3ccccc3Sc2ccc(Cl)cc12	CN(C)CCCN1C2=C(SC3=C1C=C(Cl)C=C3)C=CC=C2	ZPEIMTDSQAKGNT-UHFFFAOYSA-N	DRD5	dopamine receptor D5
1529	13	69-09-0	6240	Chlorpromazine hydrochloride	Cl.CN(C)CCCN1c3ccccc3Sc2ccc(Cl)cc12	CN(C)CCCN1C2=C(SC3=C1C=C(Cl)C=C3)C=CC=C2	ZPEIMTDSQAKGNT-UHFFFAOYSA-N	HRH1	histamine receptor H1
1530	13	69-09-0	6240	Chlorpromazine hydrochloride	Cl.CN(C)CCCN1c3ccccc3Sc2ccc(Cl)cc12	CN(C)CCCN1C2=C(SC3=C1C=C(Cl)C=C3)C=CC=C2	ZPEIMTDSQAKGNT-UHFFFAOYSA-N	HRH4	histamine receptor H4
1531	13	69-09-0	6240	Chlorpromazine hydrochloride	Cl.CN(C)CCCN1c3ccccc3Sc2ccc(Cl)cc12	CN(C)CCCN1C2=C(SC3=C1C=C(Cl)C=C3)C=CC=C2	ZPEIMTDSQAKGNT-UHFFFAOYSA-N	HTR1A	5-hydroxytryptamine receptor 1A
1532	13	69-09-0	6240	Chlorpromazine hydrochloride	Cl.CN(C)CCCN1c3ccccc3Sc2ccc(Cl)cc12	CN(C)CCCN1C2=C(SC3=C1C=C(Cl)C=C3)C=CC=C2	ZPEIMTDSQAKGNT-UHFFFAOYSA-N	HTR2A	5-hydroxytryptamine receptor 2A
1533	13	69-09-0	6240	Chlorpromazine hydrochloride	Cl.CN(C)CCCN1c3ccccc3Sc2ccc(Cl)cc12	CN(C)CCCN1C2=C(SC3=C1C=C(Cl)C=C3)C=CC=C2	ZPEIMTDSQAKGNT-UHFFFAOYSA-N	HTR2B	5-hydroxytryptamine receptor 2B
1534	13	69-09-0	6240	Chlorpromazine hydrochloride	Cl.CN(C)CCCN1c3ccccc3Sc2ccc(Cl)cc12	CN(C)CCCN1C2=C(SC3=C1C=C(Cl)C=C3)C=CC=C2	ZPEIMTDSQAKGNT-UHFFFAOYSA-N	HTR2C	5-hydroxytryptamine receptor 2C
1535	13	69-09-0	6240	Chlorpromazine hydrochloride	Cl.CN(C)CCCN1c3ccccc3Sc2ccc(Cl)cc12	CN(C)CCCN1C2=C(SC3=C1C=C(Cl)C=C3)C=CC=C2	ZPEIMTDSQAKGNT-UHFFFAOYSA-N	HTR6	5-hydroxytryptamine receptor 6
1536	13	69-09-0	6240	Chlorpromazine hydrochloride	Cl.CN(C)CCCN1c3ccccc3Sc2ccc(Cl)cc12	CN(C)CCCN1C2=C(SC3=C1C=C(Cl)C=C3)C=CC=C2	ZPEIMTDSQAKGNT-UHFFFAOYSA-N	HTR7	5-hydroxytryptamine receptor 7
1537	13	69-09-0	6240	Chlorpromazine hydrochloride	Cl.CN(C)CCCN1c3ccccc3Sc2ccc(Cl)cc12	CN(C)CCCN1C2=C(SC3=C1C=C(Cl)C=C3)C=CC=C2	ZPEIMTDSQAKGNT-UHFFFAOYSA-N	KCNH2	potassium voltage-gated channel subfamily H member 2
1538	13	69-09-0	6240	Chlorpromazine hydrochloride	Cl.CN(C)CCCN1c3ccccc3Sc2ccc(Cl)cc12	CN(C)CCCN1C2=C(SC3=C1C=C(Cl)C=C3)C=CC=C2	ZPEIMTDSQAKGNT-UHFFFAOYSA-N	ORM1	orosomucoid 1
1539	13	69-09-0	6240	Chlorpromazine hydrochloride	Cl.CN(C)CCCN1c3ccccc3Sc2ccc(Cl)cc12	CN(C)CCCN1C2=C(SC3=C1C=C(Cl)C=C3)C=CC=C2	ZPEIMTDSQAKGNT-UHFFFAOYSA-N	ORM2	orosomucoid 2
1540	13	69-09-0	6240	Chlorpromazine hydrochloride	Cl.CN(C)CCCN1c3ccccc3Sc2ccc(Cl)cc12	CN(C)CCCN1C2=C(SC3=C1C=C(Cl)C=C3)C=CC=C2	ZPEIMTDSQAKGNT-UHFFFAOYSA-N	SMPD1	sphingomyelin phosphodiesterase 1
1541	13	69-09-0	6240	Chlorpromazine hydrochloride	Cl.CN(C)CCCN1c3ccccc3Sc2ccc(Cl)cc12	CN(C)CCCN1C2=C(SC3=C1C=C(Cl)C=C3)C=CC=C2	ZPEIMTDSQAKGNT-UHFFFAOYSA-N	TRPC5	transient receptor potential cation channel subfamily C member 5
1542	13	69-09-0	6240	Chlorpromazine hydrochloride	Cl.CN(C)CCCN1c3ccccc3Sc2ccc(Cl)cc12	CN(C)CCCN1C2=C(SC3=C1C=C(Cl)C=C3)C=CC=C2	ZPEIMTDSQAKGNT-UHFFFAOYSA-N	CYP1A2	cytochrome P450 family 1 subfamily A member 2
1543	13	69-09-0	6240	Chlorpromazine hydrochloride	Cl.CN(C)CCCN1c3ccccc3Sc2ccc(Cl)cc12	CN(C)CCCN1C2=C(SC3=C1C=C(Cl)C=C3)C=CC=C2	ZPEIMTDSQAKGNT-UHFFFAOYSA-N	CYP2D6	cytochrome P450 family 2 subfamily D member 6
1544	13	69-09-0	6240	Chlorpromazine hydrochloride	Cl.CN(C)CCCN1c3ccccc3Sc2ccc(Cl)cc12	CN(C)CCCN1C2=C(SC3=C1C=C(Cl)C=C3)C=CC=C2	ZPEIMTDSQAKGNT-UHFFFAOYSA-N	CYP3A4	cytochrome P450 family 3 subfamily A member 4
1545	13	69-09-0	6240	Chlorpromazine hydrochloride	Cl.CN(C)CCCN1c3ccccc3Sc2ccc(Cl)cc12	CN(C)CCCN1C2=C(SC3=C1C=C(Cl)C=C3)C=CC=C2	ZPEIMTDSQAKGNT-UHFFFAOYSA-N	ABCB1	ATP binding cassette subfamily B member 1
1546	13	69-09-0	6240	Chlorpromazine hydrochloride	Cl.CN(C)CCCN1c3ccccc3Sc2ccc(Cl)cc12	CN(C)CCCN1C2=C(SC3=C1C=C(Cl)C=C3)C=CC=C2	ZPEIMTDSQAKGNT-UHFFFAOYSA-N	SLC6A2	solute carrier family 6 member 2
1547	13	69-09-0	6240	Chlorpromazine hydrochloride	Cl.CN(C)CCCN1c3ccccc3Sc2ccc(Cl)cc12	CN(C)CCCN1C2=C(SC3=C1C=C(Cl)C=C3)C=CC=C2	ZPEIMTDSQAKGNT-UHFFFAOYSA-N	SLC6A4	solute carrier family 6 member 4
1548	13	69-09-0	6240	Chlorpromazine hydrochloride	Cl.CN(C)CCCN1c3ccccc3Sc2ccc(Cl)cc12	CN(C)CCCN1C2=C(SC3=C1C=C(Cl)C=C3)C=CC=C2	ZPEIMTDSQAKGNT-UHFFFAOYSA-N	SIGMAR1	sigma non-opioid intracellular receptor 1
1549	13	69-09-0	6240	Chlorpromazine hydrochloride	Cl.CN(C)CCCN1c3ccccc3Sc2ccc(Cl)cc12	CN(C)CCCN1C2=C(SC3=C1C=C(Cl)C=C3)C=CC=C2	ZPEIMTDSQAKGNT-UHFFFAOYSA-N	CHRM5	cholinergic receptor muscarinic 5
1550	13	69-09-0	6240	Chlorpromazine hydrochloride	Cl.CN(C)CCCN1c3ccccc3Sc2ccc(Cl)cc12	CN(C)CCCN1C2=C(SC3=C1C=C(Cl)C=C3)C=CC=C2	ZPEIMTDSQAKGNT-UHFFFAOYSA-N	CHRM4	cholinergic receptor muscarinic 4
1551	13	69-09-0	6240	Chlorpromazine hydrochloride	Cl.CN(C)CCCN1c3ccccc3Sc2ccc(Cl)cc12	CN(C)CCCN1C2=C(SC3=C1C=C(Cl)C=C3)C=CC=C2	ZPEIMTDSQAKGNT-UHFFFAOYSA-N	AOX1	aldehyde oxidase 1
1552	13	69-09-0	6240	Chlorpromazine hydrochloride	Cl.CN(C)CCCN1c3ccccc3Sc2ccc(Cl)cc12	CN(C)CCCN1C2=C(SC3=C1C=C(Cl)C=C3)C=CC=C2	ZPEIMTDSQAKGNT-UHFFFAOYSA-N	KCNK2	potassium two pore domain channel subfamily K member 2
1553	14	81-88-9	6694	Rhodamine B	[Cl-].O=C(O)c4ccccc4c1c3ccc(cc3[o+]c2cc(ccc12)N(CC)CC)N(CC)CC	CCN(CC)C1=CC2=[O+]C3=C(C=CC(=C3)N(CC)CC)C(=C2C=C1)C1=C(C=CC=C1)C(O)=O	CVAVMIODJQHEEH-UHFFFAOYSA-O	NA	symbol withdrawn, see [HGNC:12811](/data/gene-symbol-report/#!/hgnc_id/HGNC:12811)
1554	14	35691-65-7	61948	1,2-Dibromo-2,4-dicyanobutane	N#CCCC(Br)(CBr)C#N	BrCC(Br)(CCC#N)C#N	DHVLDKHFGIVEIP-UHFFFAOYSA-N	NA	symbol withdrawn, see [HGNC:12811](/data/gene-symbol-report/#!/hgnc_id/HGNC:12811)
1555	14	1062243-51-9	25015677	PharmaGSID_48511	CN5CCC(NC(=O)c4ccc(Nc1nc2N(CC(F)(F)C(=O)N(C)c2cn1)C3CCCC3)c(OC)c4)CC5	COC1=C(NC2=NC3=C(C=N2)N(C)C(=O)C(F)(F)CN3C2CCCC2)C=CC(=C1)C(=O)NC1CCN(C)CC1	DJNZZLZKAXGMMC-UHFFFAOYSA-N	FER	FER tyrosine kinase
1556	14	1062243-51-9	25015677	PharmaGSID_48511	CN5CCC(NC(=O)c4ccc(Nc1nc2N(CC(F)(F)C(=O)N(C)c2cn1)C3CCCC3)c(OC)c4)CC5	COC1=C(NC2=NC3=C(C=N2)N(C)C(=O)C(F)(F)CN3C2CCCC2)C=CC(=C1)C(=O)NC1CCN(C)CC1	DJNZZLZKAXGMMC-UHFFFAOYSA-N	TTK	TTK protein kinase
1557	14	1062243-51-9	25015677	PharmaGSID_48511	CN5CCC(NC(=O)c4ccc(Nc1nc2N(CC(F)(F)C(=O)N(C)c2cn1)C3CCCC3)c(OC)c4)CC5	COC1=C(NC2=NC3=C(C=N2)N(C)C(=O)C(F)(F)CN3C2CCCC2)C=CC(=C1)C(=O)NC1CCN(C)CC1	DJNZZLZKAXGMMC-UHFFFAOYSA-N	PLK1	polo like kinase 1
1558	14	55-56-1	9552079	Chlorhexidine	Clc2ccc(NC(=N)NC(=N)NCCCCCCNC(=N)NC(=N)Nc1ccc(Cl)cc1)cc2	ClC1=CC=C(NC(=N)NC(=N)NCCCCCCNC(=N)NC(=N)NC2=CC=C(Cl)C=C2)C=C1	GHXZTYHSJHQHIJ-UHFFFAOYSA-N	SLC22A2	solute carrier family 22 member 2
1559	14	55-56-1	9552079	Chlorhexidine	Clc2ccc(NC(=N)NC(=N)NCCCCCCNC(=N)NC(=N)Nc1ccc(Cl)cc1)cc2	ClC1=CC=C(NC(=N)NC(=N)NCCCCCCNC(=N)NC(=N)NC2=CC=C(Cl)C=C2)C=C1	GHXZTYHSJHQHIJ-UHFFFAOYSA-N	SLC22A3	solute carrier family 22 member 3
1560	14	55-56-1	9552079	Chlorhexidine	Clc2ccc(NC(=N)NC(=N)NCCCCCCNC(=N)NC(=N)Nc1ccc(Cl)cc1)cc2	ClC1=CC=C(NC(=N)NC(=N)NCCCCCCNC(=N)NC(=N)NC2=CC=C(Cl)C=C2)C=C1	GHXZTYHSJHQHIJ-UHFFFAOYSA-N	SLC22A1	solute carrier family 22 member 1
1561	14	55-56-1	9552079	Chlorhexidine	Clc2ccc(NC(=N)NC(=N)NCCCCCCNC(=N)NC(=N)Nc1ccc(Cl)cc1)cc2	ClC1=CC=C(NC(=N)NC(=N)NCCCCCCNC(=N)NC(=N)NC2=CC=C(Cl)C=C2)C=C1	GHXZTYHSJHQHIJ-UHFFFAOYSA-N	SLC47A2	solute carrier family 47 member 2
1562	14	55-56-1	9552079	Chlorhexidine	Clc2ccc(NC(=N)NC(=N)NCCCCCCNC(=N)NC(=N)Nc1ccc(Cl)cc1)cc2	ClC1=CC=C(NC(=N)NC(=N)NCCCCCCNC(=N)NC(=N)NC2=CC=C(Cl)C=C2)C=C1	GHXZTYHSJHQHIJ-UHFFFAOYSA-N	SLC47A1	solute carrier family 47 member 1
1563	14	911-45-5	2800	Clomifene citrate	CCN(CCOc1ccc(cc1)C(c2ccccc2)=C(Cl)c3ccccc3)CC	CCN(CC)CCOC1=CC=C(C=C1)C(=C(Cl)C1=CC=CC=C1)C1=CC=CC=C1	GKIRPKYJQBWNGO-UHFFFAOYSA-N	ESR1	estrogen receptor 1
1564	14	911-45-5	2800	Clomifene citrate	CCN(CCOc1ccc(cc1)C(c2ccccc2)=C(Cl)c3ccccc3)CC	CCN(CC)CCOC1=CC=C(C=C1)C(=C(Cl)C1=CC=CC=C1)C1=CC=CC=C1	GKIRPKYJQBWNGO-UHFFFAOYSA-N	EBP	EBP cholestenol delta-isomerase
1565	14	911-45-5	2800	Clomifene citrate	CCN(CCOc1ccc(cc1)C(c2ccccc2)=C(Cl)c3ccccc3)CC	CCN(CC)CCOC1=CC=C(C=C1)C(=C(Cl)C1=CC=CC=C1)C1=CC=CC=C1	GKIRPKYJQBWNGO-UHFFFAOYSA-N	SLC6A2	solute carrier family 6 member 2
1566	14	911-45-5	2800	Clomifene citrate	CCN(CCOc1ccc(cc1)C(c2ccccc2)=C(Cl)c3ccccc3)CC	CCN(CC)CCOC1=CC=C(C=C1)C(=C(Cl)C1=CC=CC=C1)C1=CC=CC=C1	GKIRPKYJQBWNGO-UHFFFAOYSA-N	SLC6A3	solute carrier family 6 member 3
1567	14	911-45-5	2800	Clomifene citrate	CCN(CCOc1ccc(cc1)C(c2ccccc2)=C(Cl)c3ccccc3)CC	CCN(CC)CCOC1=CC=C(C=C1)C(=C(Cl)C1=CC=CC=C1)C1=CC=CC=C1	GKIRPKYJQBWNGO-UHFFFAOYSA-N	SLC6A4	solute carrier family 6 member 4
1568	14	911-45-5	2800	Clomifene citrate	CCN(CCOc1ccc(cc1)C(c2ccccc2)=C(Cl)c3ccccc3)CC	CCN(CC)CCOC1=CC=C(C=C1)C(=C(Cl)C1=CC=CC=C1)C1=CC=CC=C1	GKIRPKYJQBWNGO-UHFFFAOYSA-N	SIGMAR1	sigma non-opioid intracellular receptor 1
1569	14	911-45-5	2800	Clomifene citrate	CCN(CCOc1ccc(cc1)C(c2ccccc2)=C(Cl)c3ccccc3)CC	CCN(CC)CCOC1=CC=C(C=C1)C(=C(Cl)C1=CC=CC=C1)C1=CC=CC=C1	GKIRPKYJQBWNGO-UHFFFAOYSA-N	PTGS1	prostaglandin-endoperoxide synthase 1
1570	14	911-45-5	2800	Clomifene citrate	CCN(CCOc1ccc(cc1)C(c2ccccc2)=C(Cl)c3ccccc3)CC	CCN(CC)CCOC1=CC=C(C=C1)C(=C(Cl)C1=CC=CC=C1)C1=CC=CC=C1	GKIRPKYJQBWNGO-UHFFFAOYSA-N	KCNH2	potassium voltage-gated channel subfamily H member 2
1571	14	50679-08-8	5405	Terfenadine	CC(C)(C)c1ccc(cc1)C(O)CCCN2CCC(CC2)C(O)(c3ccccc3)c4ccccc4	CC(C)(C)C1=CC=C(C=C1)C(O)CCCN1CCC(CC1)C(O)(C1=CC=CC=C1)C1=CC=CC=C1	GUGOEEXESWIERI-UHFFFAOYSA-N	HRH1	histamine receptor H1
1572	14	50679-08-8	5405	Terfenadine	CC(C)(C)c1ccc(cc1)C(O)CCCN2CCC(CC2)C(O)(c3ccccc3)c4ccccc4	CC(C)(C)C1=CC=C(C=C1)C(O)CCCN1CCC(CC1)C(O)(C1=CC=CC=C1)C1=CC=CC=C1	GUGOEEXESWIERI-UHFFFAOYSA-N	KCNH1	potassium voltage-gated channel subfamily H member 1
1573	14	50679-08-8	5405	Terfenadine	CC(C)(C)c1ccc(cc1)C(O)CCCN2CCC(CC2)C(O)(c3ccccc3)c4ccccc4	CC(C)(C)C1=CC=C(C=C1)C(O)CCCN1CCC(CC1)C(O)(C1=CC=CC=C1)C1=CC=CC=C1	GUGOEEXESWIERI-UHFFFAOYSA-N	KCNH2	potassium voltage-gated channel subfamily H member 2
1574	14	50679-08-8	5405	Terfenadine	CC(C)(C)c1ccc(cc1)C(O)CCCN2CCC(CC2)C(O)(c3ccccc3)c4ccccc4	CC(C)(C)C1=CC=C(C=C1)C(O)CCCN1CCC(CC1)C(O)(C1=CC=CC=C1)C1=CC=CC=C1	GUGOEEXESWIERI-UHFFFAOYSA-N	CYP2J2	cytochrome P450 family 2 subfamily J member 2
1575	14	50679-08-8	5405	Terfenadine	CC(C)(C)c1ccc(cc1)C(O)CCCN2CCC(CC2)C(O)(c3ccccc3)c4ccccc4	CC(C)(C)C1=CC=C(C=C1)C(O)CCCN1CCC(CC1)C(O)(C1=CC=CC=C1)C1=CC=CC=C1	GUGOEEXESWIERI-UHFFFAOYSA-N	CYP2C19	cytochrome P450 family 2 subfamily C member 19
1576	14	50679-08-8	5405	Terfenadine	CC(C)(C)c1ccc(cc1)C(O)CCCN2CCC(CC2)C(O)(c3ccccc3)c4ccccc4	CC(C)(C)C1=CC=C(C=C1)C(O)CCCN1CCC(CC1)C(O)(C1=CC=CC=C1)C1=CC=CC=C1	GUGOEEXESWIERI-UHFFFAOYSA-N	CYP3A4	cytochrome P450 family 3 subfamily A member 4
1577	14	50679-08-8	5405	Terfenadine	CC(C)(C)c1ccc(cc1)C(O)CCCN2CCC(CC2)C(O)(c3ccccc3)c4ccccc4	CC(C)(C)C1=CC=C(C=C1)C(O)CCCN1CCC(CC1)C(O)(C1=CC=CC=C1)C1=CC=CC=C1	GUGOEEXESWIERI-UHFFFAOYSA-N	SLC6A3	solute carrier family 6 member 3
1578	14	50679-08-8	5405	Terfenadine	CC(C)(C)c1ccc(cc1)C(O)CCCN2CCC(CC2)C(O)(c3ccccc3)c4ccccc4	CC(C)(C)C1=CC=C(C=C1)C(O)CCCN1CCC(CC1)C(O)(C1=CC=CC=C1)C1=CC=CC=C1	GUGOEEXESWIERI-UHFFFAOYSA-N	SCN5A	sodium voltage-gated channel alpha subunit 5
1579	14	50679-08-8	5405	Terfenadine	CC(C)(C)c1ccc(cc1)C(O)CCCN2CCC(CC2)C(O)(c3ccccc3)c4ccccc4	CC(C)(C)C1=CC=C(C=C1)C(O)CCCN1CCC(CC1)C(O)(C1=CC=CC=C1)C1=CC=CC=C1	GUGOEEXESWIERI-UHFFFAOYSA-N	CACNA1C	calcium voltage-gated channel subunit alpha1 C
1580	14	50679-08-8	5405	Terfenadine	CC(C)(C)c1ccc(cc1)C(O)CCCN2CCC(CC2)C(O)(c3ccccc3)c4ccccc4	CC(C)(C)C1=CC=C(C=C1)C(O)CCCN1CCC(CC1)C(O)(C1=CC=CC=C1)C1=CC=CC=C1	GUGOEEXESWIERI-UHFFFAOYSA-N	HTR2A	5-hydroxytryptamine receptor 2A
1581	14	50679-08-8	5405	Terfenadine	CC(C)(C)c1ccc(cc1)C(O)CCCN2CCC(CC2)C(O)(c3ccccc3)c4ccccc4	CC(C)(C)C1=CC=C(C=C1)C(O)CCCN1CCC(CC1)C(O)(C1=CC=CC=C1)C1=CC=CC=C1	GUGOEEXESWIERI-UHFFFAOYSA-N	HTR2B	5-hydroxytryptamine receptor 2B
1582	14	553-08-2	11102	Thonzonium bromide	[Br-].COc1ccc(cc1)CN(CC[N+](C)(C)CCCCCCCCCCCCCCCC)c2ncccn2	CCCCCCCCCCCCCCCC[N+](C)(C)CCN(CC1=CC=C(OC)C=C1)C1=NC=CC=N1	IOYZYMQFUSNATM-UHFFFAOYSA-N	NA	symbol withdrawn, see [HGNC:12811](/data/gene-symbol-report/#!/hgnc_id/HGNC:12811)
1583	14	90729-43-4	3191	Ebastine	CC(C)(C)c1ccc(cc1)C(=O)CCCN2CCC(CC2)OC(c3ccccc3)c4ccccc4	CC(C)(C)C1=CC=C(C=C1)C(=O)CCCN1CCC(CC1)OC(C1=CC=CC=C1)C1=CC=CC=C1	MJJALKDDGIKVBE-UHFFFAOYSA-N	CYP3A4	cytochrome P450 family 3 subfamily A member 4
1584	14	90729-43-4	3191	Ebastine	CC(C)(C)c1ccc(cc1)C(=O)CCCN2CCC(CC2)OC(c3ccccc3)c4ccccc4	CC(C)(C)C1=CC=C(C=C1)C(=O)CCCN1CCC(CC1)OC(C1=CC=CC=C1)C1=CC=CC=C1	MJJALKDDGIKVBE-UHFFFAOYSA-N	HRH1	histamine receptor H1
1585	14	90729-43-4	3191	Ebastine	CC(C)(C)c1ccc(cc1)C(=O)CCCN2CCC(CC2)OC(c3ccccc3)c4ccccc4	CC(C)(C)C1=CC=C(C=C1)C(=O)CCCN1CCC(CC1)OC(C1=CC=CC=C1)C1=CC=CC=C1	MJJALKDDGIKVBE-UHFFFAOYSA-N	DRD2	dopamine receptor D2
1586	14	90729-43-4	3191	Ebastine	CC(C)(C)c1ccc(cc1)C(=O)CCCN2CCC(CC2)OC(c3ccccc3)c4ccccc4	CC(C)(C)C1=CC=C(C=C1)C(=O)CCCN1CCC(CC1)OC(C1=CC=CC=C1)C1=CC=CC=C1	MJJALKDDGIKVBE-UHFFFAOYSA-N	SLC6A2	solute carrier family 6 member 2
1587	14	90729-43-4	3191	Ebastine	CC(C)(C)c1ccc(cc1)C(=O)CCCN2CCC(CC2)OC(c3ccccc3)c4ccccc4	CC(C)(C)C1=CC=C(C=C1)C(=O)CCCN1CCC(CC1)OC(C1=CC=CC=C1)C1=CC=CC=C1	MJJALKDDGIKVBE-UHFFFAOYSA-N	SLC6A3	solute carrier family 6 member 3
1588	14	90729-43-4	3191	Ebastine	CC(C)(C)c1ccc(cc1)C(=O)CCCN2CCC(CC2)OC(c3ccccc3)c4ccccc4	CC(C)(C)C1=CC=C(C=C1)C(=O)CCCN1CCC(CC1)OC(C1=CC=CC=C1)C1=CC=CC=C1	MJJALKDDGIKVBE-UHFFFAOYSA-N	SLC6A4	solute carrier family 6 member 4
1589	14	90729-43-4	3191	Ebastine	CC(C)(C)c1ccc(cc1)C(=O)CCCN2CCC(CC2)OC(c3ccccc3)c4ccccc4	CC(C)(C)C1=CC=C(C=C1)C(=O)CCCN1CCC(CC1)OC(C1=CC=CC=C1)C1=CC=CC=C1	MJJALKDDGIKVBE-UHFFFAOYSA-N	DRD3	dopamine receptor D3
1590	14	90729-43-4	3191	Ebastine	CC(C)(C)c1ccc(cc1)C(=O)CCCN2CCC(CC2)OC(c3ccccc3)c4ccccc4	CC(C)(C)C1=CC=C(C=C1)C(=O)CCCN1CCC(CC1)OC(C1=CC=CC=C1)C1=CC=CC=C1	MJJALKDDGIKVBE-UHFFFAOYSA-N	ADRA2C	adrenoceptor alpha 2C
1591	14	90729-43-4	3191	Ebastine	CC(C)(C)c1ccc(cc1)C(=O)CCCN2CCC(CC2)OC(c3ccccc3)c4ccccc4	CC(C)(C)C1=CC=C(C=C1)C(=O)CCCN1CCC(CC1)OC(C1=CC=CC=C1)C1=CC=CC=C1	MJJALKDDGIKVBE-UHFFFAOYSA-N	HTR2A	5-hydroxytryptamine receptor 2A
1592	14	90729-43-4	3191	Ebastine	CC(C)(C)c1ccc(cc1)C(=O)CCCN2CCC(CC2)OC(c3ccccc3)c4ccccc4	CC(C)(C)C1=CC=C(C=C1)C(=O)CCCN1CCC(CC1)OC(C1=CC=CC=C1)C1=CC=CC=C1	MJJALKDDGIKVBE-UHFFFAOYSA-N	CHRM1	cholinergic receptor muscarinic 1
1593	14	90729-43-4	3191	Ebastine	CC(C)(C)c1ccc(cc1)C(=O)CCCN2CCC(CC2)OC(c3ccccc3)c4ccccc4	CC(C)(C)C1=CC=C(C=C1)C(=O)CCCN1CCC(CC1)OC(C1=CC=CC=C1)C1=CC=CC=C1	MJJALKDDGIKVBE-UHFFFAOYSA-N	HTR1A	5-hydroxytryptamine receptor 1A
1594	14	90729-43-4	3191	Ebastine	CC(C)(C)c1ccc(cc1)C(=O)CCCN2CCC(CC2)OC(c3ccccc3)c4ccccc4	CC(C)(C)C1=CC=C(C=C1)C(=O)CCCN1CCC(CC1)OC(C1=CC=CC=C1)C1=CC=CC=C1	MJJALKDDGIKVBE-UHFFFAOYSA-N	KCNH2	potassium voltage-gated channel subfamily H member 2
1595	14	1841-19-6	3396	Fluspirilene	Fc1ccc(cc1)C(CCCN2CCC4(CC2)C(=O)NCN4c3ccccc3)c5ccc(F)cc5	FC1=CC=C(C=C1)C(CCCN1CCC2(CC1)N(CNC2=O)C1=CC=CC=C1)C1=CC=C(F)C=C1	QOYHHIBFXOOADH-UHFFFAOYSA-N	CACNG1	calcium voltage-gated channel auxiliary subunit gamma 1
1596	14	1841-19-6	3396	Fluspirilene	Fc1ccc(cc1)C(CCCN2CCC4(CC2)C(=O)NCN4c3ccccc3)c5ccc(F)cc5	FC1=CC=C(C=C1)C(CCCN1CCC2(CC1)N(CNC2=O)C1=CC=CC=C1)C1=CC=C(F)C=C1	QOYHHIBFXOOADH-UHFFFAOYSA-N	DRD2	dopamine receptor D2
1597	14	1841-19-6	3396	Fluspirilene	Fc1ccc(cc1)C(CCCN2CCC4(CC2)C(=O)NCN4c3ccccc3)c5ccc(F)cc5	FC1=CC=C(C=C1)C(CCCN1CCC2(CC1)N(CNC2=O)C1=CC=CC=C1)C1=CC=C(F)C=C1	QOYHHIBFXOOADH-UHFFFAOYSA-N	HRH1	histamine receptor H1
1598	14	1841-19-6	3396	Fluspirilene	Fc1ccc(cc1)C(CCCN2CCC4(CC2)C(=O)NCN4c3ccccc3)c5ccc(F)cc5	FC1=CC=C(C=C1)C(CCCN1CCC2(CC1)N(CNC2=O)C1=CC=CC=C1)C1=CC=C(F)C=C1	QOYHHIBFXOOADH-UHFFFAOYSA-N	HTR1A	5-hydroxytryptamine receptor 1A
1599	14	1841-19-6	3396	Fluspirilene	Fc1ccc(cc1)C(CCCN2CCC4(CC2)C(=O)NCN4c3ccccc3)c5ccc(F)cc5	FC1=CC=C(C=C1)C(CCCN1CCC2(CC1)N(CNC2=O)C1=CC=CC=C1)C1=CC=C(F)C=C1	QOYHHIBFXOOADH-UHFFFAOYSA-N	HTR1D	5-hydroxytryptamine receptor 1D
1600	14	1841-19-6	3396	Fluspirilene	Fc1ccc(cc1)C(CCCN2CCC4(CC2)C(=O)NCN4c3ccccc3)c5ccc(F)cc5	FC1=CC=C(C=C1)C(CCCN1CCC2(CC1)N(CNC2=O)C1=CC=CC=C1)C1=CC=C(F)C=C1	QOYHHIBFXOOADH-UHFFFAOYSA-N	HTR1E	5-hydroxytryptamine receptor 1E
1601	14	1841-19-6	3396	Fluspirilene	Fc1ccc(cc1)C(CCCN2CCC4(CC2)C(=O)NCN4c3ccccc3)c5ccc(F)cc5	FC1=CC=C(C=C1)C(CCCN1CCC2(CC1)N(CNC2=O)C1=CC=CC=C1)C1=CC=C(F)C=C1	QOYHHIBFXOOADH-UHFFFAOYSA-N	HTR2A	5-hydroxytryptamine receptor 2A
1602	14	1841-19-6	3396	Fluspirilene	Fc1ccc(cc1)C(CCCN2CCC4(CC2)C(=O)NCN4c3ccccc3)c5ccc(F)cc5	FC1=CC=C(C=C1)C(CCCN1CCC2(CC1)N(CNC2=O)C1=CC=CC=C1)C1=CC=C(F)C=C1	QOYHHIBFXOOADH-UHFFFAOYSA-N	GLRA1	glycine receptor alpha 1
1603	14	1841-19-6	3396	Fluspirilene	Fc1ccc(cc1)C(CCCN2CCC4(CC2)C(=O)NCN4c3ccccc3)c5ccc(F)cc5	FC1=CC=C(C=C1)C(CCCN1CCC2(CC1)N(CNC2=O)C1=CC=CC=C1)C1=CC=C(F)C=C1	QOYHHIBFXOOADH-UHFFFAOYSA-N	KCNH2	potassium voltage-gated channel subfamily H member 2
1604	14	112-02-7	8154	Hexadecyl trimethyl ammonium chloride	[Cl-].C[N+](C)(C)CCCCCCCCCCCCCCCC	CCCCCCCCCCCCCCCC[N+](C)(C)C	RLGQACBPNDBWTB-UHFFFAOYSA-N	NA	symbol withdrawn, see [HGNC:12811](/data/gene-symbol-report/#!/hgnc_id/HGNC:12811)
1605	14	198481-33-3	154256	Bazedoxifene acetate	CC(=O)O.Oc1ccc(cc1)c5c(C)c2cc(O)ccc2n5Cc3ccc(cc3)OCCN4CCCCCC4	CC1=C(N(CC2=CC=C(OCCN3CCCCCC3)C=C2)C2=C1C=C(O)C=C2)C1=CC=C(O)C=C1	UCJGJABZCDBEDK-UHFFFAOYSA-N	ESR1	estrogen receptor 1
1606	14	198481-33-3	154256	Bazedoxifene acetate	CC(=O)O.Oc1ccc(cc1)c5c(C)c2cc(O)ccc2n5Cc3ccc(cc3)OCCN4CCCCCC4	CC1=C(N(CC2=CC=C(OCCN3CCCCCC3)C=C2)C2=C1C=C(O)C=C2)C1=CC=C(O)C=C1	UCJGJABZCDBEDK-UHFFFAOYSA-N	ESR2	estrogen receptor 2
1607	14	64706-54-3	2351	Bepridil	CC(C)COCC(CN(Cc1ccccc1)c2ccccc2)N3CCCC3	CC(C)COCC(CN(CC1=CC=CC=C1)C1=CC=CC=C1)N1CCCC1	UIEATEWHFDRYRU-UHFFFAOYSA-N	KCNQ4	potassium voltage-gated channel subfamily Q member 4
1608	14	64706-54-3	2351	Bepridil	CC(C)COCC(CN(Cc1ccccc1)c2ccccc2)N3CCCC3	CC(C)COCC(CN(CC1=CC=CC=C1)C1=CC=CC=C1)N1CCCC1	UIEATEWHFDRYRU-UHFFFAOYSA-N	CYP2D6	cytochrome P450 family 2 subfamily D member 6
1609	14	64706-54-3	2351	Bepridil	CC(C)COCC(CN(Cc1ccccc1)c2ccccc2)N3CCCC3	CC(C)COCC(CN(CC1=CC=CC=C1)C1=CC=CC=C1)N1CCCC1	UIEATEWHFDRYRU-UHFFFAOYSA-N	CACNA1H	calcium voltage-gated channel subunit alpha1 H
1610	14	64706-54-3	2351	Bepridil	CC(C)COCC(CN(Cc1ccccc1)c2ccccc2)N3CCCC3	CC(C)COCC(CN(CC1=CC=CC=C1)C1=CC=CC=C1)N1CCCC1	UIEATEWHFDRYRU-UHFFFAOYSA-N	SCN5A	sodium voltage-gated channel alpha subunit 5
1611	14	64706-54-3	2351	Bepridil	CC(C)COCC(CN(Cc1ccccc1)c2ccccc2)N3CCCC3	CC(C)COCC(CN(CC1=CC=CC=C1)C1=CC=CC=C1)N1CCCC1	UIEATEWHFDRYRU-UHFFFAOYSA-N	CACNA1C	calcium voltage-gated channel subunit alpha1 C
1612	14	64706-54-3	2351	Bepridil	CC(C)COCC(CN(Cc1ccccc1)c2ccccc2)N3CCCC3	CC(C)COCC(CN(CC1=CC=CC=C1)C1=CC=CC=C1)N1CCCC1	UIEATEWHFDRYRU-UHFFFAOYSA-N	CACNA1D	calcium voltage-gated channel subunit alpha1 D
1613	14	64706-54-3	2351	Bepridil	CC(C)COCC(CN(Cc1ccccc1)c2ccccc2)N3CCCC3	CC(C)COCC(CN(CC1=CC=CC=C1)C1=CC=CC=C1)N1CCCC1	UIEATEWHFDRYRU-UHFFFAOYSA-N	KCNH2	potassium voltage-gated channel subfamily H member 2
1614	14	147228-81-7	177843	Benzyldimethyltetradecylammonium chloride dihydrate	[Cl-].O.O.C[N+](C)(Cc1ccccc1)CCCCCCCCCCCCCC	CCCCCCCCCCCCCC[N+](C)(C)CC1=CC=CC=C1	WNBGYVXHFTYOBY-UHFFFAOYSA-N	NA	symbol withdrawn, see [HGNC:12811](/data/gene-symbol-report/#!/hgnc_id/HGNC:12811)
1615	14	515-03-7	163263	Sclareol	C=C[C@](C)(O)CC[C@@H]1[C@@]2(C)CCCC(C)(C)[C@@H]2CC[C@@]1(C)O	CC(O)(CCC1C(C)(O)CCC2C(C)(C)CCCC12C)C=C	XVULBTBTFGYVRC-UHFFFAOYSA-N	NA	symbol withdrawn, see [HGNC:12811](/data/gene-symbol-report/#!/hgnc_id/HGNC:12811)
1616	14	NOCAS_47342	60196403	SR125047	Cl.COc1cccc(c1)c2ccc(cc2Cl)/C=C\CN3CCCCCC3	COC1=CC=CC(=C1)C1=CC=C(C=CCN2CCCCCC2)C=C1Cl	ZDPINFKDQWCRTF-UHFFFAOYSA-N	NA	symbol withdrawn, see [HGNC:12811](/data/gene-symbol-report/#!/hgnc_id/HGNC:12811)
1617	15	1565-94-2	15284	Bisphenol A glycidyl methacrylate	C=C(C)C(=O)OCC(O)COc1ccc(cc1)C(C)(C)c2ccc(OCC(O)COC(=O)C(=C)C)cc2	CC(=C)C(=O)OCC(O)COC1=CC=C(C=C1)C(C)(C)C1=CC=C(OCC(O)COC(=O)C(C)=C)C=C1	AMFGWXWBFGVCKG-UHFFFAOYSA-N	NA	symbol withdrawn, see [HGNC:12811](/data/gene-symbol-report/#!/hgnc_id/HGNC:12811)
1618	15	119446-68-3	86173	Difenoconazole	Clc1ccc(cc1)Oc2ccc(c(Cl)c2)C4(Cn3ncnc3)OCC(C)O4	CC1COC(CN2C=NC=N2)(O1)C1=C(Cl)C=C(OC2=CC=C(Cl)C=C2)C=C1	BQYJATMQXGBDHF-UHFFFAOYSA-N	NA	symbol withdrawn, see [HGNC:12811](/data/gene-symbol-report/#!/hgnc_id/HGNC:12811)
1619	15	973-21-7	13783	Dinobuton	CC(CC)c1cc(cc([N+]([O-])=O)c1OC(=O)OC(C)C)[N+]([O-])=O	CCC(C)C1=CC(=CC(=C1OC(=O)OC(C)C)[N+]([O-])=O)[N+]([O-])=O	HDWLUGYOLUHEMN-UHFFFAOYSA-N	NA	symbol withdrawn, see [HGNC:12811](/data/gene-symbol-report/#!/hgnc_id/HGNC:12811)
1620	15	133-07-3	8607	Folpet	ClC(Cl)(Cl)SN2C(=O)c1ccccc1C2=O	ClC(Cl)(Cl)SN1C(=O)C2=C(C=CC=C2)C1=O	HKIOYBQGHSTUDB-UHFFFAOYSA-N	NA	symbol withdrawn, see [HGNC:12811](/data/gene-symbol-report/#!/hgnc_id/HGNC:12811)
1621	15	92-55-7	7097	5-Nitro-2-furanmethanediol diacetate	O=[N+]([O-])c1ccc(o1)C(OC(C)=O)OC(C)=O	CC(=O)OC(OC(C)=O)C1=CC=C(O1)[N+]([O-])=O	HSXKWKJCZNRMJO-UHFFFAOYSA-N	NA	symbol withdrawn, see [HGNC:12811](/data/gene-symbol-report/#!/hgnc_id/HGNC:12811)
1622	15	81995-09-7	16211417	1-Dodecyl-3-methylimidazolium iodide	[I-].C[n+]1ccn(CCCCCCCCCCCC)c1	CCCCCCCCCCCCN1C=C[N+](C)=C1	ILQHIGIKULUQFQ-UHFFFAOYSA-N	NA	symbol withdrawn, see [HGNC:12811](/data/gene-symbol-report/#!/hgnc_id/HGNC:12811)
1623	15	905-97-5	13486	3,3'-Diethylthiacarbocyanine iodide	[I-].CCN3c4ccccc4SC3=CC=Cc2sc1ccccc1[n+]2CC	CCN1C(SC2=CC=CC=C12)=CC=CC1=[N+](CC)C2=CC=CC=C2S1	JGLWGLKNDHZFAP-UHFFFAOYSA-N	GFER	growth factor, augmenter of liver regeneration
1624	15	4638-48-6	14869	5-Chlorosalicylanilide	Oc2ccc(Cl)cc2C(=O)Nc1ccccc1	OC1=C(C=C(Cl)C=C1)C(=O)NC1=CC=CC=C1	KGYNGVVNFRUOOZ-UHFFFAOYSA-N	NA	symbol withdrawn, see [HGNC:12811](/data/gene-symbol-report/#!/hgnc_id/HGNC:12811)
1625	15	105624-86-0	11723708	5HPP-33	CC(C)c1cccc(C(C)C)c1N3C(=O)c2ccc(O)cc2C3=O	CC(C)C1=CC=CC(C(C)C)=C1N1C(=O)C2=C(C=C(O)C=C2)C1=O	LAKWINYVWJPHQW-UHFFFAOYSA-N	NA	symbol withdrawn, see [HGNC:12811](/data/gene-symbol-report/#!/hgnc_id/HGNC:12811)
1626	15	133-06-2	8606	Captan	ClC(Cl)(Cl)SN2C(=O)C1CC=CCC1C2=O	ClC(Cl)(Cl)SN1C(=O)C2CC=CCC2C1=O	LDVVMCZRFWMZSG-UHFFFAOYSA-N	NA	symbol withdrawn, see [HGNC:12811](/data/gene-symbol-report/#!/hgnc_id/HGNC:12811)
1627	15	475207-59-1	406563	Sorafenib	O=C(NC)c3cc(Oc2ccc(NC(=O)Nc1cc(c(Cl)cc1)C(F)(F)F)cc2)ccn3.O=S(=O)(O)c1ccc(C)cc1	CNC(=O)C1=CC(OC2=CC=C(NC(=O)NC3=CC=C(Cl)C(=C3)C(F)(F)F)C=C2)=CC=N1	MLDQJTXFUGDVEO-UHFFFAOYSA-N	BRAF	B-Raf proto-oncogene, serine/threonine kinase
1628	15	475207-59-1	406563	Sorafenib	O=C(NC)c3cc(Oc2ccc(NC(=O)Nc1cc(c(Cl)cc1)C(F)(F)F)cc2)ccn3.O=S(=O)(O)c1ccc(C)cc1	CNC(=O)C1=CC(OC2=CC=C(NC(=O)NC3=CC=C(Cl)C(=C3)C(F)(F)F)C=C2)=CC=N1	MLDQJTXFUGDVEO-UHFFFAOYSA-N	DDR2	discoidin domain receptor tyrosine kinase 2
1629	15	475207-59-1	406563	Sorafenib	O=C(NC)c3cc(Oc2ccc(NC(=O)Nc1cc(c(Cl)cc1)C(F)(F)F)cc2)ccn3.O=S(=O)(O)c1ccc(C)cc1	CNC(=O)C1=CC(OC2=CC=C(NC(=O)NC3=CC=C(Cl)C(=C3)C(F)(F)F)C=C2)=CC=N1	MLDQJTXFUGDVEO-UHFFFAOYSA-N	FGFR1	fibroblast growth factor receptor 1
1630	15	475207-59-1	406563	Sorafenib	O=C(NC)c3cc(Oc2ccc(NC(=O)Nc1cc(c(Cl)cc1)C(F)(F)F)cc2)ccn3.O=S(=O)(O)c1ccc(C)cc1	CNC(=O)C1=CC(OC2=CC=C(NC(=O)NC3=CC=C(Cl)C(=C3)C(F)(F)F)C=C2)=CC=N1	MLDQJTXFUGDVEO-UHFFFAOYSA-N	FLT1	fms related receptor tyrosine kinase 1
1631	15	475207-59-1	406563	Sorafenib	O=C(NC)c3cc(Oc2ccc(NC(=O)Nc1cc(c(Cl)cc1)C(F)(F)F)cc2)ccn3.O=S(=O)(O)c1ccc(C)cc1	CNC(=O)C1=CC(OC2=CC=C(NC(=O)NC3=CC=C(Cl)C(=C3)C(F)(F)F)C=C2)=CC=N1	MLDQJTXFUGDVEO-UHFFFAOYSA-N	FLT3	fms related receptor tyrosine kinase 3
1632	15	475207-59-1	406563	Sorafenib	O=C(NC)c3cc(Oc2ccc(NC(=O)Nc1cc(c(Cl)cc1)C(F)(F)F)cc2)ccn3.O=S(=O)(O)c1ccc(C)cc1	CNC(=O)C1=CC(OC2=CC=C(NC(=O)NC3=CC=C(Cl)C(=C3)C(F)(F)F)C=C2)=CC=N1	MLDQJTXFUGDVEO-UHFFFAOYSA-N	FLT4	fms related receptor tyrosine kinase 4
1633	15	475207-59-1	406563	Sorafenib	O=C(NC)c3cc(Oc2ccc(NC(=O)Nc1cc(c(Cl)cc1)C(F)(F)F)cc2)ccn3.O=S(=O)(O)c1ccc(C)cc1	CNC(=O)C1=CC(OC2=CC=C(NC(=O)NC3=CC=C(Cl)C(=C3)C(F)(F)F)C=C2)=CC=N1	MLDQJTXFUGDVEO-UHFFFAOYSA-N	KDR	kinase insert domain receptor
1634	15	475207-59-1	406563	Sorafenib	O=C(NC)c3cc(Oc2ccc(NC(=O)Nc1cc(c(Cl)cc1)C(F)(F)F)cc2)ccn3.O=S(=O)(O)c1ccc(C)cc1	CNC(=O)C1=CC(OC2=CC=C(NC(=O)NC3=CC=C(Cl)C(=C3)C(F)(F)F)C=C2)=CC=N1	MLDQJTXFUGDVEO-UHFFFAOYSA-N	KIT	KIT proto-oncogene, receptor tyrosine kinase
1635	15	475207-59-1	406563	Sorafenib	O=C(NC)c3cc(Oc2ccc(NC(=O)Nc1cc(c(Cl)cc1)C(F)(F)F)cc2)ccn3.O=S(=O)(O)c1ccc(C)cc1	CNC(=O)C1=CC(OC2=CC=C(NC(=O)NC3=CC=C(Cl)C(=C3)C(F)(F)F)C=C2)=CC=N1	MLDQJTXFUGDVEO-UHFFFAOYSA-N	PDGFRB	platelet derived growth factor receptor beta
1636	15	475207-59-1	406563	Sorafenib	O=C(NC)c3cc(Oc2ccc(NC(=O)Nc1cc(c(Cl)cc1)C(F)(F)F)cc2)ccn3.O=S(=O)(O)c1ccc(C)cc1	CNC(=O)C1=CC(OC2=CC=C(NC(=O)NC3=CC=C(Cl)C(=C3)C(F)(F)F)C=C2)=CC=N1	MLDQJTXFUGDVEO-UHFFFAOYSA-N	RAF1	Raf-1 proto-oncogene, serine/threonine kinase
1637	15	475207-59-1	406563	Sorafenib	O=C(NC)c3cc(Oc2ccc(NC(=O)Nc1cc(c(Cl)cc1)C(F)(F)F)cc2)ccn3.O=S(=O)(O)c1ccc(C)cc1	CNC(=O)C1=CC(OC2=CC=C(NC(=O)NC3=CC=C(Cl)C(=C3)C(F)(F)F)C=C2)=CC=N1	MLDQJTXFUGDVEO-UHFFFAOYSA-N	RET	ret proto-oncogene
1638	15	475207-59-1	406563	Sorafenib	O=C(NC)c3cc(Oc2ccc(NC(=O)Nc1cc(c(Cl)cc1)C(F)(F)F)cc2)ccn3.O=S(=O)(O)c1ccc(C)cc1	CNC(=O)C1=CC(OC2=CC=C(NC(=O)NC3=CC=C(Cl)C(=C3)C(F)(F)F)C=C2)=CC=N1	MLDQJTXFUGDVEO-UHFFFAOYSA-N	EPHB4	EPH receptor B4
1639	15	475207-59-1	406563	Sorafenib	O=C(NC)c3cc(Oc2ccc(NC(=O)Nc1cc(c(Cl)cc1)C(F)(F)F)cc2)ccn3.O=S(=O)(O)c1ccc(C)cc1	CNC(=O)C1=CC(OC2=CC=C(NC(=O)NC3=CC=C(Cl)C(=C3)C(F)(F)F)C=C2)=CC=N1	MLDQJTXFUGDVEO-UHFFFAOYSA-N	EGFR	epidermal growth factor receptor
1640	15	475207-59-1	406563	Sorafenib	O=C(NC)c3cc(Oc2ccc(NC(=O)Nc1cc(c(Cl)cc1)C(F)(F)F)cc2)ccn3.O=S(=O)(O)c1ccc(C)cc1	CNC(=O)C1=CC(OC2=CC=C(NC(=O)NC3=CC=C(Cl)C(=C3)C(F)(F)F)C=C2)=CC=N1	MLDQJTXFUGDVEO-UHFFFAOYSA-N	CSF1R	colony stimulating factor 1 receptor
1641	15	475207-59-1	406563	Sorafenib	O=C(NC)c3cc(Oc2ccc(NC(=O)Nc1cc(c(Cl)cc1)C(F)(F)F)cc2)ccn3.O=S(=O)(O)c1ccc(C)cc1	CNC(=O)C1=CC(OC2=CC=C(NC(=O)NC3=CC=C(Cl)C(=C3)C(F)(F)F)C=C2)=CC=N1	MLDQJTXFUGDVEO-UHFFFAOYSA-N	CDK8	cyclin dependent kinase 8
1642	15	475207-59-1	406563	Sorafenib	O=C(NC)c3cc(Oc2ccc(NC(=O)Nc1cc(c(Cl)cc1)C(F)(F)F)cc2)ccn3.O=S(=O)(O)c1ccc(C)cc1	CNC(=O)C1=CC(OC2=CC=C(NC(=O)NC3=CC=C(Cl)C(=C3)C(F)(F)F)C=C2)=CC=N1	MLDQJTXFUGDVEO-UHFFFAOYSA-N	CDK19	cyclin dependent kinase 19
1643	15	475207-59-1	406563	Sorafenib	O=C(NC)c3cc(Oc2ccc(NC(=O)Nc1cc(c(Cl)cc1)C(F)(F)F)cc2)ccn3.O=S(=O)(O)c1ccc(C)cc1	CNC(=O)C1=CC(OC2=CC=C(NC(=O)NC3=CC=C(Cl)C(=C3)C(F)(F)F)C=C2)=CC=N1	MLDQJTXFUGDVEO-UHFFFAOYSA-N	DDR1	discoidin domain receptor tyrosine kinase 1
1644	15	475207-59-1	406563	Sorafenib	O=C(NC)c3cc(Oc2ccc(NC(=O)Nc1cc(c(Cl)cc1)C(F)(F)F)cc2)ccn3.O=S(=O)(O)c1ccc(C)cc1	CNC(=O)C1=CC(OC2=CC=C(NC(=O)NC3=CC=C(Cl)C(=C3)C(F)(F)F)C=C2)=CC=N1	MLDQJTXFUGDVEO-UHFFFAOYSA-N	EPHX2	epoxide hydrolase 2
1645	15	475207-59-1	406563	Sorafenib	O=C(NC)c3cc(Oc2ccc(NC(=O)Nc1cc(c(Cl)cc1)C(F)(F)F)cc2)ccn3.O=S(=O)(O)c1ccc(C)cc1	CNC(=O)C1=CC(OC2=CC=C(NC(=O)NC3=CC=C(Cl)C(=C3)C(F)(F)F)C=C2)=CC=N1	MLDQJTXFUGDVEO-UHFFFAOYSA-N	HIPK4	homeodomain interacting protein kinase 4
1646	15	475207-59-1	406563	Sorafenib	O=C(NC)c3cc(Oc2ccc(NC(=O)Nc1cc(c(Cl)cc1)C(F)(F)F)cc2)ccn3.O=S(=O)(O)c1ccc(C)cc1	CNC(=O)C1=CC(OC2=CC=C(NC(=O)NC3=CC=C(Cl)C(=C3)C(F)(F)F)C=C2)=CC=N1	MLDQJTXFUGDVEO-UHFFFAOYSA-N	TEK	TEK receptor tyrosine kinase
1647	15	475207-59-1	406563	Sorafenib	O=C(NC)c3cc(Oc2ccc(NC(=O)Nc1cc(c(Cl)cc1)C(F)(F)F)cc2)ccn3.O=S(=O)(O)c1ccc(C)cc1	CNC(=O)C1=CC(OC2=CC=C(NC(=O)NC3=CC=C(Cl)C(=C3)C(F)(F)F)C=C2)=CC=N1	MLDQJTXFUGDVEO-UHFFFAOYSA-N	ARAF	A-Raf proto-oncogene, serine/threonine kinase
1648	15	475207-59-1	406563	Sorafenib	O=C(NC)c3cc(Oc2ccc(NC(=O)Nc1cc(c(Cl)cc1)C(F)(F)F)cc2)ccn3.O=S(=O)(O)c1ccc(C)cc1	CNC(=O)C1=CC(OC2=CC=C(NC(=O)NC3=CC=C(Cl)C(=C3)C(F)(F)F)C=C2)=CC=N1	MLDQJTXFUGDVEO-UHFFFAOYSA-N	HTR2B	5-hydroxytryptamine receptor 2B
1649	15	475207-59-1	406563	Sorafenib	O=C(NC)c3cc(Oc2ccc(NC(=O)Nc1cc(c(Cl)cc1)C(F)(F)F)cc2)ccn3.O=S(=O)(O)c1ccc(C)cc1	CNC(=O)C1=CC(OC2=CC=C(NC(=O)NC3=CC=C(Cl)C(=C3)C(F)(F)F)C=C2)=CC=N1	MLDQJTXFUGDVEO-UHFFFAOYSA-N	MAPK3	mitogen-activated protein kinase 3
1650	15	475207-59-1	406563	Sorafenib	O=C(NC)c3cc(Oc2ccc(NC(=O)Nc1cc(c(Cl)cc1)C(F)(F)F)cc2)ccn3.O=S(=O)(O)c1ccc(C)cc1	CNC(=O)C1=CC(OC2=CC=C(NC(=O)NC3=CC=C(Cl)C(=C3)C(F)(F)F)C=C2)=CC=N1	MLDQJTXFUGDVEO-UHFFFAOYSA-N	MAPK14	mitogen-activated protein kinase 14
1651	15	475207-59-1	406563	Sorafenib	O=C(NC)c3cc(Oc2ccc(NC(=O)Nc1cc(c(Cl)cc1)C(F)(F)F)cc2)ccn3.O=S(=O)(O)c1ccc(C)cc1	CNC(=O)C1=CC(OC2=CC=C(NC(=O)NC3=CC=C(Cl)C(=C3)C(F)(F)F)C=C2)=CC=N1	MLDQJTXFUGDVEO-UHFFFAOYSA-N	MAP3K20	mitogen-activated protein kinase kinase kinase 20
1652	15	3055-99-0	656641	Polyoxyethylene (9) lauryl ether	CCCCCCCCCCCCOCCOCCOCCOCCOCCOCCOCCOCCOCCO	CCCCCCCCCCCCOCCOCCOCCOCCOCCOCCOCCOCCOCCO	ONJQDTZCDSESIW-UHFFFAOYSA-N	NA	symbol withdrawn, see [HGNC:12811](/data/gene-symbol-report/#!/hgnc_id/HGNC:12811)
1653	15	101-72-4	7573	N-Isopropyl-N'-phenyl-p-phenylenediamine	CC(C)Nc1ccc(cc1)Nc2ccccc2	CC(C)NC1=CC=C(NC2=CC=CC=C2)C=C1	OUBMGJOQLXMSNT-UHFFFAOYSA-N	NA	symbol withdrawn, see [HGNC:12811](/data/gene-symbol-report/#!/hgnc_id/HGNC:12811)
1654	15	131807-57-3	213032	Famoxadone	CC2(OC(=O)N(Nc1ccccc1)C2=O)c4ccc(Oc3ccccc3)cc4	CC1(OC(=O)N(NC2=CC=CC=C2)C1=O)C1=CC=C(OC2=CC=CC=C2)C=C1	PCCSBWNGDMYFCW-UHFFFAOYSA-N	NA	symbol withdrawn, see [HGNC:12811](/data/gene-symbol-report/#!/hgnc_id/HGNC:12811)
1655	15	131-89-5	8540	Dinex	[O-][N+](=O)c1cc(c(O)c(c1)[N+]([O-])=O)C2CCCCC2	OC1=C(C=C(C=C1C1CCCCC1)[N+]([O-])=O)[N+]([O-])=O	QJYHUJAGJUHXJN-UHFFFAOYSA-N	NA	symbol withdrawn, see [HGNC:12811](/data/gene-symbol-report/#!/hgnc_id/HGNC:12811)
1656	15	93-05-0	7120	N,N-Diethylbenzene-1,4-diamine	CCN(CC)c1ccc(N)cc1	CCN(CC)C1=CC=C(N)C=C1	QNGVNLMMEQUVQK-UHFFFAOYSA-N	NA	symbol withdrawn, see [HGNC:12811](/data/gene-symbol-report/#!/hgnc_id/HGNC:12811)
1657	15	125225-28-7	86211	Ipconazole	Clc1ccc(cc1)CC3CCC(C(C)C)C3(O)Cn2cncn2	CC(C)C1CCC(CC2=CC=C(Cl)C=C2)C1(O)CN1C=NC=N1	QTYCMDBMOLSEAM-UHFFFAOYSA-N	NA	symbol withdrawn, see [HGNC:12811](/data/gene-symbol-report/#!/hgnc_id/HGNC:12811)
1658	15	54029-45-7	104677	2-Nitro-4-thiocyanoaniline	N#CSc1cc(c(N)cc1)[N+]([O-])=O	NC1=C(C=C(SC#N)C=C1)[N+]([O-])=O	QUWHIBBGKKRYFW-UHFFFAOYSA-N	NA	symbol withdrawn, see [HGNC:12811](/data/gene-symbol-report/#!/hgnc_id/HGNC:12811)
1659	15	149845-06-7	60934	Saquinavir mesylate	CS(=O)(=O)O.NC(=O)C[C@H](NC(=O)c1ccc2ccccc2n1)C(=O)N[C@@H](Cc3ccccc3)[C@H](O)CN4C[C@H]5CCCC[C@H]5C[C@H]4C(=O)NC(C)(C)C	CC(C)(C)NC(=O)C1CC2CCCCC2CN1CC(O)C(CC1=CC=CC=C1)NC(=O)C(CC(N)=O)NC(=O)C1=CC=C2C=CC=CC2=N1	QWAXKHKRTORLEM-UHFFFAOYSA-N	CYP3A4	cytochrome P450 family 3 subfamily A member 4
1660	15	84878-61-5	20054964	Maduramicin ammonium	[NH4+].O[C@]1(CC([O-])=O)O[C@H]([C@H](OC)[C@@H](OC)[C@@H]1C)[C@H](C)[C@H]2O[C@]3(C[C@H](O)[C@H]2C)CC[C@](C)(O3)[C@H]4CC[C@](C)(O4)[C@@H]6O[C@H](C[C@@H]6OC5C[C@H](OC)[C@@H](OC)[C@H](C)O5)[C@H]7O[C@](C)(O)[C@H](C)C[C@@H]7C	COC1CC(OC2CC(OC2C2(C)CCC(O2)C2(C)CCC3(CC(O)C(C)C(O3)C(C)C3OC(O)(CC(O)=O)C(C)C(OC)C3OC)O2)C2OC(C)(O)C(C)CC2C)OC(C)C1OC	RWVUEZAROXKXRT-UHFFFAOYSA-N	CYP2D6	cytochrome P450 family 2 subfamily D member 6
1661	15	84878-61-5	20054964	Maduramicin ammonium	[NH4+].O[C@]1(CC([O-])=O)O[C@H]([C@H](OC)[C@@H](OC)[C@@H]1C)[C@H](C)[C@H]2O[C@]3(C[C@H](O)[C@H]2C)CC[C@](C)(O3)[C@H]4CC[C@](C)(O4)[C@@H]6O[C@H](C[C@@H]6OC5C[C@H](OC)[C@@H](OC)[C@H](C)O5)[C@H]7O[C@](C)(O)[C@H](C)C[C@@H]7C	COC1CC(OC2CC(OC2C2(C)CCC(O2)C2(C)CCC3(CC(O)C(C)C(O3)C(C)C3OC(O)(CC(O)=O)C(C)C(OC)C3OC)O2)C2OC(C)(O)C(C)CC2C)OC(C)C1OC	RWVUEZAROXKXRT-UHFFFAOYSA-N	DRD3	dopamine receptor D3
1662	15	84878-61-5	20054964	Maduramicin ammonium	[NH4+].O[C@]1(CC([O-])=O)O[C@H]([C@H](OC)[C@@H](OC)[C@@H]1C)[C@H](C)[C@H]2O[C@]3(C[C@H](O)[C@H]2C)CC[C@](C)(O3)[C@H]4CC[C@](C)(O4)[C@@H]6O[C@H](C[C@@H]6OC5C[C@H](OC)[C@@H](OC)[C@H](C)O5)[C@H]7O[C@](C)(O)[C@H](C)C[C@@H]7C	COC1CC(OC2CC(OC2C2(C)CCC(O2)C2(C)CCC3(CC(O)C(C)C(O3)C(C)C3OC(O)(CC(O)=O)C(C)C(OC)C3OC)O2)C2OC(C)(O)C(C)CC2C)OC(C)C1OC	RWVUEZAROXKXRT-UHFFFAOYSA-N	ADRA2B	adrenoceptor alpha 2B
1663	15	84878-61-5	20054964	Maduramicin ammonium	[NH4+].O[C@]1(CC([O-])=O)O[C@H]([C@H](OC)[C@@H](OC)[C@@H]1C)[C@H](C)[C@H]2O[C@]3(C[C@H](O)[C@H]2C)CC[C@](C)(O3)[C@H]4CC[C@](C)(O4)[C@@H]6O[C@H](C[C@@H]6OC5C[C@H](OC)[C@@H](OC)[C@H](C)O5)[C@H]7O[C@](C)(O)[C@H](C)C[C@@H]7C	COC1CC(OC2CC(OC2C2(C)CCC(O2)C2(C)CCC3(CC(O)C(C)C(O3)C(C)C3OC(O)(CC(O)=O)C(C)C(OC)C3OC)O2)C2OC(C)(O)C(C)CC2C)OC(C)C1OC	RWVUEZAROXKXRT-UHFFFAOYSA-N	HTR2A	5-hydroxytryptamine receptor 2A
1664	15	84878-61-5	20054964	Maduramicin ammonium	[NH4+].O[C@]1(CC([O-])=O)O[C@H]([C@H](OC)[C@@H](OC)[C@@H]1C)[C@H](C)[C@H]2O[C@]3(C[C@H](O)[C@H]2C)CC[C@](C)(O3)[C@H]4CC[C@](C)(O4)[C@@H]6O[C@H](C[C@@H]6OC5C[C@H](OC)[C@@H](OC)[C@H](C)O5)[C@H]7O[C@](C)(O)[C@H](C)C[C@@H]7C	COC1CC(OC2CC(OC2C2(C)CCC(O2)C2(C)CCC3(CC(O)C(C)C(O3)C(C)C3OC(O)(CC(O)=O)C(C)C(OC)C3OC)O2)C2OC(C)(O)C(C)CC2C)OC(C)C1OC	RWVUEZAROXKXRT-UHFFFAOYSA-N	ADRA2A	adrenoceptor alpha 2A
1665	15	84878-61-5	20054964	Maduramicin ammonium	[NH4+].O[C@]1(CC([O-])=O)O[C@H]([C@H](OC)[C@@H](OC)[C@@H]1C)[C@H](C)[C@H]2O[C@]3(C[C@H](O)[C@H]2C)CC[C@](C)(O3)[C@H]4CC[C@](C)(O4)[C@@H]6O[C@H](C[C@@H]6OC5C[C@H](OC)[C@@H](OC)[C@H](C)O5)[C@H]7O[C@](C)(O)[C@H](C)C[C@@H]7C	COC1CC(OC2CC(OC2C2(C)CCC(O2)C2(C)CCC3(CC(O)C(C)C(O3)C(C)C3OC(O)(CC(O)=O)C(C)C(OC)C3OC)O2)C2OC(C)(O)C(C)CC2C)OC(C)C1OC	RWVUEZAROXKXRT-UHFFFAOYSA-N	HTR2C	5-hydroxytryptamine receptor 2C
1666	15	84878-61-5	20054964	Maduramicin ammonium	[NH4+].O[C@]1(CC([O-])=O)O[C@H]([C@H](OC)[C@@H](OC)[C@@H]1C)[C@H](C)[C@H]2O[C@]3(C[C@H](O)[C@H]2C)CC[C@](C)(O3)[C@H]4CC[C@](C)(O4)[C@@H]6O[C@H](C[C@@H]6OC5C[C@H](OC)[C@@H](OC)[C@H](C)O5)[C@H]7O[C@](C)(O)[C@H](C)C[C@@H]7C	COC1CC(OC2CC(OC2C2(C)CCC(O2)C2(C)CCC3(CC(O)C(C)C(O3)C(C)C3OC(O)(CC(O)=O)C(C)C(OC)C3OC)O2)C2OC(C)(O)C(C)CC2C)OC(C)C1OC	RWVUEZAROXKXRT-UHFFFAOYSA-N	HTR6	5-hydroxytryptamine receptor 6
1667	15	84878-61-5	20054964	Maduramicin ammonium	[NH4+].O[C@]1(CC([O-])=O)O[C@H]([C@H](OC)[C@@H](OC)[C@@H]1C)[C@H](C)[C@H]2O[C@]3(C[C@H](O)[C@H]2C)CC[C@](C)(O3)[C@H]4CC[C@](C)(O4)[C@@H]6O[C@H](C[C@@H]6OC5C[C@H](OC)[C@@H](OC)[C@H](C)O5)[C@H]7O[C@](C)(O)[C@H](C)C[C@@H]7C	COC1CC(OC2CC(OC2C2(C)CCC(O2)C2(C)CCC3(CC(O)C(C)C(O3)C(C)C3OC(O)(CC(O)=O)C(C)C(OC)C3OC)O2)C2OC(C)(O)C(C)CC2C)OC(C)C1OC	RWVUEZAROXKXRT-UHFFFAOYSA-N	HTR2B	5-hydroxytryptamine receptor 2B
1668	15	156052-68-5	122087	Zoxamide	Clc1cc(cc(Cl)c1C)C(=O)NC(C)(CC)C(=O)CCl	CCC(C)(NC(=O)C1=CC(Cl)=C(C)C(Cl)=C1)C(=O)CCl	SOUGWDPPRBKJEX-UHFFFAOYSA-N	NA	symbol withdrawn, see [HGNC:12811](/data/gene-symbol-report/#!/hgnc_id/HGNC:12811)
1669	15	135080-03-4	9885850	CP-100829	O=C(C2c1cc(F)c(Cl)cc1N(C(N)=O)C2=O)c3cc(Cl)cs3	NC(=O)N1C(=O)C(C(=O)C2=CC(Cl)=CS2)C2=C1C=C(Cl)C(F)=C2	TVBUSVDXSSKDSK-UHFFFAOYSA-N	NA	symbol withdrawn, see [HGNC:12811](/data/gene-symbol-report/#!/hgnc_id/HGNC:12811)
1670	15	112-00-5	8152	Dodecyltrimethylammonium chloride	[Cl-].C[N+](C)(C)CCCCCCCCCCCC	CCCCCCCCCCCC[N+](C)(C)C	VICYBMUVWHJEFT-UHFFFAOYSA-N	NA	symbol withdrawn, see [HGNC:12811](/data/gene-symbol-report/#!/hgnc_id/HGNC:12811)
1671	15	1119-94-4	14249	Dodecyltrimethylammonium bromide	[Br-].C[N+](C)(C)CCCCCCCCCCCC	CCCCCCCCCCCC[N+](C)(C)C	VICYBMUVWHJEFT-UHFFFAOYSA-N	NA	symbol withdrawn, see [HGNC:12811](/data/gene-symbol-report/#!/hgnc_id/HGNC:12811)
1672	15	55406-53-6	62097	3-Iodo-2-propynyl-N-butylcarbamate	O=C(NCCCC)OCC#CI	CCCCNC(=O)OCC#CI	WYVVKGNFXHOCQV-UHFFFAOYSA-N	NA	symbol withdrawn, see [HGNC:12811](/data/gene-symbol-report/#!/hgnc_id/HGNC:12811)
1673	15	54527-84-3	41114	Nicardipine hydrochloride	Cl.CC=2NC(C)=C(C(C=2C(=O)OCCN(C)Cc1ccccc1)c3cccc(c3)[N+]([O-])=O)C(=O)OC	COC(=O)C1=C(C)N=C(C)C(C1C1=CC=CC(=C1)[N+]([O-])=O)C(=O)OCCN(C)CC1=CC=CC=C1	UXVSDVSUISWXKD-UHFFFAOYSA-N	NA	symbol withdrawn, see [HGNC:12811](/data/gene-symbol-report/#!/hgnc_id/HGNC:12811)
1674	15	485-31-4	10234	Binapacryl	O=C(Oc1c(cc(cc1[N+]([O-])=O)[N+]([O-])=O)C(C)CC)\C=C(/C)C	CCC(C)C1=CC(=CC(=C1OC(=O)C=C(C)C)[N+]([O-])=O)[N+]([O-])=O	ZRDUSMYWDRPZRM-UHFFFAOYSA-N	NA	symbol withdrawn, see [HGNC:12811](/data/gene-symbol-report/#!/hgnc_id/HGNC:12811)
1675	15	2312-35-8	4936	Propargite	CC(C)(C)c1ccc(cc1)OC2CCCCC2OS(=O)OCC#C	CC(C)(C)C1=CC=C(OC2CCCCC2OS(=O)OCC#C)C=C1	ZYHMJXZULPZUED-UHFFFAOYSA-N	NA	symbol withdrawn, see [HGNC:12811](/data/gene-symbol-report/#!/hgnc_id/HGNC:12811)
1676	15	119168-77-3	86354	Tebufenpyrad	Clc2c(C(=O)NCc1ccc(cc1)C(C)(C)C)n(C)nc2CC	CCC1=NN(C)C(C(=O)NCC2=CC=C(C=C2)C(C)(C)C)=C1Cl	ZZYSLNWGKKDOML-UHFFFAOYSA-N	NA	symbol withdrawn, see [HGNC:12811](/data/gene-symbol-report/#!/hgnc_id/HGNC:12811)
1677	16	17230-88-5	28417	Danazol	C#C[C@]3(O)CC[C@H]2[C@@H]4CCC1=Cc5oncc5C[C@]1(C)[C@H]4CC[C@@]23C	CC12CCC3C(CCC4=CC5=C(CC34C)C=NO5)C1CCC2(O)C#C	POZRVZJJTULAOH-UHFFFAOYSA-N	AR	androgen receptor
1678	16	17230-88-5	28417	Danazol	C#C[C@]3(O)CC[C@H]2[C@@H]4CCC1=Cc5oncc5C[C@]1(C)[C@H]4CC[C@@]23C	CC12CCC3C(CCC4=CC5=C(CC34C)C=NO5)C1CCC2(O)C#C	POZRVZJJTULAOH-UHFFFAOYSA-N	CCL2	C-C motif chemokine ligand 2
1679	16	17230-88-5	28417	Danazol	C#C[C@]3(O)CC[C@H]2[C@@H]4CCC1=Cc5oncc5C[C@]1(C)[C@H]4CC[C@@]23C	CC12CCC3C(CCC4=CC5=C(CC34C)C=NO5)C1CCC2(O)C#C	POZRVZJJTULAOH-UHFFFAOYSA-N	ESR1	estrogen receptor 1
1680	16	17230-88-5	28417	Danazol	C#C[C@]3(O)CC[C@H]2[C@@H]4CCC1=Cc5oncc5C[C@]1(C)[C@H]4CC[C@@]23C	CC12CCC3C(CCC4=CC5=C(CC34C)C=NO5)C1CCC2(O)C#C	POZRVZJJTULAOH-UHFFFAOYSA-N	GNRHR	gonadotropin releasing hormone receptor
1681	16	17230-88-5	28417	Danazol	C#C[C@]3(O)CC[C@H]2[C@@H]4CCC1=Cc5oncc5C[C@]1(C)[C@H]4CC[C@@]23C	CC12CCC3C(CCC4=CC5=C(CC34C)C=NO5)C1CCC2(O)C#C	POZRVZJJTULAOH-UHFFFAOYSA-N	GNRHR2	gonadotropin releasing hormone receptor 2 (pseudogene)
1682	16	17230-88-5	28417	Danazol	C#C[C@]3(O)CC[C@H]2[C@@H]4CCC1=Cc5oncc5C[C@]1(C)[C@H]4CC[C@@]23C	CC12CCC3C(CCC4=CC5=C(CC34C)C=NO5)C1CCC2(O)C#C	POZRVZJJTULAOH-UHFFFAOYSA-N	PGR	progesterone receptor
1683	16	17230-88-5	28417	Danazol	C#C[C@]3(O)CC[C@H]2[C@@H]4CCC1=Cc5oncc5C[C@]1(C)[C@H]4CC[C@@]23C	CC12CCC3C(CCC4=CC5=C(CC34C)C=NO5)C1CCC2(O)C#C	POZRVZJJTULAOH-UHFFFAOYSA-N	CYP2J2	cytochrome P450 family 2 subfamily J member 2
1684	16	17230-88-5	28417	Danazol	C#C[C@]3(O)CC[C@H]2[C@@H]4CCC1=Cc5oncc5C[C@]1(C)[C@H]4CC[C@@]23C	CC12CCC3C(CCC4=CC5=C(CC34C)C=NO5)C1CCC2(O)C#C	POZRVZJJTULAOH-UHFFFAOYSA-N	CYP2C19	cytochrome P450 family 2 subfamily C member 19
1685	16	17230-88-5	28417	Danazol	C#C[C@]3(O)CC[C@H]2[C@@H]4CCC1=Cc5oncc5C[C@]1(C)[C@H]4CC[C@@]23C	CC12CCC3C(CCC4=CC5=C(CC34C)C=NO5)C1CCC2(O)C#C	POZRVZJJTULAOH-UHFFFAOYSA-N	CYP2C9	cytochrome P450 family 2 subfamily C member 9
1686	16	17230-88-5	28417	Danazol	C#C[C@]3(O)CC[C@H]2[C@@H]4CCC1=Cc5oncc5C[C@]1(C)[C@H]4CC[C@@]23C	CC12CCC3C(CCC4=CC5=C(CC34C)C=NO5)C1CCC2(O)C#C	POZRVZJJTULAOH-UHFFFAOYSA-N	SHBG	sex hormone binding globulin
1687	16	302-22-7	9324	Chlormadinone acetate	CC(=O)[C@@]3(OC(C)=O)CC[C@H]2[C@@H]4C=C(Cl)C1=CC(=O)CC[C@]1(C)[C@H]4CC[C@@]23C	CC(=O)OC1(CCC2C3C=C(Cl)C4=CC(=O)CCC4(C)C3CCC12C)C(C)=O	QMBJSIBWORFWQT-UHFFFAOYSA-N	PGR	progesterone receptor
1688	16	302-22-7	9324	Chlormadinone acetate	CC(=O)[C@@]3(OC(C)=O)CC[C@H]2[C@@H]4C=C(Cl)C1=CC(=O)CC[C@]1(C)[C@H]4CC[C@@]23C	CC(=O)OC1(CCC2C3C=C(Cl)C4=CC(=O)CCC4(C)C3CCC12C)C(C)=O	QMBJSIBWORFWQT-UHFFFAOYSA-N	NR3C1	nuclear receptor subfamily 3 group C member 1
1689	16	1239-29-8	14708	Furazabol	C[C@]5(O)CC[C@@H]4[C@]5(C)CC[C@H]1[C@H]4CC[C@H]2Cc3nonc3C[C@]12C	CC1(O)CCC2C3CCC4CC5=NON=C5CC4(C)C3CCC12C	RGLLOUBXMOGLDQ-UHFFFAOYSA-N	NA	symbol withdrawn, see [HGNC:12811](/data/gene-symbol-report/#!/hgnc_id/HGNC:12811)
1690	16	57-83-0	5994	Progesterone	CC(=O)[C@H]2CC[C@H]3[C@@H]4CCC1=CC(=O)CC[C@]1(C)[C@H]4CC[C@]23C	CC(=O)C1CCC2C3CCC4=CC(=O)CCC4(C)C3CCC12C	RJKFOVLPORLFTN-UHFFFAOYSA-N	CATSPER1	cation channel sperm associated 1
1691	16	57-83-0	5994	Progesterone	CC(=O)[C@H]2CC[C@H]3[C@@H]4CCC1=CC(=O)CC[C@]1(C)[C@H]4CC[C@]23C	CC(=O)C1CCC2C3CCC4=CC(=O)CCC4(C)C3CCC12C	RJKFOVLPORLFTN-UHFFFAOYSA-N	CATSPER2	cation channel sperm associated 2
1692	16	57-83-0	5994	Progesterone	CC(=O)[C@H]2CC[C@H]3[C@@H]4CCC1=CC(=O)CC[C@]1(C)[C@H]4CC[C@]23C	CC(=O)C1CCC2C3CCC4=CC(=O)CCC4(C)C3CCC12C	RJKFOVLPORLFTN-UHFFFAOYSA-N	CATSPER3	cation channel sperm associated 3
1693	16	57-83-0	5994	Progesterone	CC(=O)[C@H]2CC[C@H]3[C@@H]4CCC1=CC(=O)CC[C@]1(C)[C@H]4CC[C@]23C	CC(=O)C1CCC2C3CCC4=CC(=O)CCC4(C)C3CCC12C	RJKFOVLPORLFTN-UHFFFAOYSA-N	CATSPER4	cation channel sperm associated 4
1694	16	57-83-0	5994	Progesterone	CC(=O)[C@H]2CC[C@H]3[C@@H]4CCC1=CC(=O)CC[C@]1(C)[C@H]4CC[C@]23C	CC(=O)C1CCC2C3CCC4=CC(=O)CCC4(C)C3CCC12C	RJKFOVLPORLFTN-UHFFFAOYSA-N	CYP17A1	cytochrome P450 family 17 subfamily A member 1
1695	16	57-83-0	5994	Progesterone	CC(=O)[C@H]2CC[C@H]3[C@@H]4CCC1=CC(=O)CC[C@]1(C)[C@H]4CC[C@]23C	CC(=O)C1CCC2C3CCC4=CC(=O)CCC4(C)C3CCC12C	RJKFOVLPORLFTN-UHFFFAOYSA-N	ESR1	estrogen receptor 1
1696	16	57-83-0	5994	Progesterone	CC(=O)[C@H]2CC[C@H]3[C@@H]4CCC1=CC(=O)CC[C@]1(C)[C@H]4CC[C@]23C	CC(=O)C1CCC2C3CCC4=CC(=O)CCC4(C)C3CCC12C	RJKFOVLPORLFTN-UHFFFAOYSA-N	NR3C2	nuclear receptor subfamily 3 group C member 2
1697	16	57-83-0	5994	Progesterone	CC(=O)[C@H]2CC[C@H]3[C@@H]4CCC1=CC(=O)CC[C@]1(C)[C@H]4CC[C@]23C	CC(=O)C1CCC2C3CCC4=CC(=O)CCC4(C)C3CCC12C	RJKFOVLPORLFTN-UHFFFAOYSA-N	OPRK1	opioid receptor kappa 1
1698	16	57-83-0	5994	Progesterone	CC(=O)[C@H]2CC[C@H]3[C@@H]4CCC1=CC(=O)CC[C@]1(C)[C@H]4CC[C@]23C	CC(=O)C1CCC2C3CCC4=CC(=O)CCC4(C)C3CCC12C	RJKFOVLPORLFTN-UHFFFAOYSA-N	PGR	progesterone receptor
1699	16	57-83-0	5994	Progesterone	CC(=O)[C@H]2CC[C@H]3[C@@H]4CCC1=CC(=O)CC[C@]1(C)[C@H]4CC[C@]23C	CC(=O)C1CCC2C3CCC4=CC(=O)CCC4(C)C3CCC12C	RJKFOVLPORLFTN-UHFFFAOYSA-N	TRPC5	transient receptor potential cation channel subfamily C member 5
1700	16	57-83-0	5994	Progesterone	CC(=O)[C@H]2CC[C@H]3[C@@H]4CCC1=CC(=O)CC[C@]1(C)[C@H]4CC[C@]23C	CC(=O)C1CCC2C3CCC4=CC(=O)CCC4(C)C3CCC12C	RJKFOVLPORLFTN-UHFFFAOYSA-N	NR3C1	nuclear receptor subfamily 3 group C member 1
1701	16	57-83-0	5994	Progesterone	CC(=O)[C@H]2CC[C@H]3[C@@H]4CCC1=CC(=O)CC[C@]1(C)[C@H]4CC[C@]23C	CC(=O)C1CCC2C3CCC4=CC(=O)CCC4(C)C3CCC12C	RJKFOVLPORLFTN-UHFFFAOYSA-N	SHBG	sex hormone binding globulin
1702	16	57-83-0	5994	Progesterone	CC(=O)[C@H]2CC[C@H]3[C@@H]4CCC1=CC(=O)CC[C@]1(C)[C@H]4CC[C@]23C	CC(=O)C1CCC2C3CCC4=CC(=O)CCC4(C)C3CCC12C	RJKFOVLPORLFTN-UHFFFAOYSA-N	SIGMAR1	sigma non-opioid intracellular receptor 1
1703	16	57-83-0	5994	Progesterone	CC(=O)[C@H]2CC[C@H]3[C@@H]4CCC1=CC(=O)CC[C@]1(C)[C@H]4CC[C@]23C	CC(=O)C1CCC2C3CCC4=CC(=O)CCC4(C)C3CCC12C	RJKFOVLPORLFTN-UHFFFAOYSA-N	SERPINA6	serpin family A member 6
1704	16	57-83-0	5994	Progesterone	CC(=O)[C@H]2CC[C@H]3[C@@H]4CCC1=CC(=O)CC[C@]1(C)[C@H]4CC[C@]23C	CC(=O)C1CCC2C3CCC4=CC(=O)CCC4(C)C3CCC12C	RJKFOVLPORLFTN-UHFFFAOYSA-N	AR	androgen receptor
1705	16	57-83-0	5994	Progesterone	CC(=O)[C@H]2CC[C@H]3[C@@H]4CCC1=CC(=O)CC[C@]1(C)[C@H]4CC[C@]23C	CC(=O)C1CCC2C3CCC4=CC(=O)CCC4(C)C3CCC12C	RJKFOVLPORLFTN-UHFFFAOYSA-N	P2RX3	purinergic receptor P2X 3
1706	16	595-33-5	11683	Megestrol acetate	CC(=O)[C@@]3(OC(C)=O)CC[C@H]2[C@@H]4C=C(C)C1=CC(=O)CC[C@]1(C)[C@H]4CC[C@@]23C	CC(=O)OC1(CCC2C3C=C(C)C4=CC(=O)CCC4(C)C3CCC12C)C(C)=O	RQZAXGRLVPAYTJ-UHFFFAOYSA-N	NR3C1	nuclear receptor subfamily 3 group C member 1
1707	16	595-33-5	11683	Megestrol acetate	CC(=O)[C@@]3(OC(C)=O)CC[C@H]2[C@@H]4C=C(C)C1=CC(=O)CC[C@]1(C)[C@H]4CC[C@@]23C	CC(=O)OC1(CCC2C3C=C(C)C4=CC(=O)CCC4(C)C3CCC12C)C(C)=O	RQZAXGRLVPAYTJ-UHFFFAOYSA-N	PGR	progesterone receptor
1708	16	427-51-0	9880	Cyproterone acetate	CC(=O)[C@@]4(OC(C)=O)CC[C@H]3[C@@H]5C=C(Cl)C2=CC(=O)[C@@H]1C[C@@H]1[C@]2(C)[C@H]5CC[C@@]34C	CC(=O)OC1(CCC2C3C=C(Cl)C4=CC(=O)C5CC5C4(C)C3CCC12C)C(C)=O	UWFYSQMTEOIJJG-UHFFFAOYSA-N	ADORA1	adenosine A1 receptor
1709	16	427-51-0	9880	Cyproterone acetate	CC(=O)[C@@]4(OC(C)=O)CC[C@H]3[C@@H]5C=C(Cl)C2=CC(=O)[C@@H]1C[C@@H]1[C@]2(C)[C@H]5CC[C@@]34C	CC(=O)OC1(CCC2C3C=C(Cl)C4=CC(=O)C5CC5C4(C)C3CCC12C)C(C)=O	UWFYSQMTEOIJJG-UHFFFAOYSA-N	AR	androgen receptor
1710	16	427-51-0	9880	Cyproterone acetate	CC(=O)[C@@]4(OC(C)=O)CC[C@H]3[C@@H]5C=C(Cl)C2=CC(=O)[C@@H]1C[C@@H]1[C@]2(C)[C@H]5CC[C@@]34C	CC(=O)OC1(CCC2C3C=C(Cl)C4=CC(=O)C5CC5C4(C)C3CCC12C)C(C)=O	UWFYSQMTEOIJJG-UHFFFAOYSA-N	NR3C1	nuclear receptor subfamily 3 group C member 1
1711	16	850-52-2	10041070	Altrenogest	O=C3C=C4CC[C@@H]2C(C=C[C@@]1(C)[C@H]2CC[C@@]1(O)CC=C)=C4CC3	CC12C=CC3=C4CCC(=O)C=C4CCC3C1CCC2(O)CC=C	VWAUPFMBXBWEQY-UHFFFAOYSA-N	PGR	progesterone receptor
1712	17	63-05-8	6128	4-Androstene-3,17-dione	O=C2CC[C@H]3[C@@H]4CCC1=CC(=O)CC[C@]1(C)[C@H]4CC[C@]23C	CC12CCC3C(CCC4=CC(=O)CCC34C)C1CCC2=O	AEMFNILZOJDQLW-UHFFFAOYSA-N	HSD17B3	hydroxysteroid 17-beta dehydrogenase 3
1713	17	63-05-8	6128	4-Androstene-3,17-dione	O=C2CC[C@H]3[C@@H]4CCC1=CC(=O)CC[C@]1(C)[C@H]4CC[C@]23C	CC12CCC3C(CCC4=CC(=O)CCC34C)C1CCC2=O	AEMFNILZOJDQLW-UHFFFAOYSA-N	SRD5A2	steroid 5 alpha-reductase 2
1714	17	63-05-8	6128	4-Androstene-3,17-dione	O=C2CC[C@H]3[C@@H]4CCC1=CC(=O)CC[C@]1(C)[C@H]4CC[C@]23C	CC12CCC3C(CCC4=CC(=O)CCC34C)C1CCC2=O	AEMFNILZOJDQLW-UHFFFAOYSA-N	SHBG	sex hormone binding globulin
1715	17	63-05-8	6128	4-Androstene-3,17-dione	O=C2CC[C@H]3[C@@H]4CCC1=CC(=O)CC[C@]1(C)[C@H]4CC[C@]23C	CC12CCC3C(CCC4=CC(=O)CCC34C)C1CCC2=O	AEMFNILZOJDQLW-UHFFFAOYSA-N	CYP19A1	cytochrome P450 family 19 subfamily A member 1
1716	17	63-05-8	6128	4-Androstene-3,17-dione	O=C2CC[C@H]3[C@@H]4CCC1=CC(=O)CC[C@]1(C)[C@H]4CC[C@]23C	CC12CCC3C(CCC4=CC(=O)CCC34C)C1CCC2=O	AEMFNILZOJDQLW-UHFFFAOYSA-N	AR	androgen receptor
1717	17	107868-30-4	60198	Exemestane	O=C3C=C4C(=C)C[C@@H]1[C@H](CC[C@]2(C)C(=O)CC[C@@H]12)[C@@]4(C)C=C3	CC12CCC3C(CC(=C)C4=CC(=O)C=CC34C)C1CCC2=O	BFYIZQONLCFLEV-UHFFFAOYSA-N	CYP19A1	cytochrome P450 family 19 subfamily A member 1
1718	17	87-82-1	6905	Hexabromobenzene	Brc1c(Br)c(Br)c(Br)c(Br)c1Br	BrC1=C(Br)C(Br)=C(Br)C(Br)=C1Br	CAYGQBVSOZLICD-UHFFFAOYSA-N	NA	symbol withdrawn, see [HGNC:12811](/data/gene-symbol-report/#!/hgnc_id/HGNC:12811)
1719	17	68-96-2	6238	17alpha-Hydroxyprogesterone	CC(=O)[C@@]3(O)CC[C@H]2[C@@H]4CCC1=CC(=O)CC[C@]1(C)[C@H]4CC[C@@]23C	CC(=O)C1(O)CCC2C3CCC4=CC(=O)CCC4(C)C3CCC12C	DBPWSSGDRRHUNT-UHFFFAOYSA-N	PGR	progesterone receptor
1720	17	68-96-2	6238	17alpha-Hydroxyprogesterone	CC(=O)[C@@]3(O)CC[C@H]2[C@@H]4CCC1=CC(=O)CC[C@]1(C)[C@H]4CC[C@@]23C	CC(=O)C1(O)CCC2C3CCC4=CC(=O)CCC4(C)C3CCC12C	DBPWSSGDRRHUNT-UHFFFAOYSA-N	NR3C1	nuclear receptor subfamily 3 group C member 1
1721	17	68-96-2	6238	17alpha-Hydroxyprogesterone	CC(=O)[C@@]3(O)CC[C@H]2[C@@H]4CCC1=CC(=O)CC[C@]1(C)[C@H]4CC[C@@]23C	CC(=O)C1(O)CCC2C3CCC4=CC(=O)CCC4(C)C3CCC12C	DBPWSSGDRRHUNT-UHFFFAOYSA-N	SHBG	sex hormone binding globulin
1722	17	68-96-2	6238	17alpha-Hydroxyprogesterone	CC(=O)[C@@]3(O)CC[C@H]2[C@@H]4CCC1=CC(=O)CC[C@]1(C)[C@H]4CC[C@@]23C	CC(=O)C1(O)CCC2C3CCC4=CC(=O)CCC4(C)C3CCC12C	DBPWSSGDRRHUNT-UHFFFAOYSA-N	SERPINA6	serpin family A member 6
1723	17	33765-68-3	443947	Oxendolone	CC[C@H]2C[C@H]3[C@@H]4CCC1=CC(=O)CC[C@@H]1[C@H]4CC[C@]3(C)[C@H]2O	CCC1CC2C3CCC4=CC(=O)CCC4C3CCC2(C)C1O	FCKLFGKATYPJPG-UHFFFAOYSA-N	NA	symbol withdrawn, see [HGNC:12811](/data/gene-symbol-report/#!/hgnc_id/HGNC:12811)
1724	17	152-62-5	9051	Dydrogesterone	CC(=O)[C@H]2CC[C@H]3[C@@H]4C=CC1=CC(=O)CC[C@@]1(C)[C@@H]4CC[C@]23C	CC(=O)C1CCC2C3C=CC4=CC(=O)CCC4(C)C3CCC12C	JGMOKGBVKVMRFX-UHFFFAOYSA-N	PGR	progesterone receptor
1725	17	152-62-5	9051	Dydrogesterone	CC(=O)[C@H]2CC[C@H]3[C@@H]4C=CC1=CC(=O)CC[C@@]1(C)[C@@H]4CC[C@]23C	CC(=O)C1CCC2C3C=CC4=CC(=O)CCC4(C)C3CCC12C	JGMOKGBVKVMRFX-UHFFFAOYSA-N	CYP2C19	cytochrome P450 family 2 subfamily C member 19
1726	17	13647-35-3	656583	Trilostane	N#CC=2C[C@]4(C)[C@H]5CC[C@]1(C)[C@@H](O)CC[C@H]1[C@@H]5CC[C@@]34O[C@@H]3C=2O	CC12CCC3C(CCC45OC4C(=O)C(CC35C)C#N)C1CCC2O	RLQVKDVIBJCQGE-UHFFFAOYSA-N	NA	symbol withdrawn, see [HGNC:12811](/data/gene-symbol-report/#!/hgnc_id/HGNC:12811)
1727	17	33342-05-1	91610	Gliquidone	O=C(NC1CCCCC1)NS(=O)(=O)c2ccc(cc2)CCN4C(=O)c3cc(ccc3C(C)(C)C4=O)OC	COC1=CC=C2C(=C1)C(=O)N(CCC1=CC=C(C=C1)S(=O)(=O)NC(=O)NC1CCCCC1)C(=O)C2(C)C	LLJFMFZYVVLQKT-UHFFFAOYSA-N	ABCC8	ATP binding cassette subfamily C member 8
1728	17	33342-05-1	91610	Gliquidone	O=C(NC1CCCCC1)NS(=O)(=O)c2ccc(cc2)CCN4C(=O)c3cc(ccc3C(C)(C)C4=O)OC	COC1=CC=C2C(=C1)C(=O)N(CCC1=CC=C(C=C1)S(=O)(=O)NC(=O)NC1CCCCC1)C(=O)C2(C)C	LLJFMFZYVVLQKT-UHFFFAOYSA-N	KCNJ10	potassium inwardly rectifying channel subfamily J member 10
1729	17	33342-05-1	91610	Gliquidone	O=C(NC1CCCCC1)NS(=O)(=O)c2ccc(cc2)CCN4C(=O)c3cc(ccc3C(C)(C)C4=O)OC	COC1=CC=C2C(=C1)C(=O)N(CCC1=CC=C(C=C1)S(=O)(=O)NC(=O)NC1CCCCC1)C(=O)C2(C)C	LLJFMFZYVVLQKT-UHFFFAOYSA-N	KCNJ8	potassium inwardly rectifying channel subfamily J member 8
1730	17	33342-05-1	91610	Gliquidone	O=C(NC1CCCCC1)NS(=O)(=O)c2ccc(cc2)CCN4C(=O)c3cc(ccc3C(C)(C)C4=O)OC	COC1=CC=C2C(=C1)C(=O)N(CCC1=CC=C(C=C1)S(=O)(=O)NC(=O)NC1CCCCC1)C(=O)C2(C)C	LLJFMFZYVVLQKT-UHFFFAOYSA-N	KCNJ11	potassium inwardly rectifying channel subfamily J member 11
1731	17	67392-87-4	68873	Drospirenone	O=C1CC[C@]6(O1)[C@H]2C[C@H]2[C@H]5[C@@H]7[C@H]3C[C@H]3C4=CC(=O)CC[C@]4(C)[C@H]7CC[C@@]56C	CC12CCC3C(C4CC4C4=CC(=O)CCC34C)C1C1CC1C21CCC(=O)O1	METQSPRSQINEEU-UHFFFAOYSA-N	AR	androgen receptor
1732	17	67392-87-4	68873	Drospirenone	O=C1CC[C@]6(O1)[C@H]2C[C@H]2[C@H]5[C@@H]7[C@H]3C[C@H]3C4=CC(=O)CC[C@]4(C)[C@H]7CC[C@@]56C	CC12CCC3C(C4CC4C4=CC(=O)CCC34C)C1C1CC1C21CCC(=O)O1	METQSPRSQINEEU-UHFFFAOYSA-N	NR3C2	nuclear receptor subfamily 3 group C member 2
1733	17	67392-87-4	68873	Drospirenone	O=C1CC[C@]6(O1)[C@H]2C[C@H]2[C@H]5[C@@H]7[C@H]3C[C@H]3C4=CC(=O)CC[C@]4(C)[C@H]7CC[C@@]56C	CC12CCC3C(C4CC4C4=CC(=O)CCC34C)C1C1CC1C21CCC(=O)O1	METQSPRSQINEEU-UHFFFAOYSA-N	PGR	progesterone receptor
1734	17	53-06-5	222786	Cortisone	OCC(=O)[C@@]3(O)CC[C@H]2[C@@H]4CCC1=CC(=O)CC[C@]1(C)[C@H]4C(=O)C[C@@]23C	CC12CC(=O)C3C(CCC4=CC(=O)CCC34C)C1CCC2(O)C(=O)CO	MFYSYFVPBJMHGN-UHFFFAOYSA-N	NR3C1	nuclear receptor subfamily 3 group C member 1
1735	17	91296-86-5	56205	Difloxacin hydrochloride	Cl.CN1CCN(CC1)c2cc3N(C=C(C(=O)O)C(=O)c3cc2F)c4ccc(F)cc4	CN1CCN(CC1)C1=C(F)C=C2C(=C1)N(C=C(C(O)=O)C2=O)C1=CC=C(F)C=C1	NOCJXYPHIIZEHN-UHFFFAOYSA-N	NA	symbol withdrawn, see [HGNC:12811](/data/gene-symbol-report/#!/hgnc_id/HGNC:12811)
1736	17	566-48-3	11273	4-Hydroxyandrostenedione	O=C2CC[C@H]3[C@@H]4CCC1=C(O)C(=O)CC[C@]1(C)[C@H]4CC[C@]23C	CC12CCC3C(CCC4C(=O)C(=O)CCC34C)C1CCC2=O	ZMEULISFKSVRLQ-UHFFFAOYSA-N	CYP19A1	cytochrome P450 family 19 subfamily A member 1
1737	17	1247-42-3	5284587	Meprednisone	OCC(=O)[C@@]3(O)[C@@H](C)C[C@H]2[C@@H]4CCC1=CC(=O)C=C[C@]1(C)[C@H]4C(=O)C[C@@]23C	CC1CC2C3CCC4=CC(=O)C=CC4(C)C3C(=O)CC2(C)C1(O)C(=O)CO	PIDANAQULIKBQS-UHFFFAOYSA-N	NR3C1	nuclear receptor subfamily 3 group C member 1
1738	17	976-71-6	13789	Canrenone	O=C5CC[C@@]3(CC[C@H]2[C@@H]4C=CC1=CC(=O)CC[C@]1(C)[C@H]4CC[C@@]23C)O5	CC12CCC3C(C=CC4=CC(=O)CCC34C)C1CCC21CCC(=O)O1	UJVLDDZCTMKXJK-UHFFFAOYSA-N	NR3C2	nuclear receptor subfamily 3 group C member 2
1739	17	56-47-3	5952	Deoxycorticosterone acetate	CC(=O)OCC(=O)[C@H]2CC[C@H]3[C@@H]4CCC1=CC(=O)CC[C@]1(C)[C@H]4CC[C@]23C	CC(=O)OCC(=O)C1CCC2C3CCC4=CC(=O)CCC4(C)C3CCC12C	VPGRYOFKCNULNK-UHFFFAOYSA-N	NR3C2	nuclear receptor subfamily 3 group C member 2
1740	17	152-58-9	440707	Cortodoxone	OCC(=O)[C@@]3(O)CC[C@H]2[C@@H]4CCC1=CC(=O)CC[C@]1(C)[C@H]4CC[C@@]23C	CC12CCC3C(CCC4=CC(=O)CCC34C)C1CCC2(O)C(=O)CO	WHBHBVVOGNECLV-UHFFFAOYSA-N	AR	androgen receptor
1741	17	152-58-9	440707	Cortodoxone	OCC(=O)[C@@]3(O)CC[C@H]2[C@@H]4CCC1=CC(=O)CC[C@]1(C)[C@H]4CC[C@@]23C	CC12CCC3C(CCC4=CC(=O)CCC34C)C1CCC2(O)C(=O)CO	WHBHBVVOGNECLV-UHFFFAOYSA-N	SHBG	sex hormone binding globulin
1742	17	152-58-9	440707	Cortodoxone	OCC(=O)[C@@]3(O)CC[C@H]2[C@@H]4CCC1=CC(=O)CC[C@]1(C)[C@H]4CC[C@@]23C	CC12CCC3C(CCC4=CC(=O)CCC34C)C1CCC2(O)C(=O)CO	WHBHBVVOGNECLV-UHFFFAOYSA-N	SERPINA6	serpin family A member 6
1743	17	53-03-2	5865	Prednisone	OCC(=O)[C@@]3(O)CC[C@H]2[C@@H]4CCC1=CC(=O)C=C[C@]1(C)[C@H]4C(=O)C[C@@]23C	CC12CC(=O)C3C(CCC4=CC(=O)C=CC34C)C1CCC2(O)C(=O)CO	XOFYZVNMUHMLCC-UHFFFAOYSA-N	HSD11B1	hydroxysteroid 11-beta dehydrogenase 1
1744	17	53-03-2	5865	Prednisone	OCC(=O)[C@@]3(O)CC[C@H]2[C@@H]4CCC1=CC(=O)C=C[C@]1(C)[C@H]4C(=O)C[C@@]23C	CC12CC(=O)C3C(CCC4=CC(=O)C=CC34C)C1CCC2(O)C(=O)CO	XOFYZVNMUHMLCC-UHFFFAOYSA-N	NR3C1	nuclear receptor subfamily 3 group C member 1
1745	17	76-43-7	6446	Fluoxymestrone	C[C@]4(O)CC[C@@H]2[C@]4(C)C[C@H](O)[C@]1(F)[C@@]3(C)CCC(=O)C=C3CC[C@H]12	CC1(O)CCC2C3CCC4=CC(=O)CCC4(C)C3(F)C(O)CC12C	YLRFCQOZQXIBAB-UHFFFAOYSA-N	AR	androgen receptor
1746	17	864283-48-7	11472813	GSK232420A	NC(=O)CN(CC(F)(F)F)c1cc(c(cc1)C#N)C(F)(F)F	NC(=O)CN(CC(F)(F)F)C1=CC(=C(C=C1)C#N)C(F)(F)F	ZDYGKWOTFUOWOA-UHFFFAOYSA-N	NA	symbol withdrawn, see [HGNC:12811](/data/gene-symbol-report/#!/hgnc_id/HGNC:12811)
1747	17	64-85-7	6166	21-Hydroxyprogesterone	OCC(=O)[C@H]2CC[C@H]3[C@@H]4CCC1=CC(=O)CC[C@]1(C)[C@H]4CC[C@]23C	CC12CCC3C(CCC4=CC(=O)CCC34C)C1CCC2C(=O)CO	ZESRJSPZRDMNHY-UHFFFAOYSA-N	NR3C1	nuclear receptor subfamily 3 group C member 1
1748	17	64-85-7	6166	21-Hydroxyprogesterone	OCC(=O)[C@H]2CC[C@H]3[C@@H]4CCC1=CC(=O)CC[C@]1(C)[C@H]4CC[C@]23C	CC12CCC3C(CCC4=CC(=O)CCC34C)C1CCC2C(=O)CO	ZESRJSPZRDMNHY-UHFFFAOYSA-N	NR3C2	nuclear receptor subfamily 3 group C member 2
1749	17	64-85-7	6166	21-Hydroxyprogesterone	OCC(=O)[C@H]2CC[C@H]3[C@@H]4CCC1=CC(=O)CC[C@]1(C)[C@H]4CC[C@]23C	CC12CCC3C(CCC4=CC(=O)CCC34C)C1CCC2C(=O)CO	ZESRJSPZRDMNHY-UHFFFAOYSA-N	SHBG	sex hormone binding globulin
1750	17	64-85-7	6166	21-Hydroxyprogesterone	OCC(=O)[C@H]2CC[C@H]3[C@@H]4CCC1=CC(=O)CC[C@]1(C)[C@H]4CC[C@]23C	CC12CCC3C(CCC4=CC(=O)CCC34C)C1CCC2C(=O)CO	ZESRJSPZRDMNHY-UHFFFAOYSA-N	SERPINA6	serpin family A member 6
1751	18	503-30-0	10423	1,3-Propylene oxide	C1CCO1	C1COC1	AHHWIHXENZJRFG-UHFFFAOYSA-N	NA	symbol withdrawn, see [HGNC:12811](/data/gene-symbol-report/#!/hgnc_id/HGNC:12811)
1752	18	33996-33-7	65784	Oxaceprol	O[C@@H]1C[C@@H](C(=O)O)N(C1)C(=O)C	CC(=O)N1CC(O)CC1C(O)=O	BAPRUDZDYCKSOQ-UHFFFAOYSA-N	NA	symbol withdrawn, see [HGNC:12811](/data/gene-symbol-report/#!/hgnc_id/HGNC:12811)
1753	18	88069-67-4	4820	Pilsicainide	Cc3cccc(C)c3NC(=O)CC12CCCN2CCC1	CC1=CC=CC(C)=C1NC(=O)CC12CCCN1CCC2	BCQTVJKBTWGHCX-UHFFFAOYSA-N	SCN5A	sodium voltage-gated channel alpha subunit 5
1754	18	88069-67-4	4820	Pilsicainide	Cc3cccc(C)c3NC(=O)CC12CCCN2CCC1	CC1=CC=CC(C)=C1NC(=O)CC12CCCN1CCC2	BCQTVJKBTWGHCX-UHFFFAOYSA-N	SCN4A	sodium voltage-gated channel alpha subunit 4
1755	18	201677-61-4	23663985	Sivelestat sodium tetrahydrate	[Na+].O.O.O.O.O=S(=O)(Nc1ccccc1C(=O)NCC([O-])=O)c2ccc(OC(=O)C(C)(C)C)cc2	CC(C)(C)C(=O)OC1=CC=C(C=C1)S(=O)(=O)NC1=CC=CC=C1C(=O)NCC(O)=O	BTGNGJJLZOIYID-UHFFFAOYSA-N	CELA1	chymotrypsin like elastase 1
1756	18	201677-61-4	23663985	Sivelestat sodium tetrahydrate	[Na+].O.O.O.O.O=S(=O)(Nc1ccccc1C(=O)NCC([O-])=O)c2ccc(OC(=O)C(C)(C)C)cc2	CC(C)(C)C(=O)OC1=CC=C(C=C1)S(=O)(=O)NC1=CC=CC=C1C(=O)NCC(O)=O	BTGNGJJLZOIYID-UHFFFAOYSA-N	ELANE	elastase, neutrophil expressed
1757	18	201677-61-4	23663985	Sivelestat sodium tetrahydrate	[Na+].O.O.O.O.O=S(=O)(Nc1ccccc1C(=O)NCC([O-])=O)c2ccc(OC(=O)C(C)(C)C)cc2	CC(C)(C)C(=O)OC1=CC=C(C=C1)S(=O)(=O)NC1=CC=CC=C1C(=O)NCC(O)=O	BTGNGJJLZOIYID-UHFFFAOYSA-N	PRTN3	proteinase 3
1758	18	22457-89-2	2320	Benfotiamine	Nc2nc(C)ncc2CN(C=O)C(C)=C(CCOP(=O)(O)O)SC(=O)c1ccccc1	CC(N(CC1=C(N)N=C(C)N=C1)C=O)=C(CCOP(O)(O)=O)SC(=O)C1=CC=CC=C1	BTNNPSLJPBRMLZ-UHFFFAOYSA-N	AGER	advanced glycosylation end-product specific receptor
1759	18	32887-01-7	36273	Amdinocillin	OC(=O)[C@@H]2N3C(=O)[C@@H](/N=C/N1CCCCCC1)[C@H]3SC2(C)C	CC1(C)SC2C(N=CN3CCCCCC3)C(=O)N2C1C(O)=O	BWWVAEOLVKTZFQ-UHFFFAOYSA-N	NA	symbol withdrawn, see [HGNC:12811](/data/gene-symbol-report/#!/hgnc_id/HGNC:12811)
1760	18	141-32-2	8846	Butyl acrylate	C=CC(=O)OCCCC	CCCCOC(=O)C=C	CQEYYJKEWSMYFG-UHFFFAOYSA-N	NA	symbol withdrawn, see [HGNC:12811](/data/gene-symbol-report/#!/hgnc_id/HGNC:12811)
1761	18	51-36-5	5811	3,5-Dichlorobenzoic acid	Clc1cc(cc(Cl)c1)C(=O)O	OC(=O)C1=CC(Cl)=CC(Cl)=C1	CXKCZFDUOYMOOP-UHFFFAOYSA-N	NA	symbol withdrawn, see [HGNC:12811](/data/gene-symbol-report/#!/hgnc_id/HGNC:12811)
1762	18	75-69-4	6389	Trichlorofluoromethane	ClC(Cl)(Cl)F	FC(Cl)(Cl)Cl	CYRMSUTZVYGINF-UHFFFAOYSA-N	NA	symbol withdrawn, see [HGNC:12811](/data/gene-symbol-report/#!/hgnc_id/HGNC:12811)
1763	18	106463-17-6	5362376	Tamsulosin hydrochloride	Cl.O=S(N)(=O)c1cc(ccc1OC)C[C@@H](C)NCCOc2ccccc2OCC	CCOC1=CC=CC=C1OCCNC(C)CC1=CC=C(OC)C(=C1)S(N)(=O)=O	DRHKJLXJIQTDTD-UHFFFAOYSA-N	ADRA1A	adrenoceptor alpha 1A
1764	18	106463-17-6	5362376	Tamsulosin hydrochloride	Cl.O=S(N)(=O)c1cc(ccc1OC)C[C@@H](C)NCCOc2ccccc2OCC	CCOC1=CC=CC=C1OCCNC(C)CC1=CC=C(OC)C(=C1)S(N)(=O)=O	DRHKJLXJIQTDTD-UHFFFAOYSA-N	ADRA1B	adrenoceptor alpha 1B
1765	18	106463-17-6	5362376	Tamsulosin hydrochloride	Cl.O=S(N)(=O)c1cc(ccc1OC)C[C@@H](C)NCCOc2ccccc2OCC	CCOC1=CC=CC=C1OCCNC(C)CC1=CC=C(OC)C(=C1)S(N)(=O)=O	DRHKJLXJIQTDTD-UHFFFAOYSA-N	ADRA1D	adrenoceptor alpha 1D
1766	18	106463-17-6	5362376	Tamsulosin hydrochloride	Cl.O=S(N)(=O)c1cc(ccc1OC)C[C@@H](C)NCCOc2ccccc2OCC	CCOC1=CC=CC=C1OCCNC(C)CC1=CC=C(OC)C(=C1)S(N)(=O)=O	DRHKJLXJIQTDTD-UHFFFAOYSA-N	DRD2	dopamine receptor D2
1767	18	106463-17-6	5362376	Tamsulosin hydrochloride	Cl.O=S(N)(=O)c1cc(ccc1OC)C[C@@H](C)NCCOc2ccccc2OCC	CCOC1=CC=CC=C1OCCNC(C)CC1=CC=C(OC)C(=C1)S(N)(=O)=O	DRHKJLXJIQTDTD-UHFFFAOYSA-N	DRD3	dopamine receptor D3
1768	18	106463-17-6	5362376	Tamsulosin hydrochloride	Cl.O=S(N)(=O)c1cc(ccc1OC)C[C@@H](C)NCCOc2ccccc2OCC	CCOC1=CC=CC=C1OCCNC(C)CC1=CC=C(OC)C(=C1)S(N)(=O)=O	DRHKJLXJIQTDTD-UHFFFAOYSA-N	ADRA2C	adrenoceptor alpha 2C
1769	18	106463-17-6	5362376	Tamsulosin hydrochloride	Cl.O=S(N)(=O)c1cc(ccc1OC)C[C@@H](C)NCCOc2ccccc2OCC	CCOC1=CC=CC=C1OCCNC(C)CC1=CC=C(OC)C(=C1)S(N)(=O)=O	DRHKJLXJIQTDTD-UHFFFAOYSA-N	HTR7	5-hydroxytryptamine receptor 7
1770	18	106463-17-6	5362376	Tamsulosin hydrochloride	Cl.O=S(N)(=O)c1cc(ccc1OC)C[C@@H](C)NCCOc2ccccc2OCC	CCOC1=CC=CC=C1OCCNC(C)CC1=CC=C(OC)C(=C1)S(N)(=O)=O	DRHKJLXJIQTDTD-UHFFFAOYSA-N	ADRA2A	adrenoceptor alpha 2A
1771	18	106463-17-6	5362376	Tamsulosin hydrochloride	Cl.O=S(N)(=O)c1cc(ccc1OC)C[C@@H](C)NCCOc2ccccc2OCC	CCOC1=CC=CC=C1OCCNC(C)CC1=CC=C(OC)C(=C1)S(N)(=O)=O	DRHKJLXJIQTDTD-UHFFFAOYSA-N	HTR1A	5-hydroxytryptamine receptor 1A
1772	18	102-01-2	7592	Acetoacetanilide	O=C(Nc1ccccc1)CC(C)=O	CC(=O)CC(=O)NC1=CC=CC=C1	DYRDKSSFIWVSNM-UHFFFAOYSA-N	NA	symbol withdrawn, see [HGNC:12811](/data/gene-symbol-report/#!/hgnc_id/HGNC:12811)
1773	18	110871-86-8	60464	Sparfloxacin	C[C@@H]1CN(C[C@H](C)N1)c2c(F)c(N)c3c(c2F)N(C=C(C3=O)C(=O)O)C4CC4	CC1CN(CC(C)N1)C1=C(F)C(N)=C2C(=O)C(=CN(C3CC3)C2=C1F)C(O)=O	DZZWHBIBMUVIIW-UHFFFAOYSA-N	TOP2A	DNA topoisomerase II alpha
1774	18	646-14-0	12589	1-Nitrohexane	[O-][N+](=O)CCCCCC	CCCCCC[N+]([O-])=O	FEYJIFXFOHFGCC-UHFFFAOYSA-N	NA	symbol withdrawn, see [HGNC:12811](/data/gene-symbol-report/#!/hgnc_id/HGNC:12811)
1775	18	298-46-4	2554	Carbamazepine	NC(=O)N2c3ccccc3C=Cc1ccccc12	NC(=O)N1C2=CC=CC=C2C=CC2=C1C=CC=C2	FFGPTBGBLSHEPO-UHFFFAOYSA-N	SCN10A	sodium voltage-gated channel alpha subunit 10
1776	18	298-46-4	2554	Carbamazepine	NC(=O)N2c3ccccc3C=Cc1ccccc12	NC(=O)N1C2=CC=CC=C2C=CC2=C1C=CC=C2	FFGPTBGBLSHEPO-UHFFFAOYSA-N	SCN11A	sodium voltage-gated channel alpha subunit 11
1777	18	298-46-4	2554	Carbamazepine	NC(=O)N2c3ccccc3C=Cc1ccccc12	NC(=O)N1C2=CC=CC=C2C=CC2=C1C=CC=C2	FFGPTBGBLSHEPO-UHFFFAOYSA-N	SCN1A	sodium voltage-gated channel alpha subunit 1
1778	18	298-46-4	2554	Carbamazepine	NC(=O)N2c3ccccc3C=Cc1ccccc12	NC(=O)N1C2=CC=CC=C2C=CC2=C1C=CC=C2	FFGPTBGBLSHEPO-UHFFFAOYSA-N	SCN2A	sodium voltage-gated channel alpha subunit 2
1779	18	298-46-4	2554	Carbamazepine	NC(=O)N2c3ccccc3C=Cc1ccccc12	NC(=O)N1C2=CC=CC=C2C=CC2=C1C=CC=C2	FFGPTBGBLSHEPO-UHFFFAOYSA-N	SCN3A	sodium voltage-gated channel alpha subunit 3
1780	18	298-46-4	2554	Carbamazepine	NC(=O)N2c3ccccc3C=Cc1ccccc12	NC(=O)N1C2=CC=CC=C2C=CC2=C1C=CC=C2	FFGPTBGBLSHEPO-UHFFFAOYSA-N	SCN4A	sodium voltage-gated channel alpha subunit 4
1781	18	298-46-4	2554	Carbamazepine	NC(=O)N2c3ccccc3C=Cc1ccccc12	NC(=O)N1C2=CC=CC=C2C=CC2=C1C=CC=C2	FFGPTBGBLSHEPO-UHFFFAOYSA-N	SCN5A	sodium voltage-gated channel alpha subunit 5
1782	18	298-46-4	2554	Carbamazepine	NC(=O)N2c3ccccc3C=Cc1ccccc12	NC(=O)N1C2=CC=CC=C2C=CC2=C1C=CC=C2	FFGPTBGBLSHEPO-UHFFFAOYSA-N	SCN7A	sodium voltage-gated channel alpha subunit 7
1783	18	298-46-4	2554	Carbamazepine	NC(=O)N2c3ccccc3C=Cc1ccccc12	NC(=O)N1C2=CC=CC=C2C=CC2=C1C=CC=C2	FFGPTBGBLSHEPO-UHFFFAOYSA-N	SCN8A	sodium voltage-gated channel alpha subunit 8
1784	18	298-46-4	2554	Carbamazepine	NC(=O)N2c3ccccc3C=Cc1ccccc12	NC(=O)N1C2=CC=CC=C2C=CC2=C1C=CC=C2	FFGPTBGBLSHEPO-UHFFFAOYSA-N	SCN9A	sodium voltage-gated channel alpha subunit 9
1785	18	75-27-4	6359	Bromodichloromethane	BrC(Cl)Cl	ClC(Cl)Br	FMWLUWPQPKEARP-UHFFFAOYSA-N	NA	symbol withdrawn, see [HGNC:12811](/data/gene-symbol-report/#!/hgnc_id/HGNC:12811)
1786	18	57018-52-7	92629	1-tert-Butoxy-2-propanol	CC(C)(C)OCC(C)O	CC(O)COC(C)(C)C	GQCZPFJGIXHZMB-UHFFFAOYSA-N	NA	symbol withdrawn, see [HGNC:12811](/data/gene-symbol-report/#!/hgnc_id/HGNC:12811)
1787	18	78-42-2	6537	Tris(2-ethylhexyl) phosphate	CCCCC(COP(=O)(OCC(CC)CCCC)OCC(CC)CCCC)CC	CCCCC(CC)COP(=O)(OCC(CC)CCCC)OCC(CC)CCCC	GTVWRXDRKAHEAD-UHFFFAOYSA-N	NA	symbol withdrawn, see [HGNC:12811](/data/gene-symbol-report/#!/hgnc_id/HGNC:12811)
1788	18	142-82-5	8900	Heptane	CCCCCCC	CCCCCCC	IMNFDUFMRHMDMM-UHFFFAOYSA-N	NA	symbol withdrawn, see [HGNC:12811](/data/gene-symbol-report/#!/hgnc_id/HGNC:12811)
1789	18	15826-37-6	27503	Sodium cromoglycate	[Na+].[Na+].[O-]C(=O)C=4Oc3cccc(OCC(O)COc1cccc2OC(=CC(=O)c12)C([O-])=O)c3C(=O)C=4	OC(COC1=CC=CC2=C1C(=O)C=C(O2)C(O)=O)COC1=CC=CC2=C1C(=O)C=C(O2)C(O)=O	IMZMKUWMOSJXDT-UHFFFAOYSA-N	KCNMA1	potassium calcium-activated channel subfamily M alpha 1
1790	18	15826-37-6	27503	Sodium cromoglycate	[Na+].[Na+].[O-]C(=O)C=4Oc3cccc(OCC(O)COc1cccc2OC(=CC(=O)c12)C([O-])=O)c3C(=O)C=4	OC(COC1=CC=CC2=C1C(=O)C=C(O2)C(O)=O)COC1=CC=CC2=C1C(=O)C=C(O2)C(O)=O	IMZMKUWMOSJXDT-UHFFFAOYSA-N	S100P	S100 calcium binding protein P
1791	18	15826-37-6	27503	Sodium cromoglycate	[Na+].[Na+].[O-]C(=O)C=4Oc3cccc(OCC(O)COc1cccc2OC(=CC(=O)c12)C([O-])=O)c3C(=O)C=4	OC(COC1=CC=CC2=C1C(=O)C=C(O2)C(O)=O)COC1=CC=CC2=C1C(=O)C=C(O2)C(O)=O	IMZMKUWMOSJXDT-UHFFFAOYSA-N	GPR35	G protein-coupled receptor 35
1792	18	15826-37-6	27503	Cromolyn sodium	[Na+].[Na+].[O-]C(=O)C=4Oc3cccc(OCC(O)COc1cccc2OC(=CC(=O)c12)C([O-])=O)c3C(=O)C=4	OC(COC1=CC=CC2=C1C(=O)C=C(O2)C(O)=O)COC1=CC=CC2=C1C(=O)C=C(O2)C(O)=O	IMZMKUWMOSJXDT-UHFFFAOYSA-N	KCNMA1	potassium calcium-activated channel subfamily M alpha 1
1793	18	15826-37-6	27503	Cromolyn sodium	[Na+].[Na+].[O-]C(=O)C=4Oc3cccc(OCC(O)COc1cccc2OC(=CC(=O)c12)C([O-])=O)c3C(=O)C=4	OC(COC1=CC=CC2=C1C(=O)C=C(O2)C(O)=O)COC1=CC=CC2=C1C(=O)C=C(O2)C(O)=O	IMZMKUWMOSJXDT-UHFFFAOYSA-N	S100P	S100 calcium binding protein P
1794	18	15826-37-6	27503	Cromolyn sodium	[Na+].[Na+].[O-]C(=O)C=4Oc3cccc(OCC(O)COc1cccc2OC(=CC(=O)c12)C([O-])=O)c3C(=O)C=4	OC(COC1=CC=CC2=C1C(=O)C=C(O2)C(O)=O)COC1=CC=CC2=C1C(=O)C=C(O2)C(O)=O	IMZMKUWMOSJXDT-UHFFFAOYSA-N	GPR35	G protein-coupled receptor 35
1795	18	50-04-4	5745	Cortisone acetate	CC(=O)OCC(=O)[C@@]3(O)CC[C@H]2[C@@H]4CCC1=CC(=O)CC[C@]1(C)[C@H]4C(=O)C[C@@]23C	CC(=O)OCC(=O)C1(O)CCC2C3CCC4=CC(=O)CCC4(C)C3C(=O)CC12C	ITRJWOMZKQRYTA-UHFFFAOYSA-N	NR3C1	nuclear receptor subfamily 3 group C member 1
1796	18	50-04-4	5745	Cortisone acetate	CC(=O)OCC(=O)[C@@]3(O)CC[C@H]2[C@@H]4CCC1=CC(=O)CC[C@]1(C)[C@H]4C(=O)C[C@@]23C	CC(=O)OCC(=O)C1(O)CCC2C3CCC4=CC(=O)CCC4(C)C3C(=O)CC12C	ITRJWOMZKQRYTA-UHFFFAOYSA-N	SHBG	sex hormone binding globulin
1797	18	50-04-4	5745	Cortisone acetate	CC(=O)OCC(=O)[C@@]3(O)CC[C@H]2[C@@H]4CCC1=CC(=O)CC[C@]1(C)[C@H]4C(=O)C[C@@]23C	CC(=O)OCC(=O)C1(O)CCC2C3CCC4=CC(=O)CCC4(C)C3C(=O)CC12C	ITRJWOMZKQRYTA-UHFFFAOYSA-N	SERPINA6	serpin family A member 6
1798	18	2495-25-2	17234	Tridecyl methacrylate	C=C(C)C(=O)OCCCCCCCCCCCCC	CCCCCCCCCCCCCOC(=O)C(C)=C	KEROTHRUZYBWCY-UHFFFAOYSA-N	NA	symbol withdrawn, see [HGNC:12811](/data/gene-symbol-report/#!/hgnc_id/HGNC:12811)
1799	18	592-41-6	11597	1-Hexene	C=CCCCC	CCCCC=C	LIKMAJRDDDTEIG-UHFFFAOYSA-N	NA	symbol withdrawn, see [HGNC:12811](/data/gene-symbol-report/#!/hgnc_id/HGNC:12811)
1800	18	108-65-6	7946	1-Methoxy-2-propyl acetate	CC(=O)OC(C)COC	COCC(C)OC(C)=O	LLHKCFNBLRBOGN-UHFFFAOYSA-N	NA	symbol withdrawn, see [HGNC:12811](/data/gene-symbol-report/#!/hgnc_id/HGNC:12811)
1801	18	15707-23-0	27457	3-Ethyl-2-methylpyrazine	Cc1nccnc1CC	CCC1=NC=CN=C1C	LNIMMWYNSBZESE-UHFFFAOYSA-N	NA	symbol withdrawn, see [HGNC:12811](/data/gene-symbol-report/#!/hgnc_id/HGNC:12811)
1802	18	1405-86-3	14982	Glycyrrhizin	O=C(O)[C@H]7O[C@@H](O[C@@H]6[C@@H](O)[C@H](O)[C@H](O[C@@H]6O[C@H]2CC[C@]3(C)[C@H]4C(=O)C=C1[C@@H]5C[C@](C)(CC[C@]5(C)CC[C@@]1(C)[C@]4(C)CC[C@H]3C2(C)C)C(=O)O)C(=O)O)[C@H](O)[C@@H](O)[C@@H]7O	CC1(C)C(CCC2(C)C1CCC1(C)C2C(=O)C=C2C3CC(C)(CCC3(C)CCC12C)C(O)=O)OC1OC(C(O)C(O)C1OC1OC(C(O)C(O)C1O)C(O)=O)C(O)=O	LPLVUJXQOOQHMX-UHFFFAOYSA-N	HSD11B1	hydroxysteroid 11-beta dehydrogenase 1
1803	18	1405-86-3	14982	Glycyrrhizin	O=C(O)[C@H]7O[C@@H](O[C@@H]6[C@@H](O)[C@H](O)[C@H](O[C@@H]6O[C@H]2CC[C@]3(C)[C@H]4C(=O)C=C1[C@@H]5C[C@](C)(CC[C@]5(C)CC[C@@]1(C)[C@]4(C)CC[C@H]3C2(C)C)C(=O)O)C(=O)O)[C@H](O)[C@@H](O)[C@@H]7O	CC1(C)C(CCC2(C)C1CCC1(C)C2C(=O)C=C2C3CC(C)(CCC3(C)CCC12C)C(O)=O)OC1OC(C(O)C(O)C1OC1OC(C(O)C(O)C1O)C(O)=O)C(O)=O	LPLVUJXQOOQHMX-UHFFFAOYSA-N	HSD11B2	hydroxysteroid 11-beta dehydrogenase 2
1804	18	1405-86-3	14982	Glycyrrhizin	O=C(O)[C@H]7O[C@@H](O[C@@H]6[C@@H](O)[C@H](O)[C@H](O[C@@H]6O[C@H]2CC[C@]3(C)[C@H]4C(=O)C=C1[C@@H]5C[C@](C)(CC[C@]5(C)CC[C@@]1(C)[C@]4(C)CC[C@H]3C2(C)C)C(=O)O)C(=O)O)[C@H](O)[C@@H](O)[C@@H]7O	CC1(C)C(CCC2(C)C1CCC1(C)C2C(=O)C=C2C3CC(C)(CCC3(C)CCC12C)C(O)=O)OC1OC(C(O)C(O)C1OC1OC(C(O)C(O)C1O)C(O)=O)C(O)=O	LPLVUJXQOOQHMX-UHFFFAOYSA-N	SLCO1B1	solute carrier organic anion transporter family member 1B1
1805	18	1405-86-3	14982	Glycyrrhizin	O=C(O)[C@H]7O[C@@H](O[C@@H]6[C@@H](O)[C@H](O)[C@H](O[C@@H]6O[C@H]2CC[C@]3(C)[C@H]4C(=O)C=C1[C@@H]5C[C@](C)(CC[C@]5(C)CC[C@@]1(C)[C@]4(C)CC[C@H]3C2(C)C)C(=O)O)C(=O)O)[C@H](O)[C@@H](O)[C@@H]7O	CC1(C)C(CCC2(C)C1CCC1(C)C2C(=O)C=C2C3CC(C)(CCC3(C)CCC12C)C(O)=O)OC1OC(C(O)C(O)C1OC1OC(C(O)C(O)C1O)C(O)=O)C(O)=O	LPLVUJXQOOQHMX-UHFFFAOYSA-N	SLCO1B3	solute carrier organic anion transporter family member 1B3
1806	18	533-31-3	68289	Sesamol	Oc1ccc2OCOc2c1	OC1=CC2=C(OCO2)C=C1	LUSZGTFNYDARNI-UHFFFAOYSA-N	NA	symbol withdrawn, see [HGNC:12811](/data/gene-symbol-report/#!/hgnc_id/HGNC:12811)
1807	18	23182-46-9	168088	Pipethanate ethylbromide	[Br-].CC[N+]3(CCOC(=O)C(O)(c1ccccc1)c2ccccc2)CCCCC3	CC[N+]1(CCOC(=O)C(O)(C2=CC=CC=C2)C2=CC=CC=C2)CCCCC1	OHEDKBMQRCAABJ-UHFFFAOYSA-N	CYP2D6	cytochrome P450 family 2 subfamily D member 6
1808	18	23182-46-9	168088	Pipethanate ethylbromide	[Br-].CC[N+]3(CCOC(=O)C(O)(c1ccccc1)c2ccccc2)CCCCC3	CC[N+]1(CCOC(=O)C(O)(C2=CC=CC=C2)C2=CC=CC=C2)CCCCC1	OHEDKBMQRCAABJ-UHFFFAOYSA-N	CHRM5	cholinergic receptor muscarinic 5
1809	18	23182-46-9	168088	Pipethanate ethylbromide	[Br-].CC[N+]3(CCOC(=O)C(O)(c1ccccc1)c2ccccc2)CCCCC3	CC[N+]1(CCOC(=O)C(O)(C2=CC=CC=C2)C2=CC=CC=C2)CCCCC1	OHEDKBMQRCAABJ-UHFFFAOYSA-N	CHRM3	cholinergic receptor muscarinic 3
1810	18	23182-46-9	168088	Pipethanate ethylbromide	[Br-].CC[N+]3(CCOC(=O)C(O)(c1ccccc1)c2ccccc2)CCCCC3	CC[N+]1(CCOC(=O)C(O)(C2=CC=CC=C2)C2=CC=CC=C2)CCCCC1	OHEDKBMQRCAABJ-UHFFFAOYSA-N	CHRM4	cholinergic receptor muscarinic 4
1811	18	23182-46-9	168088	Pipethanate ethylbromide	[Br-].CC[N+]3(CCOC(=O)C(O)(c1ccccc1)c2ccccc2)CCCCC3	CC[N+]1(CCOC(=O)C(O)(C2=CC=CC=C2)C2=CC=CC=C2)CCCCC1	OHEDKBMQRCAABJ-UHFFFAOYSA-N	CHRM2	cholinergic receptor muscarinic 2
1812	18	23182-46-9	168088	Pipethanate ethylbromide	[Br-].CC[N+]3(CCOC(=O)C(O)(c1ccccc1)c2ccccc2)CCCCC3	CC[N+]1(CCOC(=O)C(O)(C2=CC=CC=C2)C2=CC=CC=C2)CCCCC1	OHEDKBMQRCAABJ-UHFFFAOYSA-N	CHRM1	cholinergic receptor muscarinic 1
1813	18	872-90-2	12038941	1-Ethylpyridinium iodide	[I-].CC[n+]1ccccc1	CC[N+]1=CC=CC=C1	OIDIRWZVUWCCCO-UHFFFAOYSA-N	NA	symbol withdrawn, see [HGNC:12811](/data/gene-symbol-report/#!/hgnc_id/HGNC:12811)
1814	18	2610-86-8	23706212	Warfarin sodium	[K+].CC(=O)CC(C1=C([O-])c2ccccc2OC1=O)c3ccccc3	CC(=O)CC(C1C(=O)Oc2ccccc2C1=O)c1ccccc1	FQEPJUOLUDFINX-UHFFFAOYSA-N	NA	symbol withdrawn, see [HGNC:12811](/data/gene-symbol-report/#!/hgnc_id/HGNC:12811)
1815	18	123447-62-1	65947	Prulifloxacin	CC=5OC(=O)OC=5CN1CCN(CC1)c2cc3c(cc2F)C(=O)C(=C4SC(C)N34)C(=O)O	CC1SC2=C(C(O)=O)C(=O)C3=CC(F)=C(C=C3N12)N1CCN(CC2=C(C)OC(=O)O2)CC1	PWNMXPDKBYZCOO-UHFFFAOYSA-N	NA	symbol withdrawn, see [HGNC:12811](/data/gene-symbol-report/#!/hgnc_id/HGNC:12811)
1816	18	50-45-3	5765	2,3-Dichlorobenzoic acid	Clc1c(cccc1Cl)C(=O)O	OC(=O)C1=CC=CC(Cl)=C1Cl	QAOJBHRZQQDFHA-UHFFFAOYSA-N	NA	symbol withdrawn, see [HGNC:12811](/data/gene-symbol-report/#!/hgnc_id/HGNC:12811)
1817	18	113617-63-3	60605	Orbifloxacin	C[C@@H]1CN(C[C@H](C)N1)c2c(F)c(F)c3c(c2F)N(C=C(C3=O)C(=O)O)C4CC4	CC1CN(CC(C)N1)C1=C(F)C2=C(C(F)=C1F)C(=O)C(=CN2C1CC1)C(O)=O	QIPQASLPWJVQMH-UHFFFAOYSA-N	NA	symbol withdrawn, see [HGNC:12811](/data/gene-symbol-report/#!/hgnc_id/HGNC:12811)
1818	18	96-13-9	7281	2,3-Dibromopropanol	BrC(CBr)CO	OCC(Br)CBr	QWVCIORZLNBIIC-UHFFFAOYSA-N	NA	symbol withdrawn, see [HGNC:12811](/data/gene-symbol-report/#!/hgnc_id/HGNC:12811)
1819	18	634-90-2	12468	1,2,3,5-Tetrachlorobenzene	Clc1cc(Cl)c(Cl)c(Cl)c1	ClC1=CC(Cl)=C(Cl)C(Cl)=C1	QZYNWJQFTJXIRN-UHFFFAOYSA-N	NA	symbol withdrawn, see [HGNC:12811](/data/gene-symbol-report/#!/hgnc_id/HGNC:12811)
1820	18	120-57-0	8438	Piperonal	O=Cc1ccc2OCOc2c1	O=CC1=CC=C2OCOC2=C1	SATCULPHIDQDRE-UHFFFAOYSA-N	NA	symbol withdrawn, see [HGNC:12811](/data/gene-symbol-report/#!/hgnc_id/HGNC:12811)
1821	18	67-72-1	6214	Hexachloroethane	ClC(Cl)(Cl)C(Cl)(Cl)Cl	ClC(Cl)(Cl)C(Cl)(Cl)Cl	VHHHONWQHHHLTI-UHFFFAOYSA-N	NA	symbol withdrawn, see [HGNC:12811](/data/gene-symbol-report/#!/hgnc_id/HGNC:12811)
1822	18	101-39-3	7557	alpha-Methyl cinnamaldehyde	CC(=Cc1ccccc1)C=O	CC(C=O)=CC1=CC=CC=C1	VLUMOWNVWOXZAU-UHFFFAOYSA-N	NA	symbol withdrawn, see [HGNC:12811](/data/gene-symbol-report/#!/hgnc_id/HGNC:12811)
1823	18	595-37-9	11684	2,2-Dimethylbutanoic acid	CC(C)(CC)C(=O)O	CCC(C)(C)C(O)=O	VUAXHMVRKOTJKP-UHFFFAOYSA-N	NA	symbol withdrawn, see [HGNC:12811](/data/gene-symbol-report/#!/hgnc_id/HGNC:12811)
1824	18	547-44-4	11033	Sulfacarbamide	Nc1ccc(cc1)S(=O)(=O)NC(N)=O	NC(=O)NS(=O)(=O)C1=CC=C(N)C=C1	WVAKABMNNSMCDK-UHFFFAOYSA-N	NA	symbol withdrawn, see [HGNC:12811](/data/gene-symbol-report/#!/hgnc_id/HGNC:12811)
1825	18	638-29-9	61186	Valeryl chloride	CCCCC(Cl)=O	CCCCC(Cl)=O	XGISHOFUAFNYQF-UHFFFAOYSA-N	NA	symbol withdrawn, see [HGNC:12811](/data/gene-symbol-report/#!/hgnc_id/HGNC:12811)
1826	18	71320-77-9	4235	Moclobemide	Clc1ccc(cc1)C(=O)NCCN2CCOCC2	ClC1=CC=C(C=C1)C(=O)NCCN1CCOCC1	YHXISWVBGDMDLQ-UHFFFAOYSA-N	MAOA	monoamine oxidase A
1827	18	71320-77-9	4235	Moclobemide	Clc1ccc(cc1)C(=O)NCCN2CCOCC2	ClC1=CC=C(C=C1)C(=O)NCCN1CCOCC1	YHXISWVBGDMDLQ-UHFFFAOYSA-N	MAOB	monoamine oxidase B
1828	18	110-02-1	8030	Thiophene	c1cccs1	S1C=CC=C1	YTPLMLYBLZKORZ-UHFFFAOYSA-N	NA	symbol withdrawn, see [HGNC:12811](/data/gene-symbol-report/#!/hgnc_id/HGNC:12811)
1829	18	79-29-8	6589	2,3-Dimethylbutane	CC(C)C(C)C	CC(C)C(C)C	ZFFMLCVRJBZUDZ-UHFFFAOYSA-N	NA	symbol withdrawn, see [HGNC:12811](/data/gene-symbol-report/#!/hgnc_id/HGNC:12811)
1830	18	118-90-1	8373	2-Methylbenzoic acid	Cc1ccccc1C(O)=O	CC1=C(C=CC=C1)C(O)=O	ZWLPBLYKEWSWPD-UHFFFAOYSA-N	NA	symbol withdrawn, see [HGNC:12811](/data/gene-symbol-report/#!/hgnc_id/HGNC:12811)
1831	19	3012-37-1	18170	Benzyl thiocyanate	N#CSCc1ccccc1	N#CSCC1=CC=CC=C1	ABNDFSOIUFLJAH-UHFFFAOYSA-N	NA	symbol withdrawn, see [HGNC:12811](/data/gene-symbol-report/#!/hgnc_id/HGNC:12811)
1832	19	604-75-1	4616	Oxazepam	Clc1ccc2NC(=O)C(O)N=C(c2c1)c3ccccc3	OC1N=C(C2=CC=CC=C2)C2=CC(Cl)=CC=C2NC1=O	ADIMAYPTOBDMTL-UHFFFAOYSA-N	GABRA1	gamma-aminobutyric acid type A receptor subunit alpha1
1833	19	604-75-1	4616	Oxazepam	Clc1ccc2NC(=O)C(O)N=C(c2c1)c3ccccc3	OC1N=C(C2=CC=CC=C2)C2=CC(Cl)=CC=C2NC1=O	ADIMAYPTOBDMTL-UHFFFAOYSA-N	GABRG2	gamma-aminobutyric acid type A receptor subunit gamma2
1834	19	604-75-1	4616	Oxazepam	Clc1ccc2NC(=O)C(O)N=C(c2c1)c3ccccc3	OC1N=C(C2=CC=CC=C2)C2=CC(Cl)=CC=C2NC1=O	ADIMAYPTOBDMTL-UHFFFAOYSA-N	GABRB3	gamma-aminobutyric acid type A receptor subunit beta3
1835	19	623-17-6	12170	Furfuryl acetate	O=C(C)OCc1ccco1	CC(=O)OCC1=CC=CO1	CKOYRRWBOKMNRG-UHFFFAOYSA-N	NA	symbol withdrawn, see [HGNC:12811](/data/gene-symbol-report/#!/hgnc_id/HGNC:12811)
1836	19	93-91-4	7166	1-Benzoylacetone	O=C(CC(C)=O)c1ccccc1	CC(=O)CC(=O)C1=CC=CC=C1	CVBUKMMMRLOKQR-UHFFFAOYSA-N	NA	symbol withdrawn, see [HGNC:12811](/data/gene-symbol-report/#!/hgnc_id/HGNC:12811)
1837	19	26172-55-4	33344	5-Chloro-2-methyl-3(2H)-isothiazolone	ClC1=CC(=O)N(C)S1	CN1SC(Cl)=CC1=O	DHNRXBZYEKSXIM-UHFFFAOYSA-N	NA	symbol withdrawn, see [HGNC:12811](/data/gene-symbol-report/#!/hgnc_id/HGNC:12811)
1838	19	7085-85-0	81530	Ethyl cyanoacrylate	N#CC(=C)C(=O)OCC	CCOC(=O)C(=C)C#N	FGBJXOREULPLGL-UHFFFAOYSA-N	NA	symbol withdrawn, see [HGNC:12811](/data/gene-symbol-report/#!/hgnc_id/HGNC:12811)
1839	19	99-04-7	7418	3-Methylbenzoic acid	Cc1cccc(c1)C(O)=O	CC1=CC=CC(=C1)C(O)=O	GPSDUZXPYCFOSQ-UHFFFAOYSA-N	NA	symbol withdrawn, see [HGNC:12811](/data/gene-symbol-report/#!/hgnc_id/HGNC:12811)
1840	19	105-60-2	7768	Caprolactam	O=C1CCCCCN1	O=C1CCCCCN1	JBKVHLHDHHXQEQ-UHFFFAOYSA-N	NA	symbol withdrawn, see [HGNC:12811](/data/gene-symbol-report/#!/hgnc_id/HGNC:12811)
1841	19	76-06-2	6423	Chloropicrin	ClC(Cl)(Cl)[N+]([O-])=O	[O-][N+](=O)C(Cl)(Cl)Cl	LFHISGNCFUNFFM-UHFFFAOYSA-N	TRPA1	transient receptor potential cation channel subfamily A member 1
1842	19	105628-07-7	163751	Fasudil hydrochloride	Cl.O=S(=O)(c2cccc1cnccc12)N3CCCNCC3	O=S(=O)(N1CCCNCC1)C1=CC=CC2=C1C=CN=C2	NGOGFTYYXHNFQH-UHFFFAOYSA-N	PKIA	cAMP-dependent protein kinase inhibitor alpha
1843	19	105628-07-7	163751	Fasudil hydrochloride	Cl.O=S(=O)(c2cccc1cnccc12)N3CCCNCC3	O=S(=O)(N1CCCNCC1)C1=CC=CC2=C1C=CN=C2	NGOGFTYYXHNFQH-UHFFFAOYSA-N	PRKACA	protein kinase cAMP-activated catalytic subunit alpha
1844	19	105628-07-7	163751	Fasudil hydrochloride	Cl.O=S(=O)(c2cccc1cnccc12)N3CCCNCC3	O=S(=O)(N1CCCNCC1)C1=CC=CC2=C1C=CN=C2	NGOGFTYYXHNFQH-UHFFFAOYSA-N	ROCK1	Rho associated coiled-coil containing protein kinase 1
1845	19	105628-07-7	163751	Fasudil hydrochloride	Cl.O=S(=O)(c2cccc1cnccc12)N3CCCNCC3	O=S(=O)(N1CCCNCC1)C1=CC=CC2=C1C=CN=C2	NGOGFTYYXHNFQH-UHFFFAOYSA-N	ROCK2	Rho associated coiled-coil containing protein kinase 2
1846	19	105628-07-7	163751	Fasudil hydrochloride	Cl.O=S(=O)(c2cccc1cnccc12)N3CCCNCC3	O=S(=O)(N1CCCNCC1)C1=CC=CC2=C1C=CN=C2	NGOGFTYYXHNFQH-UHFFFAOYSA-N	CYP2D6	cytochrome P450 family 2 subfamily D member 6
1847	19	132907-72-3	107999	Ramosetron hydrochloride	Cl.O=C(c2cn(C)c1ccccc12)[C@H]3Cc4ncnc4CC3	CN1C=C(C(=O)C2CCC3=C(C2)N=CN3)C2=CC=CC=C12	NTHPAPBPFQJABD-UHFFFAOYSA-N	HTR3A	5-hydroxytryptamine receptor 3A
1848	19	628-63-7	12348	Pentyl acetate	CC(=O)OCCCCC	CCCCCOC(C)=O	PGMYKACGEOXYJE-UHFFFAOYSA-N	NA	symbol withdrawn, see [HGNC:12811](/data/gene-symbol-report/#!/hgnc_id/HGNC:12811)
1849	19	67-43-6	3053	Pentetic acid	O=C(O)CN(CCN(CC(=O)O)CC(=O)O)CCN(CC(=O)O)CC(=O)O	OC(=O)CN(CCN(CC(O)=O)CC(O)=O)CCN(CC(O)=O)CC(O)=O	QPCDCPDFJACHGM-UHFFFAOYSA-N	CYP2C19	cytochrome P450 family 2 subfamily C member 19
1850	19	366-18-7	1474	2,2'-Dipyridyl	c1nc(ccc1)c2ccccn2	C1=CC=C(N=C1)C1=CC=CC=N1	ROFVEXUMMXZLPA-UHFFFAOYSA-N	METAP1	methionyl aminopeptidase 1
1851	19	136-30-1	546717	Sodium dibutylcarbamodithioate	[Na+].[S-]C(=S)N(CCCC)CCCC	CCCCN(CCCC)C(S)=S	SZRLKIKBPASKQH-UHFFFAOYSA-N	CA1	carbonic anhydrase 1
1852	19	136-30-1	546717	Sodium dibutylcarbamodithioate	[Na+].[S-]C(=S)N(CCCC)CCCC	CCCCN(CCCC)C(S)=S	SZRLKIKBPASKQH-UHFFFAOYSA-N	CA2	carbonic anhydrase 2
1853	19	136-30-1	546717	Sodium dibutylcarbamodithioate	[Na+].[S-]C(=S)N(CCCC)CCCC	CCCCN(CCCC)C(S)=S	SZRLKIKBPASKQH-UHFFFAOYSA-N	CA12	carbonic anhydrase 12
1854	19	136-30-1	546717	Sodium dibutylcarbamodithioate	[Na+].[S-]C(=S)N(CCCC)CCCC	CCCCN(CCCC)C(S)=S	SZRLKIKBPASKQH-UHFFFAOYSA-N	CA9	carbonic anhydrase 9
1855	19	108-68-9	7948	3,5-Dimethylphenol	Cc1cc(O)cc(C)c1	CC1=CC(O)=CC(C)=C1	TUAMRELNJMMDMT-UHFFFAOYSA-N	NA	symbol withdrawn, see [HGNC:12811](/data/gene-symbol-report/#!/hgnc_id/HGNC:12811)
1856	19	120-61-6	8441	Dimethyl terephthalate	COC(=O)c1ccc(cc1)C(=O)OC	COC(=O)C1=CC=C(C=C1)C(=O)OC	WOZVHXUHUFLZGK-UHFFFAOYSA-N	NA	symbol withdrawn, see [HGNC:12811](/data/gene-symbol-report/#!/hgnc_id/HGNC:12811)
1857	19	624-92-0	12232	Methyl disulfide	CSSC	CSSC	WQOXQRCZOLPYPM-UHFFFAOYSA-N	NA	symbol withdrawn, see [HGNC:12811](/data/gene-symbol-report/#!/hgnc_id/HGNC:12811)
1858	19	1508-76-5	207841	Procyclidine hydrochloride	Cl.OC(CCN1CCCC1)(c2ccccc2)C3CCCCC3	OC(CCN1CCCC1)(C1CCCCC1)C1=CC=CC=C1	WYDUSKDSKCASEF-UHFFFAOYSA-N	CHRM1	cholinergic receptor muscarinic 1
1859	19	57-13-6	1176	Urea	NC(N)=O	NC(N)=O	XSQUKJJJFZCRTK-UHFFFAOYSA-N	ARG1	arginase 1
1860	19	57-13-6	1176	Urea	NC(N)=O	NC(N)=O	XSQUKJJJFZCRTK-UHFFFAOYSA-N	CA2	carbonic anhydrase 2
1861	19	57-13-6	1176	Urea	NC(N)=O	NC(N)=O	XSQUKJJJFZCRTK-UHFFFAOYSA-N	CTNNB1	catenin beta 1
1862	19	57-13-6	1176	Urea	NC(N)=O	NC(N)=O	XSQUKJJJFZCRTK-UHFFFAOYSA-N	OR51E2	olfactory receptor family 51 subfamily E member 2
1863	19	NOCAS_47385	60196410	SAR377142	CC(C)N4CCC(NC(=O)c3cc1cc(OCCOC)ncc1n3CC(=O)Nc2ccc(Cl)cn2)CC4.CC(=O)O	COCCOC1=NC=C2N(CC(=O)NC3=NC=C(Cl)C=C3)C(=CC2=C1)C(=O)NC1CCN(CC1)C(C)C	YREBJGUGKMXPGE-UHFFFAOYSA-N	F10	coagulation factor X
1864	19	3759-92-0	92968	Furaltadone hydrochloride	Cl.[O-][N+](=O)c1ccc(o1)/C=N/N2CC(OC2=O)CN3CCOCC3	[O-][N+](=O)C1=CC=C(O1)C=NN1CC(CN2CCOCC2)OC1=O	YVQVOQKFMFRVGR-UHFFFAOYSA-N	NA	symbol withdrawn, see [HGNC:12811](/data/gene-symbol-report/#!/hgnc_id/HGNC:12811)
1865	19	230954-09-3	9866250	CP-544439	O=S(=O)(NC1(CCOCC1)C(=O)NO)c3ccc(Oc2ccc(F)cc2)cc3	ONC(=O)C1(CCOCC1)NS(=O)(=O)C1=CC=C(OC2=CC=C(F)C=C2)C=C1	ZBRHTUMWSDPCMI-UHFFFAOYSA-N	MMP1	matrix metallopeptidase 1
1866	19	230954-09-3	9866250	CP-544439	O=S(=O)(NC1(CCOCC1)C(=O)NO)c3ccc(Oc2ccc(F)cc2)cc3	ONC(=O)C1(CCOCC1)NS(=O)(=O)C1=CC=C(OC2=CC=C(F)C=C2)C=C1	ZBRHTUMWSDPCMI-UHFFFAOYSA-N	MMP13	matrix metallopeptidase 13
1867	19	230954-09-3	9866250	CP-544439	O=S(=O)(NC1(CCOCC1)C(=O)NO)c3ccc(Oc2ccc(F)cc2)cc3	ONC(=O)C1(CCOCC1)NS(=O)(=O)C1=CC=C(OC2=CC=C(F)C=C2)C=C1	ZBRHTUMWSDPCMI-UHFFFAOYSA-N	MMP14	matrix metallopeptidase 14
1868	19	230954-09-3	9866250	CP-544439	O=S(=O)(NC1(CCOCC1)C(=O)NO)c3ccc(Oc2ccc(F)cc2)cc3	ONC(=O)C1(CCOCC1)NS(=O)(=O)C1=CC=C(OC2=CC=C(F)C=C2)C=C1	ZBRHTUMWSDPCMI-UHFFFAOYSA-N	MMP9	matrix metallopeptidase 9
1869	19	230954-09-3	9866250	CP-544439	O=S(=O)(NC1(CCOCC1)C(=O)NO)c3ccc(Oc2ccc(F)cc2)cc3	ONC(=O)C1(CCOCC1)NS(=O)(=O)C1=CC=C(OC2=CC=C(F)C=C2)C=C1	ZBRHTUMWSDPCMI-UHFFFAOYSA-N	MMP12	matrix metallopeptidase 12
1870	19	230954-09-3	9866250	CP-544439	O=S(=O)(NC1(CCOCC1)C(=O)NO)c3ccc(Oc2ccc(F)cc2)cc3	ONC(=O)C1(CCOCC1)NS(=O)(=O)C1=CC=C(OC2=CC=C(F)C=C2)C=C1	ZBRHTUMWSDPCMI-UHFFFAOYSA-N	MMP2	matrix metallopeptidase 2
1871	19	230954-09-3	9866250	CP-544439	O=S(=O)(NC1(CCOCC1)C(=O)NO)c3ccc(Oc2ccc(F)cc2)cc3	ONC(=O)C1(CCOCC1)NS(=O)(=O)C1=CC=C(OC2=CC=C(F)C=C2)C=C1	ZBRHTUMWSDPCMI-UHFFFAOYSA-N	MMP3	matrix metallopeptidase 3
1872	19	230954-09-3	9866250	CP-544439	O=S(=O)(NC1(CCOCC1)C(=O)NO)c3ccc(Oc2ccc(F)cc2)cc3	ONC(=O)C1(CCOCC1)NS(=O)(=O)C1=CC=C(OC2=CC=C(F)C=C2)C=C1	ZBRHTUMWSDPCMI-UHFFFAOYSA-N	MMP8	matrix metallopeptidase 8
1873	19	541-73-1	10943	1,3-Dichlorobenzene	Clc1cccc(Cl)c1	ClC1=CC(Cl)=CC=C1	ZPQOPVIELGIULI-UHFFFAOYSA-N	NA	symbol withdrawn, see [HGNC:12811](/data/gene-symbol-report/#!/hgnc_id/HGNC:12811)
1874	20	97612-24-3	6917728	Eticlopride hydrochloride	Cl.CCN2CCC[C@H]2CNC(=O)c1c(O)c(CC)cc(Cl)c1OC	CCN1CCCC1CNC(=O)C1=C(OC)C(Cl)=CC(CC)=C1O	AADCDMQTJNYOSS-UHFFFAOYSA-N	DRD2	dopamine receptor D2
1875	20	97612-24-3	6917728	Eticlopride hydrochloride	Cl.CCN2CCC[C@H]2CNC(=O)c1c(O)c(CC)cc(Cl)c1OC	CCN1CCCC1CNC(=O)C1=C(OC)C(Cl)=CC(CC)=C1O	AADCDMQTJNYOSS-UHFFFAOYSA-N	DRD3	dopamine receptor D3
1876	20	97612-24-3	6917728	Eticlopride hydrochloride	Cl.CCN2CCC[C@H]2CNC(=O)c1c(O)c(CC)cc(Cl)c1OC	CCN1CCCC1CNC(=O)C1=C(OC)C(Cl)=CC(CC)=C1O	AADCDMQTJNYOSS-UHFFFAOYSA-N	DRD4	dopamine receptor D4
1877	20	97612-24-3	6917728	Eticlopride hydrochloride	Cl.CCN2CCC[C@H]2CNC(=O)c1c(O)c(CC)cc(Cl)c1OC	CCN1CCCC1CNC(=O)C1=C(OC)C(Cl)=CC(CC)=C1O	AADCDMQTJNYOSS-UHFFFAOYSA-N	CYP2D6	cytochrome P450 family 2 subfamily D member 6
1878	20	318-98-9	62882	Propranolol hydrochloride	Cl.CC(C)NCC(O)COc2cccc1ccccc12	CC(C)NCC(O)COC1=C2C=CC=CC2=CC=C1	AQHHHDLHHXJYJD-UHFFFAOYSA-N	ADRB1	adrenoceptor beta 1
1879	20	318-98-9	62882	Propranolol hydrochloride	Cl.CC(C)NCC(O)COc2cccc1ccccc12	CC(C)NCC(O)COC1=C2C=CC=CC2=CC=C1	AQHHHDLHHXJYJD-UHFFFAOYSA-N	ADRB2	adrenoceptor beta 2
1880	20	318-98-9	62882	Propranolol hydrochloride	Cl.CC(C)NCC(O)COc2cccc1ccccc12	CC(C)NCC(O)COC1=C2C=CC=CC2=CC=C1	AQHHHDLHHXJYJD-UHFFFAOYSA-N	ADRB3	adrenoceptor beta 3
1881	20	318-98-9	62882	Propranolol hydrochloride	Cl.CC(C)NCC(O)COc2cccc1ccccc12	CC(C)NCC(O)COC1=C2C=CC=CC2=CC=C1	AQHHHDLHHXJYJD-UHFFFAOYSA-N	HTR1A	5-hydroxytryptamine receptor 1A
1882	20	318-98-9	62882	Propranolol hydrochloride	Cl.CC(C)NCC(O)COc2cccc1ccccc12	CC(C)NCC(O)COC1=C2C=CC=CC2=CC=C1	AQHHHDLHHXJYJD-UHFFFAOYSA-N	HTR5A	5-hydroxytryptamine receptor 5A
1883	20	318-98-9	62882	Propranolol hydrochloride	Cl.CC(C)NCC(O)COc2cccc1ccccc12	CC(C)NCC(O)COC1=C2C=CC=CC2=CC=C1	AQHHHDLHHXJYJD-UHFFFAOYSA-N	SLC10A1	solute carrier family 10 member 1
1884	20	318-98-9	62882	Propranolol hydrochloride	Cl.CC(C)NCC(O)COc2cccc1ccccc12	CC(C)NCC(O)COC1=C2C=CC=CC2=CC=C1	AQHHHDLHHXJYJD-UHFFFAOYSA-N	CYP1A2	cytochrome P450 family 1 subfamily A member 2
1885	20	318-98-9	62882	Propranolol hydrochloride	Cl.CC(C)NCC(O)COc2cccc1ccccc12	CC(C)NCC(O)COC1=C2C=CC=CC2=CC=C1	AQHHHDLHHXJYJD-UHFFFAOYSA-N	SCN5A	sodium voltage-gated channel alpha subunit 5
1886	20	318-98-9	62882	Propranolol hydrochloride	Cl.CC(C)NCC(O)COc2cccc1ccccc12	CC(C)NCC(O)COC1=C2C=CC=CC2=CC=C1	AQHHHDLHHXJYJD-UHFFFAOYSA-N	SLC6A4	solute carrier family 6 member 4
1887	20	318-98-9	62882	Propranolol hydrochloride	Cl.CC(C)NCC(O)COc2cccc1ccccc12	CC(C)NCC(O)COC1=C2C=CC=CC2=CC=C1	AQHHHDLHHXJYJD-UHFFFAOYSA-N	KCNH2	potassium voltage-gated channel subfamily H member 2
1888	20	5051-22-9	21138	Dexpropranolol	CC(C)NC[C@@H](O)COc2cccc1ccccc12	CC(C)NCC(O)COC1=C2C=CC=CC2=CC=C1	AQHHHDLHHXJYJD-UHFFFAOYSA-N	ADRB1	adrenoceptor beta 1
1889	20	5051-22-9	21138	Dexpropranolol	CC(C)NC[C@@H](O)COc2cccc1ccccc12	CC(C)NCC(O)COC1=C2C=CC=CC2=CC=C1	AQHHHDLHHXJYJD-UHFFFAOYSA-N	ADRB2	adrenoceptor beta 2
1890	20	5051-22-9	21138	Dexpropranolol	CC(C)NC[C@@H](O)COc2cccc1ccccc12	CC(C)NCC(O)COC1=C2C=CC=CC2=CC=C1	AQHHHDLHHXJYJD-UHFFFAOYSA-N	ADRB3	adrenoceptor beta 3
1891	20	5051-22-9	21138	Dexpropranolol	CC(C)NC[C@@H](O)COc2cccc1ccccc12	CC(C)NCC(O)COC1=C2C=CC=CC2=CC=C1	AQHHHDLHHXJYJD-UHFFFAOYSA-N	HTR1A	5-hydroxytryptamine receptor 1A
1892	20	5051-22-9	21138	Dexpropranolol	CC(C)NC[C@@H](O)COc2cccc1ccccc12	CC(C)NCC(O)COC1=C2C=CC=CC2=CC=C1	AQHHHDLHHXJYJD-UHFFFAOYSA-N	HTR5A	5-hydroxytryptamine receptor 5A
1893	20	5051-22-9	21138	Dexpropranolol	CC(C)NC[C@@H](O)COc2cccc1ccccc12	CC(C)NCC(O)COC1=C2C=CC=CC2=CC=C1	AQHHHDLHHXJYJD-UHFFFAOYSA-N	SLC10A1	solute carrier family 10 member 1
1894	20	5051-22-9	21138	Dexpropranolol	CC(C)NC[C@@H](O)COc2cccc1ccccc12	CC(C)NCC(O)COC1=C2C=CC=CC2=CC=C1	AQHHHDLHHXJYJD-UHFFFAOYSA-N	CYP1A2	cytochrome P450 family 1 subfamily A member 2
1895	20	5051-22-9	21138	Dexpropranolol	CC(C)NC[C@@H](O)COc2cccc1ccccc12	CC(C)NCC(O)COC1=C2C=CC=CC2=CC=C1	AQHHHDLHHXJYJD-UHFFFAOYSA-N	SCN5A	sodium voltage-gated channel alpha subunit 5
1896	20	5051-22-9	21138	Dexpropranolol	CC(C)NC[C@@H](O)COc2cccc1ccccc12	CC(C)NCC(O)COC1=C2C=CC=CC2=CC=C1	AQHHHDLHHXJYJD-UHFFFAOYSA-N	SLC6A4	solute carrier family 6 member 4
1897	20	5051-22-9	21138	Dexpropranolol	CC(C)NC[C@@H](O)COc2cccc1ccccc12	CC(C)NCC(O)COC1=C2C=CC=CC2=CC=C1	AQHHHDLHHXJYJD-UHFFFAOYSA-N	KCNH2	potassium voltage-gated channel subfamily H member 2
1898	20	127308-98-9	60196362	Zamifenacin fumarate	O=C(O)/C=C/C(=O)O.c1cc(cc2OCOc12)CCN5CCC[C@H](OC(c3ccccc3)c4ccccc4)C5	C(CC1=CC=C2OCOC2=C1)N1CCCC(C1)OC(C1=CC=CC=C1)C1=CC=CC=C1	BDNFQGRSKSQXRI-UHFFFAOYSA-N	CHRM3	cholinergic receptor muscarinic 3
1899	20	137160-11-3	60839	Aptiganel hydrochloride	Cl.CN(C(=N)Nc2cccc1ccccc12)c3cc(CC)ccc3	CCC1=CC=CC(=C1)N(C)C(=N)NC1=CC=CC2=C1C=CC=C2	BFNCJMURTMZBTE-UHFFFAOYSA-N	GRIN1	glutamate ionotropic receptor NMDA type subunit 1
1900	20	137160-11-3	60839	Aptiganel hydrochloride	Cl.CN(C(=N)Nc2cccc1ccccc12)c3cc(CC)ccc3	CCC1=CC=CC(=C1)N(C)C(=N)NC1=CC=CC2=C1C=CC=C2	BFNCJMURTMZBTE-UHFFFAOYSA-N	CYP2D6	cytochrome P450 family 2 subfamily D member 6
1901	20	7558-73-8	24721009	N,N-Dipropyltryptamine hydrochloride	Cl.CCCN(CCC)CCc2cnc1ccccc12	CCCN(CCC)CCC1=CNC2=CC=CC=C12	BOOQTIHIKDDPRW-UHFFFAOYSA-N	NA	symbol withdrawn, see [HGNC:12811](/data/gene-symbol-report/#!/hgnc_id/HGNC:12811)
1902	20	19982-08-2	4054	Memantine hydrochloride	CC13CC2(C)CC(N)(C1)CC(C2)C3	CC12CC3CC(C)(C1)CC(N)(C3)C2	BUGYDGFZZOZRHP-UHFFFAOYSA-N	CYP2D6	cytochrome P450 family 2 subfamily D member 6
1903	20	19982-08-2	4054	Memantine hydrochloride	CC13CC2(C)CC(N)(C1)CC(C2)C3	CC12CC3CC(C)(C1)CC(N)(C3)C2	BUGYDGFZZOZRHP-UHFFFAOYSA-N	GRIN3A	glutamate ionotropic receptor NMDA type subunit 3A
1904	20	19982-08-2	4054	Memantine hydrochloride	CC13CC2(C)CC(N)(C1)CC(C2)C3	CC12CC3CC(C)(C1)CC(N)(C3)C2	BUGYDGFZZOZRHP-UHFFFAOYSA-N	GRIN1	glutamate ionotropic receptor NMDA type subunit 1
1905	20	19982-08-2	4054	Memantine hydrochloride	CC13CC2(C)CC(N)(C1)CC(C2)C3	CC12CC3CC(C)(C1)CC(N)(C3)C2	BUGYDGFZZOZRHP-UHFFFAOYSA-N	GRIN2A	glutamate ionotropic receptor NMDA type subunit 2A
1906	20	19982-08-2	4054	Memantine hydrochloride	CC13CC2(C)CC(N)(C1)CC(C2)C3	CC12CC3CC(C)(C1)CC(N)(C3)C2	BUGYDGFZZOZRHP-UHFFFAOYSA-N	GRIN2B	glutamate ionotropic receptor NMDA type subunit 2B
1907	20	98769-84-7	127150	Reboxetine mesylate	CS(=O)(=O)O.CCOc3ccccc3O[C@H](c1ccccc1)[C@H]2CNCCO2	CCOC1=C(OC(C2CNCCO2)C2=CC=CC=C2)C=CC=C1	CBQGYUDMJHNJBX-UHFFFAOYSA-N	SLC6A2	solute carrier family 6 member 2
1908	20	98769-84-7	127150	Reboxetine mesylate	CS(=O)(=O)O.CCOc3ccccc3O[C@H](c1ccccc1)[C@H]2CNCCO2	CCOC1=C(OC(C2CNCCO2)C2=CC=CC=C2)C=CC=C1	CBQGYUDMJHNJBX-UHFFFAOYSA-N	SLC6A3	solute carrier family 6 member 3
1909	20	98769-84-7	127150	Reboxetine mesylate	CS(=O)(=O)O.CCOc3ccccc3O[C@H](c1ccccc1)[C@H]2CNCCO2	CCOC1=C(OC(C2CNCCO2)C2=CC=CC=C2)C=CC=C1	CBQGYUDMJHNJBX-UHFFFAOYSA-N	SLC6A4	solute carrier family 6 member 4
[truncated: 12,922 more rows]
